# Supplementary material for: Crystal structure and Hirshfeld-surface analysis of (benzene­carbo­thio­amide-κS)bromido­bis­(tri­phenylphosphane-κP)silver(I)
Source: Acta Crystallogr E Crystallogr Commun. 2016 Jun 21;72(Pt 7):984–7. doi: 10.1107/S2056989016009518 (PMC4992921; doi:10.1107/S2056989016009518)
Supplement: Supplementary file 1 [file e-72-00984-sup1.cif]

##############################################################################
#                                                                            #
# This CIF contains the data in a paper accepted for publication in          #
# Acta Crystallographica Section E. It conforms to the requirements of       #
# Notes for Authors for Acta Crystallographica Section E, and has been       #
# peer reviewed under the auspices of the IUCr Commission on Journals.       #
#                                                                            #
# Full details of the Crystallographic Information File format               #
# are given in the paper "The Crystallographic Information File (CIF):       #
# a New Standard Archive File for Crystallography" by S. R. Hall, F. H.      #
# Allen and I. D. Brown [Acta Cryst. (1991), A47, 655-685].                  #
#                                                                            #
# The current version of the core CIF dictionary is obtainable from          #
# ftp://ftp.iucr.org/pub/cif_core.dic.                                       #
#                                                                            #
# Software is freely available for graphical display of the structure(s)     #
# in this CIF. For information consult the CIF software page                 #
# http://www.iucr.org/resources/cif/software.                                #
#                                                                            #
# This file may be used for bona fide research purposes within the           #
# scientific community so long as proper attribution is given to the journal # 
# article from which it was obtained.                                        #
#                                                                            #
##############################################################################
data_I
_audit_creation_method     'SHELXL-2014/7'
_journal_date_recd_electronic     2016-06-10
_journal_date_accepted     2016-06-13
_journal_name_full     'Acta Crystallographica, Section E'
_journal_year     2016
_journal_volume     72
_journal_issue      7
_journal_page_first     984
_journal_page_last     987
_journal_paper_category     GM
_journal_paper_doi     10.1107/S2056989016009518
_journal_coeditor_code     HB7592
_publ_contact_author_name     'Chaveng Pakawatchai'
_publ_contact_author_address
;
Department of Chemistry and Center of Excellence for Innovation in Chemistry,
Faculty of Science, Prince of Songkla University, Hat Yai, Songkhla 90112,
Thailand
;
_publ_contact_author_email     chavengp@gmail.com
_publ_contact_author_fax     '+66(0)74558841'
_publ_contact_author_phone     '+66(0)74558841'
_publ_section_title
;\
Crystal structure and Hirshfeld-surface analysis of
(benzenecarbothioamide-\k<i>S</i>)bromidobis(triphenylphosphane-\k<i>P</i>)\
silver(I)
;
loop_
    _publ_author_name
    _publ_author_footnote
    _publ_author_address
    'Ruangwut, Wattana' .
;
Department of Chemistry and Center of Excellence for Innovation in Chemistry,
Faculty of Science, Prince of Songkla University, Hat Yai, Songkhla 90112,
Thailand
;
    'Saithong, Saowanit' .
;
Department of Chemistry and Center of Excellence for Innovation in Chemistry,
Faculty of Science, Prince of Songkla University, Hat Yai, Songkhla 90112,
Thailand
;
    'Pakawatchai, Chaveng' .
;
Department of Chemistry and Center of Excellence for Innovation in Chemistry,
Faculty of Science, Prince of Songkla University, Hat Yai, Songkhla 90112,
Thailand
;
_publ_section_synopsis
;
The mononuclear complex exhibits a distorted tetrahedral coordination geometry
about the metal atom, arising from one S atom of the benzenecarbothioamide
ligand, two P atoms of two triphenylphosphane molecules and one bromide ion.
An intramolecular N---H...Br hydrogen bond is observed and in the crystal
structure, inversion dimers linked by pairs of N---H...Br and C---H...Br
hydrogen bonds are observed. In addition, C---H...\p interactions occur,
leading to [101] chains.
;
_database_code_depnum_ccdc_archive     'CCDC 1484796'
_chemical_name_systematic
;\
(Benzenecarbothioamide-\k<i>S</i>)bromidobis(triphenylphosphane-\
\k<i>P</i>)silver(I)
;
_chemical_name_common     ?
_chemical_formula_moiety     'C43 H37 Ag Br N P2 S'
_chemical_formula_sum     'C43 H37 Ag Br N P2 S'
_chemical_formula_iupac     '[Ag Br (C7 H7 N S) (C18 H15 P)2]'
_chemical_formula_weight     849.51
_chemical_melting_point     ?
_shelx_space_group_comment
;
The symmetry employed for this shelxl refinement is uniquely defined
by the following loop, which should always be used as a source of
symmetry information in preference to the above space-group names.
They are only intended as comments.
;
_space_group_crystal_system     monoclinic
_space_group_name_H-M_alt     'P 21/n'
_space_group_name_Hall     '-P 2yn'
loop_
    _space_group_symop_operation_xyz
    'x, y, z'
    '-x+1/2, y+1/2, -z+1/2'
    '-x, -y, -z'
    'x-1/2, -y-1/2, z-1/2'
_cell_length_a     14.4354(5)
_cell_length_b     14.1925(5)
_cell_length_c     19.1682(6)
_cell_angle_alpha     90
_cell_angle_beta     98.7860(10)
_cell_angle_gamma     90
_cell_volume     3881.0(2)
_cell_formula_units_Z     4
_cell_measurement_reflns_used     7218
_cell_measurement_theta_min     2.39
_cell_measurement_theta_max     22.46
_cell_measurement_temperature     293(2)
_exptl_crystal_description     'block'
_exptl_crystal_colour     'pale yellow'
_exptl_crystal_size_max     0.225
_exptl_crystal_size_mid     0.125
_exptl_crystal_size_min     0.078
_exptl_crystal_density_diffrn     1.454
_exptl_crystal_density_meas     ?
_exptl_crystal_density_method     ?
_exptl_crystal_F_000     1720
_exptl_absorpt_coefficient_mu     1.716
_exptl_absorpt_correction_type     multi-scan
_exptl_absorpt_process_details
;
(SADABS; Bruker, 2003)
;
_shelx_estimated_absorpt_T_min     ?
_shelx_estimated_absorpt_T_max     ?
_exptl_absorpt_correction_T_min     0.885
_exptl_absorpt_correction_T_max     1.000
_diffrn_ambient_temperature     293(2)
_diffrn_radiation_type     MoK\a
_diffrn_radiation_wavelength     0.71073
_diffrn_measurement_device_type     'Bruker APEX CCD area-detector'
_diffrn_measurement_method     'Frames, each covering 0.3 \% in \w'
_diffrn_detector_area_resol_mean     ?
_diffrn_reflns_number     52150
_diffrn_reflns_av_R_equivalents     0.0483
_diffrn_reflns_theta_min     1.651
_diffrn_reflns_theta_max     27.877
_diffrn_reflns_theta_full     25.242
_diffrn_measured_fraction_theta_max     1.000
_diffrn_measured_fraction_theta_full     1.000
_diffrn_reflns_limit_h_min     -18
_diffrn_reflns_limit_h_max     18
_diffrn_reflns_limit_k_min     -18
_diffrn_reflns_limit_k_max     18
_diffrn_reflns_limit_l_min     -25
_diffrn_reflns_limit_l_max     25
_refine_special_details     ?
_reflns_number_total     9261
_reflns_number_gt     6704
_reflns_threshold_expression     'I > 2\s(I)'
_refine_ls_structure_factor_coef     Fsqd
_refine_ls_matrix_type     full
_refine_ls_R_factor_all     0.0606
_refine_ls_R_factor_gt     0.0362
_refine_ls_wR_factor_gt     0.0759
_refine_ls_wR_factor_ref     0.0849
_refine_ls_goodness_of_fit_ref     1.017
_refine_ls_restrained_S_all     1.017
_refine_ls_number_reflns     9261
_refine_ls_number_parameters     450
_refine_ls_number_restraints     2
_refine_ls_hydrogen_treatment     mixed
_refine_ls_weighting_scheme     calc
_refine_ls_weighting_details
              'w=1/[\s^2^(Fo^2^)+(0.0406P)^2^+0.3053P] where P=(Fo^2^+2Fc^2^)/3'
_atom_sites_solution_hydrogens     mixed
_atom_sites_solution_primary     direct
_atom_sites_solution_secondary     difmap
_refine_ls_shift/su_max     0.002
_refine_ls_shift/su_mean     0.000
_refine_diff_density_max     0.473
_refine_diff_density_min     -0.235
_refine_ls_extinction_method     none
_refine_ls_extinction_coef     .
loop_
    _atom_type_symbol
    _atom_type_description
    _atom_type_scat_dispersion_real
    _atom_type_scat_dispersion_imag
    _atom_type_scat_source
    'C' 'C' 0.0033 0.0016
                         'International Tables Vol C Tables 4.2.6.8 and 6.1.1.4'
    'H' 'H' 0.0000 0.0000
                         'International Tables Vol C Tables 4.2.6.8 and 6.1.1.4'
    'N' 'N' 0.0061 0.0033
                         'International Tables Vol C Tables 4.2.6.8 and 6.1.1.4'
    'P' 'P' 0.1023 0.0942
                         'International Tables Vol C Tables 4.2.6.8 and 6.1.1.4'
    'S' 'S' 0.1246 0.1234
                         'International Tables Vol C Tables 4.2.6.8 and 6.1.1.4'
    'Br' 'Br' -0.2901 2.4595
                         'International Tables Vol C Tables 4.2.6.8 and 6.1.1.4'
    'Ag' 'Ag' -0.8971 1.1015
                         'International Tables Vol C Tables 4.2.6.8 and 6.1.1.4'
_computing_data_collection
;
SMART (Bruker, 2003)
;
_computing_cell_refinement
;
SAINT (Bruker, 2003)
;
_computing_data_reduction
;
SAINT (Bruker, 2003)
;
_computing_structure_solution
;
SHELXT2014 (Sheldrick, 2015)
;
_computing_structure_refinement
;
SHELXL2014 (Sheldrick, 2015)
;
_computing_molecular_graphics
;
Mercury (Macrae <i>et al</i>., 2008)
;
_computing_publication_material
;
WinGX (Farrugia, 2012) and publCIF (Westrip, 2010)
;
loop_
    _atom_site_type_symbol
    _atom_site_label
    _atom_site_fract_x
    _atom_site_fract_y
    _atom_site_fract_z
    _atom_site_U_iso_or_equiv
    _atom_site_adp_type
    _atom_site_calc_flag
    _atom_site_occupancy
    _atom_site_disorder_assembly
    _atom_site_disorder_group
    Ag Ag1 0.46287(2) 0.62099(2) 0.69031(2) 0.04396(7) Uani d 1 . .
    Br Br1 0.58251(2) 0.50868(2) 0.63144(2) 0.05659(9) Uani d 1 . .
    P P2 0.48182(4) 0.57124(5) 0.81500(3) 0.03691(15) Uani d 1 . .
    P P1 0.52341(5) 0.77367(5) 0.65520(3) 0.03869(15) Uani d 1 . .
    S S1 0.29135(5) 0.58599(6) 0.63246(4) 0.0582(2) Uani d 1 . .
    N N1 0.36464(19) 0.50017(19) 0.53303(13) 0.0570(6) Uani d 1 . .
    C C31 0.46028(17) 0.44578(18) 0.82667(13) 0.0400(6) Uani d 1 . .
    C C13 0.52381(17) 0.79219(17) 0.56084(13) 0.0400(6) Uani d 1 . .
    C C19 0.59722(17) 0.58766(17) 0.86800(13) 0.0398(6) Uani d 1 . .
    C C25 0.40173(17) 0.63235(18) 0.86506(13) 0.0418(6) Uani d 1 . .
    C C1 0.64521(18) 0.78817(18) 0.69490(14) 0.0446(6) Uani d 1 . .
    C C7 0.46305(18) 0.87882(18) 0.68001(13) 0.0431(6) Uani d 1 . .
    C C38 0.20344(19) 0.5373(2) 0.49980(13) 0.0479(6) Uani d 1 . .
    C C8 0.5067(2) 0.95988(19) 0.70832(14) 0.0496(7) Uani d 1 . .
    H H8 0.5717 0.9634 0.7165 0.059 Uiso calc 1 . .
    C C14 0.5523(2) 0.87597(18) 0.53392(15) 0.0505(7) Uani d 1 . .
    H H14 0.5707 0.9259 0.5643 0.061 Uiso calc 1 . .
    C C37 0.29051(18) 0.53868(19) 0.55164(13) 0.0438(6) Uani d 1 . .
    C C26 0.3653(2) 0.5943(2) 0.92112(15) 0.0575(7) Uani d 1 . .
    H H26 0.3812 0.5330 0.9354 0.069 Uiso calc 1 . .
    C C18 0.4949(2) 0.7197(2) 0.51477(14) 0.0567(8) Uani d 1 . .
    H H18 0.4745 0.6633 0.5319 0.068 Uiso calc 1 . .
    C C36 0.4922(2) 0.39729(19) 0.88842(15) 0.0527(7) Uani d 1 . .
    H H36 0.5274 0.4286 0.9261 0.063 Uiso calc 1 . .
    C C15 0.5538(2) 0.8863(2) 0.46293(16) 0.0570(8) Uani d 1 . .
    H H15 0.5739 0.9427 0.4456 0.068 Uiso calc 1 . .
    C C32 0.4108(2) 0.39653(19) 0.77074(15) 0.0533(7) Uani d 1 . .
    H H32 0.3904 0.4272 0.7283 0.064 Uiso calc 1 . .
    C C9 0.4535(3) 1.0364(2) 0.72469(15) 0.0627(8) Uani d 1 . .
    H H9 0.4832 1.0904 0.7444 0.075 Uiso calc 1 . .
    C C30 0.3763(2) 0.7235(2) 0.84460(17) 0.0589(8) Uani d 1 . .
    H H30 0.3992 0.7501 0.8063 0.071 Uiso calc 1 . .
    C C6 0.7174(2) 0.7775(2) 0.65652(18) 0.0662(8) Uani d 1 . .
    H H6 0.7044 0.7668 0.6081 0.079 Uiso calc 1 . .
    C C35 0.4722(2) 0.3025(2) 0.89437(16) 0.0629(8) Uani d 1 . .
    H H35 0.4934 0.2708 0.9362 0.075 Uiso calc 1 . .
    C C20 0.6114(2) 0.6257(2) 0.93455(15) 0.0625(8) Uani d 1 . .
    H H20 0.5601 0.6456 0.9547 0.075 Uiso calc 1 . .
    C C16 0.5258(2) 0.8140(2) 0.41780(15) 0.0638(8) Uani d 1 . .
    H H16 0.5267 0.8212 0.3697 0.077 Uiso calc 1 . .
    C C34 0.4216(2) 0.2551(2) 0.83930(18) 0.0647(8) Uani d 1 . .
    H H34 0.4078 0.1916 0.8437 0.078 Uiso calc 1 . .
    C C12 0.3662(2) 0.8761(2) 0.66785(19) 0.0675(9) Uani d 1 . .
    H H12 0.3354 0.8221 0.6490 0.081 Uiso calc 1 . .
    C C22 0.7760(2) 0.6065(2) 0.9435(2) 0.0730(10) Uani d 1 . .
    H H22 0.8361 0.6122 0.9689 0.088 Uiso calc 1 . .
    C C17 0.4962(3) 0.7304(2) 0.44316(16) 0.0703(9) Uani d 1 . .
    H H17 0.4772 0.6812 0.4123 0.084 Uiso calc 1 . .
    C C33 0.3916(2) 0.3018(2) 0.77778(18) 0.0676(9) Uani d 1 . .
    H H33 0.3577 0.2695 0.7400 0.081 Uiso calc 1 . .
    C C43 0.1355(2) 0.6041(3) 0.50190(18) 0.0769(11) Uani d 1 . .
    H H43 0.1446 0.6509 0.5363 0.092 Uiso calc 1 . .
    C C27 0.3056(2) 0.6455(3) 0.95658(19) 0.0755(10) Uani d 1 . .
    H H27 0.2818 0.6189 0.9945 0.091 Uiso calc 1 . .
    C C24 0.6743(2) 0.5599(2) 0.83923(16) 0.0646(8) Uani d 1 . .
    H H24 0.6667 0.5344 0.7940 0.077 Uiso calc 1 . .
    C C28 0.2820(2) 0.7350(3) 0.9356(2) 0.0835(11) Uani d 1 . .
    H H28 0.2413 0.7693 0.9592 0.100 Uiso calc 1 . .
    C C39 0.1878(2) 0.4692(2) 0.44791(17) 0.0699(9) Uani d 1 . .
    H H39 0.2329 0.4232 0.4450 0.084 Uiso calc 1 . .
    C C2 0.6671(2) 0.8013(2) 0.76686(15) 0.0621(8) Uani d 1 . .
    H H2 0.6190 0.8066 0.7939 0.075 Uiso calc 1 . .
    C C3 0.7590(3) 0.8066(3) 0.7994(2) 0.0811(11) Uani d 1 . .
    H H3 0.7727 0.8166 0.8478 0.097 Uiso calc 1 . .
    C C29 0.3173(2) 0.7755(3) 0.8803(2) 0.0775(10) Uani d 1 . .
    H H29 0.3019 0.8372 0.8669 0.093 Uiso calc 1 . .
    C C23 0.7633(2) 0.5695(3) 0.8772(2) 0.0807(11) Uani d 1 . .
    H H23 0.8151 0.5505 0.8573 0.097 Uiso calc 1 . .
    C C21 0.7004(2) 0.6350(3) 0.97230(18) 0.0788(10) Uani d 1 . .
    H H21 0.7085 0.6608 1.0174 0.095 Uiso calc 1 . .
    C C4 0.8294(3) 0.7974(3) 0.7605(2) 0.0887(12) Uani d 1 . .
    H H4 0.8914 0.8012 0.7823 0.106 Uiso calc 1 . .
    C C10 0.3588(3) 1.0325(3) 0.71206(19) 0.0775(11) Uani d 1 . .
    H H10 0.3236 1.0839 0.7228 0.093 Uiso calc 1 . .
    C C41 0.0393(3) 0.5356(3) 0.40405(18) 0.0859(12) Uani d 1 . .
    H H41 -0.0162 0.5347 0.3722 0.103 Uiso calc 1 . .
    C C11 0.3150(3) 0.9533(3) 0.6836(2) 0.0874(12) Uani d 1 . .
    H H11 0.2499 0.9512 0.6746 0.105 Uiso calc 1 . .
    C C5 0.8099(2) 0.7825(3) 0.6898(2) 0.0874(11) Uani d 1 . .
    H H5 0.8586 0.7757 0.6636 0.105 Uiso calc 1 . .
    C C40 0.1056(3) 0.4688(3) 0.4003(2) 0.0889(12) Uani d 1 . .
    H H40 0.0957 0.4226 0.3656 0.107 Uiso calc 1 . .
    C C42 0.0537(3) 0.6035(3) 0.4541(2) 0.0978(14) Uani d 1 . .
    H H42 0.0085 0.6497 0.4562 0.117 Uiso calc 1 . .
    H H1A 0.370(2) 0.485(2) 0.4908(7) 0.064(10) Uiso d 1 . .
    H H1B 0.4142(14) 0.498(2) 0.5637(13) 0.071(10) Uiso d 1 . .
loop_
    _atom_site_aniso_label
    _atom_site_aniso_U_11
    _atom_site_aniso_U_22
    _atom_site_aniso_U_33
    _atom_site_aniso_U_12
    _atom_site_aniso_U_13
    _atom_site_aniso_U_23
    Ag1 0.05487(13) 0.04402(12) 0.03328(10) -0.00277(9) 0.00765(8) 0.00067(8)
    Br1 0.06087(19) 0.06224(19) 0.04602(16) 0.01813(14) 0.00608(13) -0.00806(13)
    P2 0.0384(4) 0.0428(4) 0.0294(3) -0.0038(3) 0.0046(3) -0.0006(3)
    P1 0.0405(4) 0.0387(4) 0.0364(3) -0.0011(3) 0.0043(3) 0.0022(3)
    S1 0.0462(4) 0.0899(6) 0.0381(4) 0.0004(4) 0.0049(3) -0.0146(4)
    N1 0.0511(16) 0.0765(18) 0.0416(15) 0.0049(13) 0.0016(12) -0.0149(13)
    C31 0.0390(14) 0.0432(14) 0.0395(14) -0.0028(11) 0.0117(11) -0.0001(11)
    C13 0.0413(14) 0.0394(14) 0.0392(13) 0.0008(11) 0.0056(11) 0.0026(11)
    C19 0.0410(14) 0.0418(13) 0.0357(13) -0.0033(11) 0.0032(11) 0.0038(11)
    C25 0.0335(13) 0.0524(16) 0.0381(13) -0.0018(11) 0.0009(10) -0.0091(11)
    C1 0.0417(15) 0.0399(14) 0.0508(16) -0.0016(11) 0.0031(12) 0.0019(12)
    C7 0.0475(15) 0.0438(15) 0.0387(14) 0.0029(12) 0.0090(11) 0.0079(11)
    C38 0.0470(16) 0.0564(17) 0.0388(15) -0.0034(13) 0.0017(12) -0.0017(12)
    C8 0.0599(18) 0.0475(16) 0.0412(15) 0.0022(14) 0.0076(13) 0.0020(12)
    C14 0.0604(18) 0.0443(15) 0.0478(16) -0.0077(13) 0.0111(13) -0.0001(12)
    C37 0.0480(16) 0.0474(15) 0.0358(13) -0.0048(12) 0.0062(11) -0.0004(11)
    C26 0.0495(17) 0.076(2) 0.0486(17) 0.0003(15) 0.0137(13) -0.0011(15)
    C18 0.081(2) 0.0434(16) 0.0426(16) -0.0081(14) -0.0016(14) 0.0039(12)
    C36 0.0664(19) 0.0514(17) 0.0409(15) -0.0057(14) 0.0105(13) 0.0014(12)
    C15 0.069(2) 0.0506(17) 0.0537(18) -0.0045(14) 0.0185(15) 0.0128(14)
    C32 0.0589(18) 0.0466(17) 0.0518(17) -0.0013(13) -0.0006(14) -0.0021(13)
    C9 0.099(3) 0.0502(18) 0.0401(16) 0.0130(17) 0.0152(16) 0.0038(13)
    C30 0.0547(18) 0.0578(19) 0.0644(19) 0.0051(14) 0.0103(15) -0.0063(15)
    C6 0.0484(18) 0.083(2) 0.067(2) 0.0052(16) 0.0095(15) -0.0037(17)
    C35 0.086(2) 0.0514(18) 0.0558(18) 0.0008(16) 0.0264(17) 0.0143(15)
    C20 0.0428(16) 0.094(2) 0.0492(17) -0.0026(16) 0.0020(13) -0.0187(16)
    C16 0.088(2) 0.067(2) 0.0371(15) 0.0064(18) 0.0116(15) 0.0091(15)
    C34 0.075(2) 0.0433(17) 0.080(2) -0.0069(15) 0.0283(18) -0.0005(16)
    C12 0.0484(18) 0.0524(18) 0.102(3) 0.0035(15) 0.0115(17) 0.0094(17)
    C22 0.0412(18) 0.090(3) 0.081(3) -0.0003(17) -0.0120(16) 0.005(2)
    C17 0.112(3) 0.0534(19) 0.0414(16) -0.0049(18) -0.0030(17) -0.0042(14)
    C33 0.075(2) 0.0524(19) 0.072(2) -0.0125(16) 0.0024(17) -0.0101(16)
    C43 0.074(2) 0.093(3) 0.057(2) 0.022(2) -0.0118(17) -0.0258(18)
    C27 0.055(2) 0.107(3) 0.069(2) -0.001(2) 0.0270(17) -0.015(2)
    C24 0.0506(18) 0.085(2) 0.0585(19) 0.0097(17) 0.0088(15) -0.0137(17)
    C28 0.057(2) 0.107(3) 0.088(3) 0.007(2) 0.019(2) -0.039(2)
    C39 0.068(2) 0.071(2) 0.066(2) 0.0066(17) -0.0053(16) -0.0185(17)
    C2 0.0574(19) 0.073(2) 0.0520(18) -0.0008(16) -0.0031(14) 0.0007(15)
    C3 0.076(3) 0.085(3) 0.072(2) -0.008(2) -0.022(2) -0.0021(19)
    C29 0.065(2) 0.068(2) 0.097(3) 0.0170(18) 0.006(2) -0.018(2)
    C23 0.0428(18) 0.110(3) 0.089(3) 0.0174(19) 0.0091(17) -0.007(2)
    C21 0.059(2) 0.111(3) 0.060(2) -0.005(2) -0.0114(16) -0.0200(19)
    C4 0.051(2) 0.091(3) 0.115(4) -0.007(2) -0.019(2) 0.002(2)
    C10 0.101(3) 0.065(2) 0.076(2) 0.036(2) 0.040(2) 0.0163(18)
    C41 0.064(2) 0.128(3) 0.057(2) 0.006(2) -0.0167(17) -0.015(2)
    C11 0.058(2) 0.082(3) 0.128(3) 0.022(2) 0.031(2) 0.020(2)
    C5 0.045(2) 0.108(3) 0.111(3) 0.0058(19) 0.017(2) 0.005(3)
    C40 0.083(3) 0.101(3) 0.072(2) 0.000(2) -0.020(2) -0.035(2)
    C42 0.082(3) 0.130(4) 0.071(2) 0.043(2) -0.021(2) -0.027(2)
_geom_special_details
;
 All esds (except the esd in the dihedral angle between two l.s. planes)
 are estimated using the full covariance matrix.  The cell esds are taken
 into account individually in the estimation of esds in distances, angles
 and torsion angles; correlations between esds in cell parameters are only
 used when they are defined by crystal symmetry.  An approximate (isotropic)
 treatment of cell esds is used for estimating esds involving l.s. planes.
;
loop_
    _geom_bond_atom_site_label_1
    _geom_bond_atom_site_label_2
    _geom_bond_site_symmetry_2
    _geom_bond_distance
    _geom_bond_publ_flag
    Ag1 P2 . 2.4671(6) ?
    Ag1 P1 . 2.4682(7) ?
    Ag1 S1 . 2.6015(8) ?
    Ag1 Br1 . 2.7189(3) ?
    P2 C31 . 1.827(3) ?
    P2 C19 . 1.829(2) ?
    P2 C25 . 1.830(3) ?
    P1 C1 . 1.818(3) ?
    P1 C7 . 1.827(3) ?
    P1 C13 . 1.828(2) ?
    S1 C37 . 1.687(3) ?
    N1 C37 . 1.299(4) ?
    N1 H1A . 0.852(10) ?
    N1 H1B . 0.854(10) ?
    C31 C32 . 1.383(3) ?
    C31 C36 . 1.386(3) ?
    C13 C18 . 1.378(4) ?
    C13 C14 . 1.384(3) ?
    C19 C20 . 1.371(4) ?
    C19 C24 . 1.373(4) ?
    C25 C26 . 1.377(4) ?
    C25 C30 . 1.385(4) ?
    C1 C6 . 1.373(4) ?
    C1 C2 . 1.380(4) ?
    C7 C8 . 1.382(4) ?
    C7 C12 . 1.383(4) ?
    C38 C43 . 1.370(4) ?
    C38 C39 . 1.381(4) ?
    C38 C37 . 1.479(4) ?
    C8 C9 . 1.393(4) ?
    C8 H8 . 0.9300 ?
    C14 C15 . 1.372(4) ?
    C14 H14 . 0.9300 ?
    C26 C27 . 1.383(4) ?
    C26 H26 . 0.9300 ?
    C18 C17 . 1.384(4) ?
    C18 H18 . 0.9300 ?
    C36 C35 . 1.385(4) ?
    C36 H36 . 0.9300 ?
    C15 C16 . 1.363(4) ?
    C15 H15 . 0.9300 ?
    C32 C33 . 1.384(4) ?
    C32 H32 . 0.9300 ?
    C9 C10 . 1.352(5) ?
    C9 H9 . 0.9300 ?
    C30 C29 . 1.384(4) ?
    C30 H30 . 0.9300 ?
    C6 C5 . 1.391(5) ?
    C6 H6 . 0.9300 ?
    C35 C34 . 1.365(4) ?
    C35 H35 . 0.9300 ?
    C20 C21 . 1.381(4) ?
    C20 H20 . 0.9300 ?
    C16 C17 . 1.374(4) ?
    C16 H16 . 0.9300 ?
    C34 C33 . 1.364(4) ?
    C34 H34 . 0.9300 ?
    C12 C11 . 1.380(5) ?
    C12 H12 . 0.9300 ?
    C22 C21 . 1.358(5) ?
    C22 C23 . 1.361(5) ?
    C22 H22 . 0.9300 ?
    C17 H17 . 0.9300 ?
    C33 H33 . 0.9300 ?
    C43 C42 . 1.380(5) ?
    C43 H43 . 0.9300 ?
    C27 C28 . 1.361(5) ?
    C27 H27 . 0.9300 ?
    C24 C23 . 1.383(4) ?
    C24 H24 . 0.9300 ?
    C28 C29 . 1.372(5) ?
    C28 H28 . 0.9300 ?
    C39 C40 . 1.382(4) ?
    C39 H39 . 0.9300 ?
    C2 C3 . 1.380(4) ?
    C2 H2 . 0.9300 ?
    C3 C4 . 1.355(5) ?
    C3 H3 . 0.9300 ?
    C29 H29 . 0.9300 ?
    C23 H23 . 0.9300 ?
    C21 H21 . 0.9300 ?
    C4 C5 . 1.357(5) ?
    C4 H4 . 0.9300 ?
    C10 C11 . 1.363(5) ?
    C10 H10 . 0.9300 ?
    C41 C42 . 1.353(5) ?
    C41 C40 . 1.357(5) ?
    C41 H41 . 0.9300 ?
    C11 H11 . 0.9300 ?
    C5 H5 . 0.9300 ?
    C40 H40 . 0.9300 ?
    C42 H42 . 0.9300 ?
loop_
    _geom_angle_atom_site_label_1
    _geom_angle_atom_site_label_2
    _geom_angle_atom_site_label_3
    _geom_angle_site_symmetry_1
    _geom_angle_site_symmetry_3
    _geom_angle
    _geom_angle_publ_flag
    P2 Ag1 P1 . . 121.60(2) ?
    P2 Ag1 S1 . . 108.40(2) ?
    P1 Ag1 S1 . . 113.89(3) ?
    P2 Ag1 Br1 . . 104.528(18) ?
    P1 Ag1 Br1 . . 97.338(18) ?
    S1 Ag1 Br1 . . 109.550(19) ?
    C31 P2 C19 . . 102.34(11) ?
    C31 P2 C25 . . 105.36(12) ?
    C19 P2 C25 . . 104.08(11) ?
    C31 P2 Ag1 . . 113.69(8) ?
    C19 P2 Ag1 . . 117.29(8) ?
    C25 P2 Ag1 . . 112.76(9) ?
    C1 P1 C7 . . 105.53(12) ?
    C1 P1 C13 . . 104.41(12) ?
    C7 P1 C13 . . 102.34(11) ?
    C1 P1 Ag1 . . 110.20(8) ?
    C7 P1 Ag1 . . 116.31(8) ?
    C13 P1 Ag1 . . 116.78(8) ?
    C37 S1 Ag1 . . 109.90(10) ?
    C37 N1 H1A . . 124(2) ?
    C37 N1 H1B . . 118(2) ?
    H1A N1 H1B . . 117(3) ?
    C32 C31 C36 . . 118.4(2) ?
    C32 C31 P2 . . 118.3(2) ?
    C36 C31 P2 . . 123.2(2) ?
    C18 C13 C14 . . 118.7(2) ?
    C18 C13 P1 . . 118.69(19) ?
    C14 C13 P1 . . 122.6(2) ?
    C20 C19 C24 . . 118.1(2) ?
    C20 C19 P2 . . 124.1(2) ?
    C24 C19 P2 . . 117.8(2) ?
    C26 C25 C30 . . 118.1(3) ?
    C26 C25 P2 . . 124.8(2) ?
    C30 C25 P2 . . 117.1(2) ?
    C6 C1 C2 . . 118.3(3) ?
    C6 C1 P1 . . 121.9(2) ?
    C2 C1 P1 . . 119.5(2) ?
    C8 C7 C12 . . 118.5(3) ?
    C8 C7 P1 . . 125.1(2) ?
    C12 C7 P1 . . 116.3(2) ?
    C43 C38 C39 . . 117.8(3) ?
    C43 C38 C37 . . 120.7(3) ?
    C39 C38 C37 . . 121.5(3) ?
    C7 C8 C9 . . 120.2(3) ?
    C7 C8 H8 . . 119.9 ?
    C9 C8 H8 . . 119.9 ?
    C15 C14 C13 . . 120.8(3) ?
    C15 C14 H14 . . 119.6 ?
    C13 C14 H14 . . 119.6 ?
    N1 C37 C38 . . 117.5(2) ?
    N1 C37 S1 . . 121.9(2) ?
    C38 C37 S1 . . 120.6(2) ?
    C25 C26 C27 . . 121.2(3) ?
    C25 C26 H26 . . 119.4 ?
    C27 C26 H26 . . 119.4 ?
    C13 C18 C17 . . 120.3(3) ?
    C13 C18 H18 . . 119.9 ?
    C17 C18 H18 . . 119.9 ?
    C35 C36 C31 . . 120.4(3) ?
    C35 C36 H36 . . 119.8 ?
    C31 C36 H36 . . 119.8 ?
    C16 C15 C14 . . 120.0(3) ?
    C16 C15 H15 . . 120.0 ?
    C14 C15 H15 . . 120.0 ?
    C31 C32 C33 . . 120.2(3) ?
    C31 C32 H32 . . 119.9 ?
    C33 C32 H32 . . 119.9 ?
    C10 C9 C8 . . 120.3(3) ?
    C10 C9 H9 . . 119.8 ?
    C8 C9 H9 . . 119.8 ?
    C29 C30 C25 . . 121.0(3) ?
    C29 C30 H30 . . 119.5 ?
    C25 C30 H30 . . 119.5 ?
    C1 C6 C5 . . 120.2(3) ?
    C1 C6 H6 . . 119.9 ?
    C5 C6 H6 . . 119.9 ?
    C34 C35 C36 . . 120.6(3) ?
    C34 C35 H35 . . 119.7 ?
    C36 C35 H35 . . 119.7 ?
    C19 C20 C21 . . 121.3(3) ?
    C19 C20 H20 . . 119.3 ?
    C21 C20 H20 . . 119.3 ?
    C15 C16 C17 . . 120.2(3) ?
    C15 C16 H16 . . 119.9 ?
    C17 C16 H16 . . 119.9 ?
    C33 C34 C35 . . 119.4(3) ?
    C33 C34 H34 . . 120.3 ?
    C35 C34 H34 . . 120.3 ?
    C11 C12 C7 . . 120.1(3) ?
    C11 C12 H12 . . 119.9 ?
    C7 C12 H12 . . 119.9 ?
    C21 C22 C23 . . 119.5(3) ?
    C21 C22 H22 . . 120.3 ?
    C23 C22 H22 . . 120.3 ?
    C16 C17 C18 . . 119.9(3) ?
    C16 C17 H17 . . 120.1 ?
    C18 C17 H17 . . 120.1 ?
    C34 C33 C32 . . 120.9(3) ?
    C34 C33 H33 . . 119.5 ?
    C32 C33 H33 . . 119.5 ?
    C38 C43 C42 . . 121.3(3) ?
    C38 C43 H43 . . 119.3 ?
    C42 C43 H43 . . 119.3 ?
    C28 C27 C26 . . 119.5(3) ?
    C28 C27 H27 . . 120.2 ?
    C26 C27 H27 . . 120.2 ?
    C19 C24 C23 . . 120.3(3) ?
    C19 C24 H24 . . 119.9 ?
    C23 C24 H24 . . 119.9 ?
    C27 C28 C29 . . 120.9(3) ?
    C27 C28 H28 . . 119.6 ?
    C29 C28 H28 . . 119.6 ?
    C38 C39 C40 . . 120.5(3) ?
    C38 C39 H39 . . 119.8 ?
    C40 C39 H39 . . 119.8 ?
    C1 C2 C3 . . 121.1(3) ?
    C1 C2 H2 . . 119.5 ?
    C3 C2 H2 . . 119.5 ?
    C4 C3 C2 . . 119.8(4) ?
    C4 C3 H3 . . 120.1 ?
    C2 C3 H3 . . 120.1 ?
    C28 C29 C30 . . 119.2(3) ?
    C28 C29 H29 . . 120.4 ?
    C30 C29 H29 . . 120.4 ?
    C22 C23 C24 . . 120.8(3) ?
    C22 C23 H23 . . 119.6 ?
    C24 C23 H23 . . 119.6 ?
    C22 C21 C20 . . 120.0(3) ?
    C22 C21 H21 . . 120.0 ?
    C20 C21 H21 . . 120.0 ?
    C3 C4 C5 . . 120.4(3) ?
    C3 C4 H4 . . 119.8 ?
    C5 C4 H4 . . 119.8 ?
    C9 C10 C11 . . 120.0(3) ?
    C9 C10 H10 . . 120.0 ?
    C11 C10 H10 . . 120.0 ?
    C42 C41 C40 . . 120.1(3) ?
    C42 C41 H41 . . 120.0 ?
    C40 C41 H41 . . 120.0 ?
    C10 C11 C12 . . 120.8(3) ?
    C10 C11 H11 . . 119.6 ?
    C12 C11 H11 . . 119.6 ?
    C4 C5 C6 . . 120.3(4) ?
    C4 C5 H5 . . 119.9 ?
    C6 C5 H5 . . 119.9 ?
    C41 C40 C39 . . 120.3(3) ?
    C41 C40 H40 . . 119.8 ?
    C39 C40 H40 . . 119.8 ?
    C41 C42 C43 . . 119.9(3) ?
    C41 C42 H42 . . 120.0 ?
    C43 C42 H42 . . 120.0 ?
loop_
    _geom_torsion_atom_site_label_1
    _geom_torsion_atom_site_label_2
    _geom_torsion_atom_site_label_3
    _geom_torsion_atom_site_label_4
    _geom_torsion_site_symmetry_1
    _geom_torsion_site_symmetry_2
    _geom_torsion_site_symmetry_3
    _geom_torsion_site_symmetry_4
    _geom_torsion
    _geom_torsion_publ_flag
    C19 P2 C31 C32 . . . . -145.9(2) ?
    C25 P2 C31 C32 . . . . 105.5(2) ?
    Ag1 P2 C31 C32 . . . . -18.4(2) ?
    C19 P2 C31 C36 . . . . 33.1(2) ?
    C25 P2 C31 C36 . . . . -75.4(2) ?
    Ag1 P2 C31 C36 . . . . 160.6(2) ?
    C1 P1 C13 C18 . . . . 119.0(2) ?
    C7 P1 C13 C18 . . . . -131.2(2) ?
    Ag1 P1 C13 C18 . . . . -3.0(3) ?
    C1 P1 C13 C14 . . . . -60.7(2) ?
    C7 P1 C13 C14 . . . . 49.1(2) ?
    Ag1 P1 C13 C14 . . . . 177.32(19) ?
    C31 P2 C19 C20 . . . . -101.0(3) ?
    C25 P2 C19 C20 . . . . 8.6(3) ?
    Ag1 P2 C19 C20 . . . . 133.9(2) ?
    C31 P2 C19 C24 . . . . 78.9(2) ?
    C25 P2 C19 C24 . . . . -171.6(2) ?
    Ag1 P2 C19 C24 . . . . -46.3(3) ?
    C31 P2 C25 C26 . . . . 24.4(3) ?
    C19 P2 C25 C26 . . . . -82.9(2) ?
    Ag1 P2 C25 C26 . . . . 148.9(2) ?
    C31 P2 C25 C30 . . . . -155.6(2) ?
    C19 P2 C25 C30 . . . . 97.1(2) ?
    Ag1 P2 C25 C30 . . . . -31.0(2) ?
    C7 P1 C1 C6 . . . . -129.4(2) ?
    C13 P1 C1 C6 . . . . -21.9(3) ?
    Ag1 P1 C1 C6 . . . . 104.2(2) ?
    C7 P1 C1 C2 . . . . 57.0(3) ?
    C13 P1 C1 C2 . . . . 164.5(2) ?
    Ag1 P1 C1 C2 . . . . -69.4(2) ?
    C1 P1 C7 C8 . . . . 13.5(3) ?
    C13 P1 C7 C8 . . . . -95.4(2) ?
    Ag1 P1 C7 C8 . . . . 136.0(2) ?
    C1 P1 C7 C12 . . . . -167.7(2) ?
    C13 P1 C7 C12 . . . . 83.3(2) ?
    Ag1 P1 C7 C12 . . . . -45.2(2) ?
    C12 C7 C8 C9 . . . . 0.6(4) ?
    P1 C7 C8 C9 . . . . 179.4(2) ?
    C18 C13 C14 C15 . . . . -1.3(4) ?
    P1 C13 C14 C15 . . . . 178.4(2) ?
    C43 C38 C37 N1 . . . . -154.4(3) ?
    C39 C38 C37 N1 . . . . 25.6(4) ?
    C43 C38 C37 S1 . . . . 27.4(4) ?
    C39 C38 C37 S1 . . . . -152.6(3) ?
    Ag1 S1 C37 N1 . . . . 19.3(3) ?
    Ag1 S1 C37 C38 . . . . -162.44(19) ?
    C30 C25 C26 C27 . . . . -0.5(4) ?
    P2 C25 C26 C27 . . . . 179.5(2) ?
    C14 C13 C18 C17 . . . . 1.2(4) ?
    P1 C13 C18 C17 . . . . -178.6(2) ?
    C32 C31 C36 C35 . . . . -2.1(4) ?
    P2 C31 C36 C35 . . . . 178.9(2) ?
    C13 C14 C15 C16 . . . . 0.8(5) ?
    C36 C31 C32 C33 . . . . 2.1(4) ?
    P2 C31 C32 C33 . . . . -178.9(2) ?
    C7 C8 C9 C10 . . . . -1.0(4) ?
    C26 C25 C30 C29 . . . . 1.2(4) ?
    P2 C25 C30 C29 . . . . -178.8(2) ?
    C2 C1 C6 C5 . . . . -1.8(5) ?
    P1 C1 C6 C5 . . . . -175.4(3) ?
    C31 C36 C35 C34 . . . . 0.7(5) ?
    C24 C19 C20 C21 . . . . -0.8(5) ?
    P2 C19 C20 C21 . . . . 179.1(3) ?
    C14 C15 C16 C17 . . . . -0.2(5) ?
    C36 C35 C34 C33 . . . . 0.6(5) ?
    C8 C7 C12 C11 . . . . 0.3(5) ?
    P1 C7 C12 C11 . . . . -178.6(3) ?
    C15 C16 C17 C18 . . . . 0.0(5) ?
    C13 C18 C17 C16 . . . . -0.5(5) ?
    C35 C34 C33 C32 . . . . -0.7(5) ?
    C31 C32 C33 C34 . . . . -0.7(5) ?
    C39 C38 C43 C42 . . . . 0.3(6) ?
    C37 C38 C43 C42 . . . . -179.7(3) ?
    C25 C26 C27 C28 . . . . 0.3(5) ?
    C20 C19 C24 C23 . . . . 0.6(5) ?
    P2 C19 C24 C23 . . . . -179.2(3) ?
    C26 C27 C28 C29 . . . . -0.7(6) ?
    C43 C38 C39 C40 . . . . -0.5(5) ?
    C37 C38 C39 C40 . . . . 179.5(3) ?
    C6 C1 C2 C3 . . . . 2.1(5) ?
    P1 C1 C2 C3 . . . . 175.9(3) ?
    C1 C2 C3 C4 . . . . -1.1(5) ?
    C27 C28 C29 C30 . . . . 1.3(5) ?
    C25 C30 C29 C28 . . . . -1.6(5) ?
    C21 C22 C23 C24 . . . . -0.6(6) ?
    C19 C24 C23 C22 . . . . 0.1(6) ?
    C23 C22 C21 C20 . . . . 0.5(6) ?
    C19 C20 C21 C22 . . . . 0.2(6) ?
    C2 C3 C4 C5 . . . . -0.3(6) ?
    C8 C9 C10 C11 . . . . 0.4(5) ?
    C9 C10 C11 C12 . . . . 0.6(6) ?
    C7 C12 C11 C10 . . . . -0.9(6) ?
    C3 C4 C5 C6 . . . . 0.6(6) ?
    C1 C6 C5 C4 . . . . 0.5(6) ?
    C42 C41 C40 C39 . . . . 0.6(7) ?
    C38 C39 C40 C41 . . . . 0.1(6) ?
    C40 C41 C42 C43 . . . . -0.8(7) ?
    C38 C43 C42 C41 . . . . 0.4(7) ?
loop_
    _geom_hbond_atom_site_label_D
    _geom_hbond_atom_site_label_H
    _geom_hbond_atom_site_label_A
    _geom_hbond_site_symmetry_A
    _geom_hbond_distance_DH
    _geom_hbond_distance_HA
    _geom_hbond_distance_DA
    _geom_hbond_angle_DHA
    N1 H1A Br1 3_666 0.852(10) 2.542(14) 3.357(3) 161(3)
    N1 H1B Br1 . 0.854(10) 2.579(13) 3.413(3) 166(3)
    C17 H17 Br1 3_666 0.93 2.91 3.789(3) 157.5
    C22 H22 Cg3 4_676 0.93 2.94 3.78(3) 151
_shelx_hkl_file
;
  -1   0   0   -0.28    1.16
   1   0   0    2.44    1.21
  -1   0   0   -0.39    1.18
   2   0   0 9900.62  296.84
  -2   0   0 9996.58  290.01
  -2   0   0 9788.20  288.84
   3   0   0    0.60    1.71
  -3   0   0   -0.71    1.48
  -3   0   0    0.25    0.58
  -3   0   0   -1.22    1.51
  -4   0   0 2285.60   69.29
   4   0   0 2307.41   71.00
  -4   0   0 2223.55   69.39
  -5   0   0   -0.38    1.97
  -5   0   0   -1.55    1.90
   5   0   0   -1.20    2.42
  -6   0   0  195.00   10.38
   6   0   0  216.83   10.59
  -6   0   0  203.16   10.33
  -7   0   0    0.47    3.07
   7   0   0    2.12    3.33
  -7   0   0    0.22    3.05
  -8   0   0  146.66   10.62
  -8   0   0  180.70   11.28
   8   0   0  149.77   10.39
  -9   0   0    0.11    3.99
   9   0   0    2.32    3.95
  -9   0   0    2.97    3.58
 -10   0   0   71.15    8.87
  10   0   0   67.78    8.85
 -10   0   0   69.62    8.89
 -11   0   0   -2.69    4.90
  11   0   0   -4.24    4.74
 -11   0   0   -2.45    4.97
 -12   0   0  200.91   15.31
  12   0   0  222.19   15.61
 -12   0   0  242.60   16.70
 -13   0   0   -5.89    5.58
 -13   0   0   14.19    6.74
  13   0   0   -1.62    6.07
  14   0   0   39.76    9.35
 -14   0   0   28.99    8.88
 -14   0   0   32.58    9.49
  15   0   0    7.86    7.29
 -15   0   0   -6.10    5.88
 -15   0   0   -6.06    6.70
 -16   0   0  166.05   17.54
  16   0   0  156.59   16.54
 -16   0   0  152.39   16.44
 -17   0   0    1.70    8.90
 -17   0   0    6.19    8.98
  17   0   0   10.11    8.54
 -18   0   0   68.75   14.20
  18   0   0   43.26   11.53
  18   0   0   78.46   14.32
   0  -1   0    0.18    0.66
   0  -1   0    1.45    0.52
   0   1   0    0.31    0.54
   0   1   0   -0.53    0.68
  -1  -1   0 5672.95  164.59
  -1   1   0 5692.44  164.21
   1  -1   0 5618.26  170.65
   1  -1   0 5476.22  164.86
   1   1   0 5572.06  168.69
   1   1   0 5611.26  171.61
  -1   1   0 5618.70  171.42
   2   1   0   -0.35    1.28
   2  -1   0    0.94    1.27
  -2  -1   0    2.45    1.19
  -2   1   0    2.17    1.42
   2  -1   0   -0.74    1.02
  -2   1   0    0.99    0.99
   2   1   0    0.96    0.90
  -2  -1   0    1.61    1.15
   3   1   0  255.84    8.70
  -3  -1   0  258.47    9.98
  -3   1   0  251.84    9.91
   3  -1   0  248.45    9.73
   3   1   0  253.24   10.27
  -3  -1   0  250.35    9.71
  -3   1   0  248.81   10.05
  -3   1   0  244.94    8.97
   4  -1   0  798.77   26.16
  -4  -1   0  777.90   25.71
  -4   1   0  788.56   24.86
   4   1   0  782.65   24.53
  -4   1   0  765.10   25.98
  -4  -1   0  755.91   25.85
  -4   1   0  760.36   26.05
   4   1   0  761.42   26.78
  -5  -1   0  150.03    7.99
   5   1   0  151.37    8.52
  -5   1   0  141.67    8.02
  -5  -1   0  137.02    7.62
  -5   1   0  150.24    5.95
   5  -1   0  146.22    7.93
  -5   1   0  159.55    8.21
  -6   1   0  489.66   19.39
   6  -1   0  487.68   19.17
  -6   1   0  503.74   16.46
  -6   1   0  490.78   19.39
  -6  -1   0  482.70   19.05
   6   1   0  517.31   19.98
  -6  -1   0  495.35   19.24
  -7  -1   0  383.84   16.93
  -7  -1   0  403.51   17.34
  -7   1   0  386.15   17.34
  -7   1   0  404.80   13.58
  -7   1   0  414.61   17.39
   7  -1   0  407.64   17.24
   7   1   0  405.22   17.68
  -8   1   0   20.66    5.10
   8  -1   0    8.46    4.03
  -8   1   0    7.30    4.12
  -8  -1   0   18.22    4.45
  -8  -1   0   14.17    4.25
   8   1   0   16.85    4.83
   9   1   0   52.62    7.31
   9  -1   0   45.42    6.81
  -9   1   0   36.78    6.58
  -9  -1   0   45.36    6.75
  -9   1   0   43.53    6.67
  -9  -1   0   35.22    6.37
 -10   1   0   67.56    8.66
  10  -1   0   59.17    8.08
 -10   1   0   78.50    9.51
  10   1   0   51.42    7.98
 -10  -1   0   53.68    8.00
 -10  -1   0   66.34    8.61
 -11   1   0   51.73    8.62
 -11  -1   0   55.26    8.17
 -11   1   0   43.22    7.74
 -11  -1   0   42.70    7.63
  11   1   0   30.11    7.39
  11  -1   0   49.59    8.03
  12   1   0   -2.35    5.38
 -12   1   0   -3.01    4.65
 -12  -1   0    0.21    5.02
  12  -1   0   -3.15    5.62
 -12   1   0   -4.33    5.09
 -12  -1   0   -2.43    4.34
 -13   1   0    1.71    6.03
 -13  -1   0    2.49    5.84
 -13  -1   0    1.33    5.27
  13   1   0    7.51    6.54
 -13   1   0   -3.58    5.53
  13  -1   0   -1.86    6.15
 -14  -1   0   26.57    8.87
 -14   1   0   33.25    9.05
  14   1   0   22.89    7.99
 -14  -1   0   36.31    8.88
  14  -1   0   31.39    8.75
 -14   1   0   49.63   10.22
  15   1   0   14.71    8.75
  15  -1   0   31.33    9.12
 -15  -1   0   26.97    9.00
 -15   1   0   18.29    8.76
 -15  -1   0   19.68    8.17
  16   1   0   35.13   10.40
 -16   1   0   12.84    8.69
  16  -1   0   39.33   10.03
 -16  -1   0   22.98    9.59
  16  -1   0   11.97    8.36
 -16  -1   0    9.74    8.43
 -17  -1   0   82.53   14.09
  17   1   0   74.20   14.40
 -17   1   0   88.43   14.60
  17  -1   0   99.33   15.16
 -17  -1   0   64.93   12.80
  17  -1   0   66.25   12.85
  18  -1   0    6.61   10.25
  18  -1   0   11.17   10.79
 -18   1   0    5.29    9.75
 -18  -1   0  -14.29    7.58
  18   1   0    2.66    9.85
 -18  -1   0   12.82   10.25
   0  -2   0 1621.32   49.38
   0   2   0 1630.53   48.62
   0  -2   0 1660.28   49.91
   0   2   0 1630.16   51.49
   1  -2   0  951.51   29.54
  -1   2   0  976.61   29.52
  -1  -2   0  981.42   28.96
   1   2   0  957.05   30.25
   1  -2   0  959.24   30.04
   1   2   0  937.68   30.89
  -1   2   0  944.75   31.04
   2  -2   0  137.83    6.66
   2   2   0  137.79    6.54
  -2  -2   0  137.57    5.69
  -2  -2   0  139.07    6.30
  -2   2   0  137.78    6.42
  -2   2   0  133.29    6.34
   2   2   0  148.08    6.33
   2  -2   0  146.60    5.46
   3   2   0 1041.62   33.40
   3  -2   0 1044.08   33.57
  -3   2   0 1004.73   33.28
  -3   2   0 1063.93   33.80
  -3  -2   0 1055.16   33.40
  -3  -2   0 1061.90   32.55
   3   2   0 1007.37   34.16
   3  -2   0 1053.96   32.95
   4   2   0  579.38   21.26
   4  -2   0  572.56   20.76
   4   2   0  584.36   19.52
  -4  -2   0  566.11   20.48
  -4   2   0  590.92   20.90
  -4  -2   0  590.45   20.03
   4  -2   0  588.01   20.18
  -4   2   0  603.12   20.04
  -5   2   0 2401.86   74.79
   5   2   0 2420.25   74.74
  -5   2   0 2472.97   75.42
   5  -2   0 2378.86   74.99
  -5  -2   0 2406.20   73.90
   5   2   0 2397.99   76.74
  -5  -2   0 2407.55   74.71
   5  -2   0 2407.39   75.34
   6   2   0 1049.10   36.80
   6  -2   0 1039.75   36.11
  -6   2   0  993.03   35.64
   6   2   0 1054.35   33.26
  -6   2   0 1076.88   34.13
  -6  -2   0 1052.74   35.10
   6  -2   0 1068.01   35.48
  -6  -2   0 1013.40   35.47
  -7  -2   0 2861.17   89.65
  -7  -2   0 2829.77   88.84
   7   2   0 2787.31   91.84
  -7   2   0 2884.45   89.19
   7   2   0 2826.98   88.25
  -7   2   0 2984.79   90.06
   7  -2   0 2921.63   90.66
  -8  -2   0  227.47   12.44
   8   2   0  250.27   13.52
   8  -2   0  221.08   12.14
  -8   2   0  226.83   13.17
  -8  -2   0  249.77   13.12
  -8   2   0  234.29    9.44
  -9  -2   0  839.36   31.32
   9   2   0  796.17   31.93
  -9  -2   0  801.13   30.46
  -9   2   0  738.61   30.99
  -9   2   0  821.05   26.67
   9  -2   0  826.76   30.77
 -10  -2   0   35.30    6.56
 -10   2   0   33.23    7.08
 -10  -2   0   30.82    6.95
  10   2   0   30.80    6.79
  10  -2   0   41.70    6.98
 -11  -2   0  264.86   15.81
 -11  -2   0  271.78   16.03
 -11   2   0  262.11   17.15
  11  -2   0  268.97   15.66
 -12   2   0   39.63    8.75
  12   2   0   11.61    6.82
  12  -2   0   23.32    7.27
 -12  -2   0   12.61    6.32
  12  -2   0   24.45    7.20
 -12  -2   0   34.01    7.90
  13  -2   0    9.61    6.37
  13   2   0    3.70    6.62
 -13   2   0    9.79    7.08
 -13  -2   0   11.25    6.73
 -13  -2   0   14.47    6.80
  13  -2   0   13.63    7.39
 -14   2   0   26.75    9.19
  14   2   0   40.70    9.73
 -14  -2   0   22.66    7.91
  14  -2   0   34.01    9.49
  14  -2   0   27.59    8.24
 -14  -2   0   34.07    9.08
  15  -2   0   -5.96    6.25
 -15   2   0   -0.80    6.46
  15  -2   0    7.66    7.58
 -15  -2   0   -1.53    6.42
  15   2   0    5.34    8.23
 -15  -2   0    9.54    7.17
 -16  -2   0    2.69    7.47
  16   2   0   -2.09    8.33
  16  -2   0   -1.00    7.70
  16  -2   0    3.38    8.05
 -16  -2   0    0.58    7.36
 -16   2   0   -7.86    7.47
 -17  -2   0   -2.33    7.99
 -17  -2   0   -8.37    7.57
 -17   2   0   -9.84    7.71
  17  -2   0    0.26    9.05
  17  -2   0   -1.57    8.54
  17   2   0    9.46    8.91
 -18  -2   0   15.28   10.56
  18  -2   0    3.05    9.61
  18   2   0    3.06    9.78
 -18  -2   0    9.13    9.55
 -18   2   0   -5.86    9.20
   0   3   0   -0.66    1.21
   0  -3   0   -1.41    1.08
   0  -3   0    0.92    1.80
   0   3   0   -1.73    2.11
   1  -3   0   32.18    3.55
   1   3   0   40.36    3.94
  -1   3   0   29.38    3.63
   1  -3   0   38.61    2.27
  -1  -3   0   32.50    3.33
   1   3   0   39.19    3.04
  -1  -3   0   38.20    2.64
  -1   3   0   36.58    3.12
  -2  -3   0  114.14    5.01
  -2   3   0   97.01    5.72
   2  -3   0   97.25    4.18
   2  -3   0   91.05    6.03
   2   3   0   99.82    6.09
   2   3   0  106.12    5.79
  -2   3   0   95.73    6.14
  -2  -3   0  101.17    5.68
   3   3   0   73.77    5.43
  -3  -3   0   58.60    4.89
  -3   3   0   66.25    5.09
   3  -3   0   76.01    5.67
   3   3   0   67.77    4.94
  -3  -3   0   74.22    4.49
  -3   3   0   71.00    5.36
   3  -3   0   73.37    4.01
  -4  -3   0   76.59    5.02
   4  -3   0   83.13    6.27
   4  -3   0   78.98    4.68
   4   3   0   72.27    4.90
  -4   3   0   83.40    6.23
  -4   3   0   71.73    5.27
   4   3   0   71.58    5.99
  -4  -3   0   78.09    5.92
  -5  -3   0 1083.87   34.54
  -5  -3   0 1017.00   35.18
   5  -3   0 1056.51   35.84
  -5   3   0 1089.49   35.98
   5   3   0 1049.58   34.53
   5   3   0 1045.45   36.59
  -5   3   0 1082.43   35.35
   5  -3   0 1033.36   34.54
   6   3   0 1909.62   64.83
  -6   3   0 1990.85   63.20
  -6  -3   0 1966.29   62.93
   6   3   0 2020.96   62.28
   6  -3   0 1937.71   63.39
  -6  -3   0 2017.16   62.05
  -6   3   0 1971.81   63.30
   6  -3   0 1969.38   62.69
   7   3   0   47.82    3.73
  -7  -3   0   45.72    6.02
  -7   3   0   39.88    4.20
   7   3   0   35.15    5.81
  -7   3   0   41.73    6.17
  -7  -3   0   41.34    5.40
   7  -3   0   44.88    6.37
   7  -3   0   41.03    5.18
   8   3   0  564.18   24.74
   8   3   0  611.08   20.29
  -8   3   0  611.31   21.59
  -8   3   0  605.24   24.68
   8  -3   0  586.84   23.18
  -8  -3   0  586.10   23.39
  -8  -3   0  606.37   24.25
   8  -3   0  613.58   24.71
   9  -3   0   -0.92    3.87
   9   3   0    3.67    4.50
  -9   3   0    6.64    2.46
  -9  -3   0    5.33    3.98
   9  -3   0   -2.83    3.37
  -9   3   0    1.17    3.74
   9   3   0    1.78    1.76
  -9  -3   0   10.87    4.20
 -10   3   0  856.09   35.24
 -10  -3   0  932.71   35.24
  10  -3   0  967.76   34.55
  10   3   0  804.95   35.58
 -10  -3   0  971.89   34.72
  11  -3   0   80.44    9.03
  11  -3   0   67.81    9.76
 -11   3   0   83.39   10.62
 -11  -3   0   74.80    9.71
  11   3   0   76.89   10.55
 -11  -3   0   89.47    9.86
 -12  -3   0   56.32    9.29
  12  -3   0   73.38   10.46
  12  -3   0   65.71    9.19
  12   3   0   81.99   11.59
 -12   3   0   69.78   10.47
 -12  -3   0   73.08    9.85
  13   3   0  269.27   19.74
  13  -3   0  299.25   18.46
 -13   3   0  381.64   21.47
  13  -3   0  277.36   19.73
 -13  -3   0  329.85   18.96
 -13  -3   0  266.83   18.90
  14   3   0   18.76    8.72
 -14  -3   0   26.42    8.21
  14  -3   0   27.53    9.17
  14  -3   0   30.39    8.46
 -14  -3   0   36.53    8.80
 -14   3   0   23.33    8.44
  15   3   0   22.92    8.97
  15  -3   0   17.48    8.32
 -15  -3   0   27.74    8.46
  15  -3   0   29.84    9.50
 -15   3   0   25.61    9.53
 -15  -3   0    6.56    7.74
  16   3   0   17.18    9.45
 -16   3   0   41.91   10.70
 -16  -3   0    3.79    7.58
  16  -3   0   27.68    9.95
  16  -3   0   24.30   10.07
 -16  -3   0   36.47   10.07
  17   3   0   13.12   10.28
 -17   3   0    1.98    9.56
 -17  -3   0    8.74    8.88
  17  -3   0   14.50    9.63
 -17  -3   0    0.84    8.54
 -18  -3   0   -2.57    8.70
  18  -3   0   10.36    9.89
 -18  -3   0    0.12    9.32
  18   3   0    5.32    9.43
 -18   3   0   14.72   10.52
   0  -4   0    1.51    1.66
   0  -4   0    0.92    2.42
   0   4   0    3.51    2.88
   0   4   0    2.99    1.81
  -1  -4   0  523.63   18.67
   1   4   0  533.85   19.77
   1  -4   0  512.96   17.01
   1   4   0  548.03   18.35
  -1  -4   0  531.89   17.20
   1  -4   0  515.48   19.00
  -1   4   0  537.10   18.00
  -1   4   0  480.17   19.49
  -2   4   0  465.45   18.60
  -2   4   0  465.70   17.35
  -2  -4   0  520.20   16.49
   2  -4   0  486.11   15.86
   2   4   0  499.05   18.71
  -2  -4   0  502.63   18.06
   2   4   0  507.14   18.05
   2  -4   0  495.84   18.39
   3   4   0   -2.77    2.31
   3  -4   0    0.82    1.25
  -3   4   0   -1.89    1.99
  -3  -4   0   -4.65    1.52
   3  -4   0    1.00    2.64
  -3   4   0   -1.33    2.10
  -3  -4   0   -2.22    1.90
   3   4   0   -1.54    1.92
  -4   4   0  716.94   25.99
  -4   4   0  754.34   25.87
   4   4   0  699.33   25.33
  -4  -4   0  742.72   25.76
   4  -4   0  747.31   26.22
   4  -4   0  701.88   23.62
  -4  -4   0  717.05   23.98
   4   4   0  716.94   26.17
  -5   4   0   43.51    5.56
  -5  -4   0   50.70    4.68
  -5   4   0   53.09    5.26
  -5  -4   0   44.96    5.43
   5   4   0   54.46    4.85
   5   4   0   36.96    5.47
   5  -4   0   42.56    3.94
   5  -4   0   44.20    5.65
   6  -4   0   75.98    5.60
   6   4   0   68.25    7.48
  -6   4   0   65.29    7.11
   6   4   0   81.94    5.70
  -6   4   0   72.71    6.16
  -6  -4   0   74.12    6.08
   6  -4   0   72.60    7.32
  -6  -4   0   69.14    7.12
   7   4   0   80.81    5.49
  -7  -4   0   66.25    6.45
   7  -4   0   76.00    6.11
   7  -4   0   67.92    7.73
  -7  -4   0   73.92    7.57
  -7   4   0   59.07    7.23
   7   4   0   72.98    8.22
  -7   4   0   67.09    6.10
   8  -4   0   -5.01    2.93
  -8   4   0    4.13    3.90
   8  -4   0   -0.53    3.56
  -8  -4   0    8.16    4.07
   8   4   0    5.22    2.64
  -8   4   0    4.75    2.91
   8   4   0   -1.80    3.62
  -8  -4   0    4.19    3.22
   9   4   0   20.19    5.89
   9  -4   0   10.95    4.90
  -9   4   0   18.87    3.83
  -9  -4   0   15.62    5.06
  -9  -4   0   12.00    4.38
   9   4   0   17.50    3.04
  -9   4   0   23.07    5.93
   9  -4   0   19.12    5.09
 -10  -4   0  315.88   17.16
  10  -4   0  325.04   18.23
 -10   4   0  324.77   13.79
 -10   4   0  263.79   16.68
  10   4   0  330.00   18.74
 -10  -4   0  316.40   16.30
  10  -4   0  310.25   15.92
 -11  -4   0   65.84    9.26
  11   4   0   49.13    9.24
 -11  -4   0   87.78    9.61
  11  -4   0   66.35    9.96
  11  -4   0   78.12    9.05
 -11   4   0   65.75    9.90
  12  -4   0  622.38   28.80
  12  -4   0  603.72   26.30
  12   4   0  601.04   28.91
 -12  -4   0  593.84   27.63
 -12  -4   0  565.35   26.49
 -12   4   0  608.55   28.53
 -13  -4   0   92.69   11.56
  13   4   0   71.03   11.48
  13  -4   0   86.26   12.28
  13  -4   0   97.70   10.84
 -13   4   0   82.26   12.55
 -13  -4   0   66.90   11.04
 -14   4   0  148.72   16.23
  14  -4   0  151.76   16.26
 -14  -4   0  139.63   14.67
 -14  -4   0  116.06   13.24
  14   4   0  135.45   15.91
  14  -4   0  132.84   13.01
  15   4   0   -4.26    7.54
 -15   4   0    1.98    6.80
 -15  -4   0    1.24    7.03
  15  -4   0   -2.99    6.67
 -15  -4   0   -6.44    6.31
 -16  -4   0   18.57    8.61
  16  -4   0   11.03    8.71
  16   4   0    4.59    9.86
 -16   4   0   12.78    9.25
 -16  -4   0   26.20    9.16
 -17  -4   0   -5.66    7.86
  17  -4   0   12.98   10.17
 -17  -4   0    4.53    8.72
 -17   4   0    0.75    9.20
  17   4   0  -11.77    8.86
 -18   4   0    9.72   11.03
 -18  -4   0   -0.62    9.67
  18   4   0    0.35   10.68
  18  -4   0   -8.96   10.00
 -18  -4   0    3.42    8.84
   0   5   0    1.61    1.86
   0  -5   0   -0.36    2.55
   0   5   0    5.06    3.08
   1   5   0  571.24   22.29
  -1  -5   0  613.28   19.52
   1  -5   0  560.76   21.43
  -1   5   0  590.09   22.61
   1   5   0  580.98   20.50
  -1  -5   0  559.85   21.09
   1  -5   0  601.80   19.29
  -1  -5   0  586.13   19.25
  -1   5   0  590.51   20.17
  -2  -5   0  451.93   17.08
   2  -5   0  416.22   17.13
   2   5   0  420.20   17.51
  -2   5   0  440.01   16.32
  -2   5   0  417.66   17.77
   2  -5   0  446.61   14.38
   2   5   0  418.76   16.46
  -2  -5   0  434.73   14.98
   3  -5   0  637.15   23.82
   3  -5   0  650.19   20.45
  -3   5   0  660.74   24.40
   3   5   0  637.69   23.38
  -3  -5   0  606.86   23.06
  -3  -5   0  662.47   21.32
   3   5   0  607.79   23.63
  -3   5   0  621.21   22.74
  -4  -5   0 1594.34   49.49
  -4  -5   0 1592.05   51.93
  -4   5   0 1567.08   51.47
   4  -5   0 1612.47   52.54
   4   5   0 1598.23   52.90
   4   5   0 1609.25   52.90
   4  -5   0 1649.64   49.63
  -4   5   0 1561.13   53.53
  -5  -5   0 2116.29   67.58
   5  -5   0 2050.95   67.97
  -5  -5   0 2131.62   65.17
   5   5   0 2083.22   69.10
  -5   5   0 2166.82   69.37
   5   5   0 2111.31   68.39
  -5   5   0 2094.97   67.31
   5  -5   0 2140.37   65.53
   6   5   0  186.95   11.67
  -6   5   0  206.92   11.67
  -6  -5   0  194.46    9.94
   6  -5   0  197.62   11.93
   6   5   0  199.15   10.20
  -6  -5   0  197.77   11.42
   6  -5   0  196.97    9.13
  -6   5   0  211.69   11.05
  -7   5   0  294.99   13.43
   7  -5   0  252.93   14.38
  -7  -5   0  265.22   14.06
   7   5   0  266.59   14.82
   7   5   0  260.88   12.26
  -7  -5   0  276.19   12.74
   7  -5   0  258.29   11.86
  -7   5   0  295.63   15.05
  -8  -5   0  301.84   14.51
   8  -5   0  285.24   15.86
  -8  -5   0  350.23   16.29
  -8   5   0  308.45   16.34
   8  -5   0  289.97   13.54
  -8   5   0  296.44   14.20
   8   5   0  296.40   16.32
   8   5   0  307.96   13.29
  -9   5   0    3.02    4.46
  -9   5   0   -0.08    2.93
  -9  -5   0   -0.66    3.60
   9  -5   0    4.99    4.63
  -9  -5   0   -0.29    3.91
   9   5   0    2.04    3.11
   9   5   0    3.96    4.83
   9  -5   0    1.62    3.81
 -10  -5   0   25.88    6.83
  10  -5   0   20.74    6.99
 -10  -5   0   26.89    6.07
 -10   5   0   38.93    5.43
 -10   5   0   33.60    7.38
  10   5   0   18.21    6.57
  10  -5   0   32.79    6.12
 -11   5   0  106.83   12.40
 -11  -5   0   76.82   10.48
  11  -5   0   69.87   11.06
  11   5   0   97.71   12.33
 -11  -5   0   76.82    9.32
  11  -5   0   88.24    9.06
  12  -5   0    3.89    5.42
 -12   5   0    5.43    6.25
  12  -5   0   -0.30    5.91
 -12  -5   0   12.59    6.90
  12   5   0    3.62    6.53
 -12  -5   0    8.54    5.59
 -13   5   0  286.70   20.19
 -13  -5   0  259.47   17.32
 -13  -5   0  274.19   19.42
  13   5   0  254.97   19.91
  13  -5   0  234.02   19.10
  14   5   0   24.52    9.14
 -14  -5   0    3.15    6.60
 -14  -5   0   18.31    7.56
  14  -5   0    1.45    6.95
 -14   5   0    1.85    6.54
  15  -5   0   53.62   11.83
 -15  -5   0   46.22   10.41
  15   5   0   55.94   12.08
 -15  -5   0   61.43   10.88
 -15   5   0   60.98   12.01
 -16  -5   0    9.19    8.28
  16  -5   0    6.96    9.64
 -16  -5   0    5.54    7.48
  16   5   0    3.85    9.55
 -16   5   0    3.02    8.81
  17   5   0   38.98   11.87
 -17  -5   0   17.53   11.02
  17  -5   0   47.11   12.24
 -17   5   0   39.49   11.88
 -18   5   0   25.12   11.85
  18  -5   0   33.98   13.10
  18   5   0   35.09   13.56
 -18  -5   0   21.56   11.31
   0   6   0  841.54   28.09
   0  -6   0  885.92   30.04
   0   6   0  818.13   31.08
   0   6   0  844.60   27.82
  -1   6   0   17.32    3.20
  -1  -6   0   18.51    2.86
  -1  -6   0   16.49    2.76
   1  -6   0   14.62    4.24
   1   6   0   20.99    4.49
   1   6   0   14.48    2.99
  -1  -6   0   11.05    3.58
  -1   6   0   13.29    3.93
   1  -6   0   19.67    2.51
  -2  -6   0   22.60    3.04
   2  -6   0   17.32    2.16
   2   6   0   16.12    4.10
   2   6   0   19.41    3.54
  -2   6   0   24.52    3.86
   2  -6   0   19.49    4.55
  -2  -6   0   16.34    3.74
  -2   6   0   17.46    4.30
  -3  -6   0  922.96   31.67
   3  -6   0  885.46   28.10
   3   6   0  879.36   32.42
   3  -6   0  895.99   31.95
  -3   6   0  894.76   33.00
  -3  -6   0  902.59   29.03
   3   6   0  879.06   31.42
  -3   6   0  878.58   30.71
   4   6   0 1095.99   38.44
  -4   6   0 1090.44   37.43
   4  -6   0 1090.57   34.49
  -4  -6   0 1107.91   38.01
  -4   6   0 1112.72   39.64
   4  -6   0 1049.91   38.41
   4   6   0 1151.63   38.97
  -4  -6   0 1105.50   35.38
  -5   6   0  461.15   19.05
   5   6   0  432.63   19.46
   5   6   0  479.10   19.22
   5  -6   0  446.36   19.78
   5  -6   0  450.15   15.75
  -5  -6   0  455.04   19.27
  -5  -6   0  436.53   16.89
  -5   6   0  464.82   19.76
  -6  -6   0  499.63   21.19
   6  -6   0  477.97   17.61
  -6   6   0  496.55   21.31
   6   6   0  523.94   21.91
  -6   6   0  492.82   20.95
   6  -6   0  491.53   21.75
  -6  -6   0  483.90   18.80
   6   6   0  504.46   20.25
  -7   6   0  129.25   10.86
  -7   6   0  119.09    9.43
   7  -6   0  118.78   10.53
  -7  -6   0  128.46   10.39
   7   6   0  142.16    9.00
   7   6   0  116.65   10.77
   7  -6   0  122.33    7.60
  -7  -6   0  145.24    8.62
  -8  -6   0  124.93    9.24
   8   6   0  129.99   11.73
  -8   6   0  129.02    9.84
  -8   6   0  129.75   11.47
  -8  -6   0  157.04   11.95
   8   6   0  142.88    9.06
   8  -6   0  123.72    8.10
   8  -6   0  141.50   12.09
   9   6   0   -1.29    4.57
  -9   6   0    4.93    3.83
   9  -6   0   -2.48    3.39
   9  -6   0    4.68    5.72
  -9  -6   0    4.79    3.71
   9   6   0    1.42    3.38
  -9  -6   0    6.33    5.23
  -9   6   0   -7.12    4.12
  10  -6   0    9.08    4.76
 -10  -6   0    9.06    4.75
  10  -6   0    4.86    5.98
 -10   6   0    5.84    4.16
  10   6   0   10.40    6.23
 -10   6   0    2.74    5.14
 -10  -6   0    1.31    4.68
 -11   6   0    9.97    6.15
 -11  -6   0    5.26    6.27
  11   6   0   12.85    7.14
 -11  -6   0    7.34    5.01
  11  -6   0   16.50    7.66
  12  -6   0  147.37   15.07
  12   6   0  113.62   13.93
 -12  -6   0  143.79   14.12
 -12   6   0  138.88   14.60
 -12  -6   0  138.38   12.33
 -13  -6   0    1.16    6.20
  13   6   0   -0.23    7.06
 -13  -6   0    1.88    5.86
 -13   6   0   -9.31    6.57
  13  -6   0  -14.90    5.99
 -14   6   0    6.37    7.03
 -14  -6   0   13.07    6.86
  14  -6   0   13.46    8.92
 -14  -6   0    3.54    7.10
  14   6   0   13.81    9.22
 -15   6   0   79.81   13.94
 -15  -6   0   65.86   12.12
  15  -6   0   63.83   13.42
 -15  -6   0   66.69   11.06
  15   6   0   69.62   13.40
  16   6   0    9.38   10.46
 -16   6   0   14.75   10.19
  16  -6   0   -4.21    9.71
 -16  -6   0    4.14    7.87
 -17  -6   0   48.27   12.31
 -17   6   0   38.44   12.18
  17  -6   0   32.50   12.23
  17   6   0   26.18   12.32
   0   7   0   -2.03    3.16
   0   7   0    0.67    1.94
   0  -7   0   -0.40    3.10
   1   7   0  635.39   22.62
   1   7   0  600.87   25.17
  -1  -7   0  591.61   21.18
  -1  -7   0  622.11   21.52
  -1   7   0  639.63   25.48
  -1  -7   0  647.79   24.13
   1  -7   0  615.06   24.20
  -1   7   0  643.27   22.30
  -2  -7   0  479.33   16.90
  -2   7   0  450.64   20.41
   2   7   0  486.44   20.57
   2  -7   0  471.92   19.87
  -2   7   0  447.45   17.99
   2   7   0  475.75   18.41
  -2  -7   0  415.02   18.79
   2  -7   0  481.74   16.04
   3   7   0   40.73    6.30
   3   7   0   60.34    6.22
   3  -7   0   58.75    3.51
  -3   7   0   51.25    7.08
   3  -7   0   59.58    7.11
  -3  -7   0   57.01    6.70
  -3  -7   0   55.12    4.66
  -3   7   0   59.99    6.22
  -4   7   0  307.80   15.91
  -4   7   0  320.08   14.74
   4  -7   0  309.04   11.13
  -4  -7   0  317.80   12.82
   4  -7   0  314.58   15.70
   4   7   0  317.83   15.58
   4   7   0  333.89   15.20
  -4  -7   0  320.56   15.33
  -5  -7   0  196.13   11.33
  -5  -7   0  159.04    8.70
   5  -7   0  172.55   12.06
  -5   7   0  157.93   11.32
   5   7   0  184.61   11.00
   5  -7   0  175.46    7.26
  -5   7   0  192.08   11.04
   5   7   0  148.43   10.92
  -6   7   0  387.38   18.67
   6  -7   0  420.53   19.79
   6   7   0  400.89   19.13
  -6   7   0  421.90   19.41
  -6  -7   0  384.57   18.84
   6  -7   0  401.58   14.55
  -6  -7   0  419.82   16.48
   6   7   0  393.28   17.99
  -7   7   0  176.14   12.68
  -7  -7   0  178.11   10.12
   7   7   0  202.27   13.60
  -7   7   0  189.46   11.99
   7  -7   0  185.02    8.72
   7  -7   0  207.71   14.13
  -7  -7   0  171.87   12.55
   7   7   0  174.56   10.91
  -8  -7   0  164.34   10.29
   8  -7   0  201.24    9.58
  -8   7   0  163.13   13.00
   8   7   0  186.17   11.10
  -8   7   0  166.41   12.08
   8  -7   0  143.97   12.91
   8   7   0  156.13   13.09
  -8  -7   0  165.70   12.91
  -9   7   0   79.82   10.08
   9  -7   0   69.74    9.98
   9   7   0   76.56   10.52
  -9   7   0   89.51    9.07
  -9  -7   0   91.11    8.57
   9   7   0   90.35    7.96
  -9  -7   0   80.09   10.05
 -10   7   0  174.42   14.94
 -10   7   0  187.55   12.51
  10  -7   0  158.54   14.70
 -10  -7   0  182.05   12.10
  10   7   0  153.97   14.36
 -10  -7   0  131.94   13.14
  11   7   0   -1.52    6.23
 -11   7   0   -5.12    5.27
 -11  -7   0    4.41    5.76
 -11  -7   0    2.08    4.19
  11  -7   0    5.03    6.83
 -12   7   0   -0.74    5.77
 -12  -7   0   17.86    6.20
  12  -7   0    7.30    8.07
 -12  -7   0   16.07    6.96
  12   7   0   -3.66    6.18
 -13  -7   0    7.02    7.18
  13   7   0   -7.04    6.32
 -13  -7   0    5.54    6.37
  13  -7   0  -10.70    6.99
 -13   7   0    3.28    6.50
  14  -7   0   -0.59    8.02
 -14   7   0   -4.92    7.60
 -14  -7   0    2.41    6.80
  14   7   0   -0.62    8.53
  15  -7   0   26.74   10.84
 -15  -7   0    8.55    8.44
  15   7   0   15.54   10.47
 -15   7   0   25.45   10.37
  16  -7   0   -7.59    9.31
  16   7   0   -5.64    8.98
 -16   7   0    7.87    9.95
 -16  -7   0   -0.70    8.82
 -17   7   0    9.56   10.06
  17  -7   0   12.59   11.39
 -17  -7   0   13.33    9.38
  17   7   0   17.11   11.14
   0   8   0 1911.01   60.17
   0  -8   0 1859.54   59.17
   0   8   0 1834.81   64.76
   0  -8   0 1901.51   58.73
   0  -8   0 1928.77   62.22
  -1   8   0  284.04   15.47
   1   8   0  257.82   14.60
  -1   8   0  253.78   12.02
  -1   8   0  268.73   11.01
  -1  -8   0  252.12   13.86
   1   8   0  270.55   12.19
   1  -8   0  258.45   13.98
  -1  -8   0  280.49   11.57
  -1  -8   0  254.15   11.43
  -2  -8   0 1273.79   41.75
   2  -8   0 1255.10   45.44
  -2   8   0 1303.12   43.33
   2   8   0 1339.94   47.43
  -2   8   0 1321.38   47.75
  -2  -8   0 1396.89   45.66
   2   8   0 1306.90   44.34
  -3   8   0  105.14    8.14
   3   8   0  100.20    7.95
  -3   8   0  109.70   10.27
  -3  -8   0  101.25    6.41
   3  -8   0   78.69    8.84
   3   8   0   88.80    9.05
  -3  -8   0   89.70    8.68
   3  -8   0   91.33    4.96
  -4   8   0   28.29    5.38
  -4  -8   0   24.97    4.10
   4  -8   0   26.42    2.57
   4  -8   0   27.35    6.12
   4   8   0   18.08    4.91
  -4  -8   0   36.88    6.38
  -4   8   0   27.38    6.42
   4   8   0   21.69    5.51
   5  -8   0   32.12    2.71
   5   8   0   29.60    5.95
   5  -8   0   14.41    5.81
   5   8   0   36.38    6.51
  -5  -8   0   36.05    4.61
  -5   8   0   34.54    6.17
  -5   8   0   34.76    6.78
  -5  -8   0   40.19    6.77
  -6   8   0  384.77   18.86
  -6  -8   0  329.87   17.38
   6   8   0  358.64   18.37
  -6  -8   0  346.36   14.93
   6  -8   0  340.63   18.59
   6   8   0  348.68   17.31
  -6   8   0  345.44   17.61
  -7   8   0  117.17   10.78
  -7  -8   0  126.61    8.49
   7   8   0  112.18    9.83
   7  -8   0  112.50   11.70
  -7  -8   0   86.97   10.08
   7   8   0  113.24   11.18
  -7   8   0  111.81   10.88
   8   8   0  204.76   15.26
   8  -8   0  201.53   15.44
  -8   8   0  212.04   14.92
   8   8   0  201.36   12.64
  -8  -8   0  181.04   11.22
  -8   8   0  192.96   13.82
  -8  -8   0  211.47   14.88
  -9   8   0   50.88    8.75
  -9  -8   0   52.18    8.96
   9  -8   0   45.03    9.04
   9   8   0   53.56    9.27
   9   8   0   78.47    8.11
  -9   8   0   47.98    8.18
  -9  -8   0   52.82    6.99
  10  -8   0   72.26   11.25
 -10  -8   0   66.05    8.17
 -10  -8   0   73.18   10.84
  10   8   0   60.01   10.03
 -10   8   0   68.23   10.22
 -10   8   0   82.66    9.47
 -11  -8   0   82.02   11.09
 -11   8   0   54.17    9.94
  11   8   0   41.92    9.97
  11  -8   0   48.19    9.76
  12  -8   0   38.48   10.22
  12   8   0   32.03    9.91
 -12   8   0   29.48    9.04
 -12  -8   0   37.53    8.80
 -13  -8   0   13.27    8.05
 -13   8   0   19.08    8.88
  13   8   0   20.69    9.50
  13  -8   0   18.44    8.75
  14   8   0   -9.76    6.71
  14  -8   0    2.28    8.64
 -14   8   0    9.87    8.56
 -14  -8   0   -6.58    7.55
 -15   8   0   21.39    9.53
  15   8   0   17.71   10.06
 -15  -8   0   28.27   10.15
  15  -8   0   14.88   10.78
 -16  -8   0   12.61    9.19
  16  -8   0   14.30   11.04
  16   8   0   16.35   11.04
 -16   8   0   17.76   10.09
   0  -9   0    0.50    3.79
   0  -9   0    2.62    2.86
   0   9   0    2.25    2.73
   0  -9   0    0.80    2.64
   0   9   0   -1.68    4.27
  -1  -9   0  785.11   30.45
  -1   9   0  782.53   27.91
   1   9   0  758.10   28.08
  -1   9   0  791.20   26.90
  -1  -9   0  774.69   27.16
   1  -9   0  779.68   30.75
  -1   9   0  796.32   32.30
   1   9   0  771.85   31.92
  -2  -9   0   11.53    4.63
   2  -9   0    2.59    4.37
  -2   9   0    3.92    2.20
  -2  -9   0    1.38    2.88
   2   9   0    8.09    3.46
  -2   9   0    9.42    3.75
   2   9   0    0.61    4.15
  -2   9   0   11.65    5.32
   3   9   0   55.25    6.76
  -3  -9   0   55.84    7.83
  -3   9   0   47.94    6.61
   3   9   0   59.61    8.36
   3  -9   0   51.01    7.85
  -3   9   0   43.99    7.87
  -3  -9   0   58.52    5.43
  -4  -9   0   36.62    4.78
  -4   9   0   44.63    7.58
   4   9   0   42.60    7.47
   4   9   0   36.60    6.23
  -4   9   0   37.70    6.27
  -4  -9   0   40.13    6.75
   4  -9   0   35.79    7.35
  -5  -9   0  150.33    8.63
  -5  -9   0  149.11   11.84
   5   9   0  126.21   10.86
  -5   9   0  147.15   12.59
   5  -9   0  110.02   11.55
   5   9   0  141.22   11.71
  -5   9   0  153.29   11.46
  -6   9   0    3.70    4.30
   6   9   0   15.51    5.69
  -6   9   0    6.15    5.25
  -6  -9   0    4.03    4.78
   6   9   0    1.81    4.69
  -6  -9   0    9.27    3.69
   6  -9   0    8.61    5.45
   7  -9   0  120.34   12.42
   7   9   0  181.10   12.62
  -7   9   0  132.24   12.44
  -7  -9   0  149.02    9.47
   7   9   0  126.20   12.29
  -7   9   0  145.22   12.54
  -7  -9   0  112.83   11.89
   8  -9   0  124.21   13.29
  -8   9   0  133.17   12.77
  -8  -9   0  155.01   10.11
   8   9   0  128.44   12.93
  -8  -9   0  154.86   13.80
  -8   9   0  141.51   12.82
   8   9   0  143.00   11.66
   9   9   0   -0.36    5.74
  -9   9   0    0.56    5.48
  -9   9   0   14.70    6.01
   9  -9   0    4.51    6.87
  -9  -9   0   10.54    6.41
   9   9   0   10.50    5.31
  10  -9   0   16.42    8.09
 -10   9   0   23.80    6.52
 -10   9   0    6.77    6.55
 -10  -9   0    6.96    6.76
  10   9   0   11.07    7.01
 -11  -9   0    8.53    6.44
  11  -9   0    1.91    7.46
  11   9   0   -0.37    6.27
 -11   9   0   -1.90    6.41
  12  -9   0    7.18    7.21
 -12   9   0   17.06    8.58
 -12  -9   0   11.66    7.69
  12   9   0    1.77    7.16
  13   9   0   13.53    8.30
 -13  -9   0    7.22    7.77
  13  -9   0  -10.94    6.56
 -13   9   0   -8.74    7.11
 -14   9   0   17.95    9.04
 -14  -9   0   15.89    9.73
  14  -9   0   19.40    9.37
  14   9   0   33.47   11.30
  15  -9   0    1.88   10.02
 -15  -9   0   -3.63    7.64
 -15   9   0    9.31    8.94
  15   9   0   14.40    9.94
 -16   9   0   27.67   11.89
  16  -9   0   29.25   11.93
 -16  -9   0   42.28   11.85
  16   9   0   50.75   13.48
   0  10   0  669.64   24.31
   0 -10   0  630.90   24.07
   0 -10   0  626.83   24.21
   0  10   0  695.37   29.80
   0 -10   0  671.06   27.70
   1  10   0   15.28    6.25
  -1  10   0   11.93    4.30
   1 -10   0    8.63    5.52
  -1 -10   0   13.18    5.63
  -1 -10   0   13.96    3.91
   1  10   0   16.25    4.15
  -1  10   0    5.02    6.14
  -1  10   0   14.29    3.39
   2 -10   0  120.31   11.60
   2  10   0  158.10   10.02
  -2  10   0  132.95   13.01
  -2 -10   0  152.01   11.97
   2  10   0  136.23   12.41
  -2 -10   0  131.46    8.43
  -2  10   0  124.40    9.41
  -2  10   0  139.77    7.31
  -3  10   0  122.28    9.81
   3 -10   0  107.98   11.18
   3  10   0  146.77   12.41
  -3 -10   0  132.16    8.09
  -3 -10   0   93.93   10.40
   3  10   0  113.28    9.46
  -3  10   0   93.50   11.25
  -4 -10   0   41.88    5.21
  -4 -10   0   31.40    7.27
  -4  10   0   29.58    6.13
  -4  10   0   30.31    7.02
   4  10   0   34.86    6.62
   4 -10   0   32.82    7.48
   4  10   0   26.60    6.86
   5  10   0  311.70   17.20
   5 -10   0  322.57   18.61
  -5  10   0  311.90   16.58
  -5 -10   0  348.57   18.43
   5  10   0  315.85   18.29
  -5  10   0  315.74   18.90
  -5 -10   0  343.82   14.50
  -6  10   0   59.12    9.59
  -6 -10   0   47.82    8.35
  -6  10   0   52.14    8.22
   6 -10   0   69.39   10.15
   6  10   0   63.45    9.43
   6  10   0   57.92    9.10
  -6 -10   0   78.24    6.89
   7  10   0  440.04   21.61
  -7  10   0  382.08   20.54
  -7  10   0  381.88   21.35
  -7 -10   0  374.63   21.13
   7  10   0  389.35   21.56
   7 -10   0  450.09   22.93
   8  10   0    4.96    5.35
  -8 -10   0    8.30    6.39
   8 -10   0   -0.89    6.40
   8  10   0   -0.58    5.24
  -8  10   0    2.89    5.48
  -8  10   0    0.25    5.23
  -9  10   0  289.54   19.01
  -9 -10   0  278.39   18.97
   9  10   0  234.61   18.22
  -9  10   0  277.21   17.49
   9 -10   0  252.05   19.19
   9  10   0  291.46   16.37
 -10  10   0    1.22    5.29
  10 -10   0   -9.21    5.73
 -10  10   0    9.81    7.30
 -10 -10   0    2.62    6.11
  10  10   0    6.15    7.24
 -11  10   0   36.40    8.13
  11 -10   0   22.96    9.42
 -11 -10   0   14.45    7.61
  11  10   0   17.08    7.96
 -11  10   0   30.72    8.96
  12 -10   0   20.80    9.57
  12  10   0    6.53    7.53
 -12 -10   0   -5.00    7.11
 -12  10   0    5.44    7.25
 -13 -10   0    3.04    8.13
  13 -10   0    9.82    9.09
  13  10   0    1.72    8.28
 -13  10   0    3.68    8.42
  14 -10   0    9.02    9.47
 -14 -10   0   -7.17    8.66
 -14  10   0   15.91    9.52
  14  10   0  -23.87    7.16
 -15 -10   0   17.27   11.04
 -15  10   0   25.29   10.47
  15  10   0   22.38   11.83
  15 -10   0   -3.05    9.69
   0  11   0   -0.38    6.01
   0 -11   0    4.27    3.61
   0 -11   0    2.21    3.54
   0 -11   0    0.15    4.81
   0  11   0    4.51    3.49
  -1 -11   0  126.22    9.06
   1  11   0  151.69   14.12
  -1  11   0  120.86   13.01
   1 -11   0   99.51   11.42
   1 -11   0  128.54    9.48
  -1 -11   0  111.98   11.50
   1 -11   0  146.59    9.64
   1  11   0  140.66    9.66
   2  11   0    5.49    4.22
   2  11   0   13.73    7.05
   2 -11   0   23.55    6.92
  -2  11   0    9.98    6.44
  -2 -11   0   21.05    6.48
  -2  11   0    7.26    4.34
  -2 -11   0   12.59    4.34
  -3 -11   0   15.97    4.39
  -3 -11   0   17.18    6.28
   3  11   0   11.67    7.07
   3  11   0   20.17    5.61
  -3  11   0   22.58    7.11
   3 -11   0   12.84    6.37
  -3  11   0    7.96    4.93
   4 -11   0   13.13    6.40
  -4  11   0    5.64    5.70
   4  11   0    6.64    5.21
  -4 -11   0    6.74    5.53
  -4  11   0    9.19    5.14
   4  11   0    2.48    6.51
   5  11   0   15.73    7.22
  -5  11   0   11.40    5.49
  -5  11   0   11.04    6.74
   5  11   0   30.03    6.84
   5 -11   0   17.03    6.91
  -5 -11   0    7.89    5.90
   6  11   0   80.86   11.12
   6 -11   0   67.88   10.47
  -6 -11   0   95.49   11.48
  -6  11   0   74.52   11.01
   6  11   0   87.45   10.90
  -6  11   0   78.72   10.01
  -7  11   0   27.41    7.09
   7  11   0   12.27    6.89
   7 -11   0   10.84    7.05
   7  11   0   23.09    7.16
  -7 -11   0   24.17    7.58
  -7  11   0   23.35    7.43
  -8  11   0   96.61   12.42
   8 -11   0  102.33   13.03
   8  11   0  108.12   12.72
  -8 -11   0  105.92   13.01
  -8  11   0  121.19   12.95
   8  11   0  119.58   12.26
   9  11   0   11.70    6.60
  -9  11   0    2.83    6.09
  -9  11   0   20.97    7.66
   9 -11   0    2.86    7.05
   9  11   0   -2.71    6.68
  -9 -11   0   10.75    6.91
 -10 -11   0    6.63    7.16
 -10  11   0    6.50    6.26
 -10  11   0   12.58    7.07
  10  11   0    7.68    7.78
  10 -11   0   11.89    8.59
 -11  11   0   39.41    9.95
  11 -11   0   40.76   10.58
  11  11   0   40.75   10.12
 -11 -11   0   34.09   10.08
 -11  11   0   25.62    7.95
 -12 -11   0    0.20    6.96
  12  11   0    1.06    8.18
  12 -11   0   -1.20    8.45
 -12  11   0    9.63    8.71
  13 -11   0   27.23   10.42
 -13  11   0   48.01   11.75
  13  11   0   29.77   10.36
 -13 -11   0   34.14   11.45
  14  11   0   23.10   11.03
 -14 -11   0   26.79   10.41
 -14  11   0   25.89   11.02
  14 -11   0   23.06   11.90
  15  11   0    8.83   12.10
  15 -11   0   19.80   11.24
 -15  11   0    4.17    9.98
 -15 -11   0   24.18   11.08
   0 -12   0  396.18   17.75
   0  12   0  426.39   23.94
   0 -12   0  405.91   17.99
   0 -12   0  393.71   21.28
  -1  12   0   -2.53    5.62
  -1 -12   0    4.38    5.88
  -1 -12   0    1.22    4.01
   1  12   0   -0.04    4.12
   1 -12   0   -4.35    3.44
   1 -12   0   13.28    7.05
   1  12   0   -0.45    6.51
   1 -12   0    5.99    4.30
  -2  12   0  150.50   14.93
  -2 -12   0  167.96   14.16
   2  12   0  140.80   14.68
   2  12   0  167.83   11.32
  -2  12   0  156.08   11.33
   2 -12   0  154.56   14.21
   3  12   0   51.02   10.01
  -3 -12   0   65.46    9.80
  -3  12   0   58.56    8.11
   3 -12   0   50.18    9.72
  -3  12   0   39.15    9.09
   3  12   0   65.39    8.67
   4 -12   0  103.73   12.95
   4  12   0  128.94   11.68
  -4  12   0  118.26   10.93
   4  12   0  111.17   13.57
  -4 -12   0  109.24   12.65
  -4  12   0  109.10   13.30
  -5 -12   0   -3.83    5.36
   5 -12   0   -3.25    5.45
  -5  12   0   -3.50    5.77
   5  12   0   -1.49    5.37
  -5  12   0   -0.24    5.17
   5  12   0   -4.45    6.17
  -6  12   0  147.95   13.11
   6  12   0  145.44   14.10
  -6  12   0  106.09   13.56
   6 -12   0  127.21   14.26
   6  12   0  162.17   13.88
  -6 -12   0  135.10   13.88
  -7 -12   0   32.08    8.12
   7 -12   0   44.47   10.10
   7  12   0   18.48    7.64
   7  12   0   24.21    8.15
  -7  12   0   32.81    8.69
  -7  12   0   39.54    8.46
  -8 -12   0    6.20    6.52
   8  12   0  -15.90    5.43
  -8  12   0   -0.70    5.71
  -8  12   0    9.49    6.52
   8 -12   0   -9.21    5.42
   8  12   0   -4.75    5.81
   9  12   0    5.15    6.59
  -9 -12   0    0.88    7.14
  -9  12   0    1.23    6.37
   9 -12   0    7.62    7.85
   9  12   0    2.32    6.97
  -9  12   0   11.51    7.09
  10 -12   0   78.56   13.11
  10  12   0   90.63   13.35
 -10  12   0   64.71   11.21
 -10  12   0   79.15   11.77
 -10 -12   0   80.82   12.77
 -11  12   0   21.87    8.67
  11 -12   0   26.44    9.55
  11  12   0   29.47   10.54
 -11  12   0   27.95    8.48
 -11 -12   0   16.52    8.83
 -12  12   0   98.53   14.13
  12  12   0   84.15   14.30
  12 -12   0   92.56   15.15
 -12 -12   0   70.46   13.21
  13 -12   0   27.03   11.47
 -13  12   0   31.35   11.25
 -13 -12   0   31.40   11.05
  13  12   0   32.20   11.76
  14  12   0   64.66   15.07
 -14  12   0   63.76   13.39
 -14 -12   0   52.13   13.22
  14 -12   0   59.37   13.57
   0  13   0   -4.07    6.63
   0 -13   0   -1.24    3.93
   0 -13   0   -0.89    4.02
   0 -13   0   -1.44    5.94
  -1  13   0    2.28    6.80
   1 -13   0   -1.01    5.78
   1 -13   0    1.89    4.49
   1 -13   0   10.60    4.64
   1  13   0   -2.24    5.87
  -1 -13   0    2.55    5.85
  -2 -13   0   57.04   10.26
   2  13   0   68.07   11.25
   2 -13   0   64.70    8.19
   2 -13   0   68.23    8.12
  -2  13   0   82.81   12.34
   2 -13   0   66.54   10.56
  -3 -13   0   81.56   11.44
   3 -13   0   66.21   11.13
   3  13   0   79.70    9.65
  -3  13   0   75.51    9.19
   3  13   0   62.38   11.11
  -3  13   0   79.77   12.35
  -4  13   0  124.89   11.38
   4 -13   0  127.55   14.26
  -4  13   0  114.80   14.43
   4  13   0  138.84   12.18
  -4 -13   0   84.55   11.76
   4  13   0  116.23   13.89
  -5  13   0   41.72    9.60
   5 -13   0   49.56   10.28
  -5  13   0   43.21    8.06
   5  13   0   46.11    9.20
  -5 -13   0   46.81    9.50
   5  13   0   36.70    9.30
   6 -13   0   -0.36    7.26
  -6  13   0   -4.11    6.15
   6  13   0  -12.84    5.67
  -6  13   0   -3.98    5.08
  -6 -13   0    2.42    6.76
   6  13   0    5.17    6.16
   7  13   0   -3.17    5.98
  -7  13   0    2.99    6.44
   7 -13   0    1.68    6.92
  -7  13   0    0.41    6.20
   7  13   0    4.77    6.94
  -7 -13   0    6.18    6.35
   8 -13   0    6.36    7.79
   8  13   0    7.63    7.71
  -8 -13   0   -1.79    6.46
   8  13   0   -8.73    6.24
  -8  13   0    2.22    6.55
  -8  13   0    9.25    6.61
   9  13   0   -1.24    6.91
  -9  13   0    0.13    6.91
   9  13   0    3.85    6.89
  -9  13   0    1.87    6.83
   9 -13   0    7.87    7.95
  -9 -13   0   -1.94    7.54
 -10  13   0  -11.03    5.94
  10 -13   0   16.36    9.45
  10  13   0    5.71    8.15
 -10  13   0    1.51    7.41
 -10 -13   0    2.03    8.43
  11  13   0   38.10   11.50
 -11  13   0   33.12   10.15
  11 -13   0   25.73   10.14
 -11  13   0   27.65    8.62
 -11 -13   0   29.12   10.33
  12 -13   0   -1.58    9.73
 -12  13   0   -1.81    8.50
  12  13   0    4.44    9.53
 -12 -13   0    1.38    9.29
  13 -13   0   43.03   12.43
  13  13   0   23.05   11.83
 -13 -13   0   67.12   14.01
 -13  13   0   45.55   11.84
   0 -14   0    3.31    6.74
   0  14   0   13.87    8.44
  -1 -14   0   12.99    7.90
  -1  14   0   -2.40    6.57
   1 -14   0    4.38    6.68
   1  14   0    1.90    6.76
   2  14   0   -1.90    7.28
   2 -14   0   11.13    5.24
  -2 -14   0   13.21    7.67
  -2  14   0    3.12    6.91
   2 -14   0    2.45    5.00
   2 -14   0   -1.55    6.30
  -3  14   0  126.46   15.70
   3  14   0  162.33   16.80
   3 -14   0  128.91   15.09
  -3 -14   0  139.87   15.09
  -3  14   0  139.90   12.08
   4  14   0    8.20    7.51
   4  14   0    2.09    5.54
  -4  14   0    6.02    7.43
  -4  14   0   -1.77    5.46
   4 -14   0    1.37    7.54
  -4 -14   0    5.34    6.86
   5  14   0   77.42   11.97
   5 -14   0   64.92   11.59
  -5 -14   0   59.46   10.84
  -5  14   0   67.79   10.01
  -5  14   0   67.88   12.62
   5  14   0   78.72   10.48
  -6 -14   0   -2.68    6.25
  -6  14   0   -2.02    5.67
  -6  14   0   -9.36    5.51
   6  14   0   -9.57    6.37
   6 -14   0    0.92    7.50
   6  14   0    1.15    6.83
   7  14   0    5.37    7.32
   7 -14   0    2.88    8.07
  -7  14   0    7.12    6.83
  -7  14   0    4.37    6.49
   7  14   0    8.55    7.43
  -7 -14   0    3.50    6.95
  -8  14   0    1.79    6.99
   8 -14   0   -0.14    8.52
  -8  14   0    6.24    7.11
   8  14   0   -3.69    7.73
   8  14   0  -14.59    5.77
  -8 -14   0    1.00    7.89
  -9  14   0    8.52    7.63
   9 -14   0   -7.66    8.16
   9  14   0    2.37    7.51
  -9  14   0   13.01    8.22
  -9 -14   0    0.78    8.09
 -10  14   0    4.29    7.71
 -10 -14   0    7.50    8.75
 -10  14   0   -3.31    8.07
  10 -14   0    4.63    8.93
  10  14   0    1.94    9.04
 -11  14   0   -7.21    7.29
 -11 -14   0    5.10    9.40
 -11  14   0   -6.26    7.66
  11  14   0   22.69   10.65
  11 -14   0    4.13    8.76
  12 -14   0   10.99   11.17
 -12 -14   0    1.20    9.01
 -12  14   0   12.72   10.13
  12  14   0   14.77    9.81
   0 -15   0    1.58    7.33
   0  15   0   -5.87    7.28
   1 -15   0  161.26   16.88
  -1  15   0  180.32   19.29
  -1 -15   0  174.33   17.27
   1  15   0  150.88   17.69
   2  15   0   47.92   11.01
  -2  15   0   41.94   10.57
  -2 -15   0   25.08    8.90
   2 -15   0   37.15   10.22
   3  15   0   56.08   11.59
  -3  15   0   53.06   12.28
   3 -15   0   62.55   12.21
  -3 -15   0   39.11    9.88
   4 -15   0   74.46   12.56
  -4  15   0   70.53   12.70
   4  15   0   71.39   12.85
  -4 -15   0   93.11   13.45
   5 -15   0   19.26    8.95
  -5  15   0    0.46    6.41
  -5  15   0   14.15    8.84
   5  15   0    1.25    7.96
  -5 -15   0   14.33    7.90
  -6  15   0   20.08    7.46
   6  15   0   19.83    9.74
  -6 -15   0   28.76   10.25
   6 -15   0   46.81   11.34
  -6  15   0   10.19    8.32
  -7  15   0   10.63    8.13
   7  15   0    0.25    7.08
  -7  15   0   -1.10    6.71
  -7 -15   0    9.23    8.54
   7 -15   0   -5.13    7.41
   7  15   0    1.22    7.92
  -8  15   0    5.98    7.70
  -8 -15   0   28.56   10.09
   8  15   0   21.24   10.08
   8  15   0    6.55    8.47
   8 -15   0   21.07   10.33
  -8  15   0    2.56    7.60
  -9 -15   0    7.63    8.63
  -9  15   0    2.46    8.44
   9 -15   0   12.79   10.49
   9  15   0    5.06    8.31
  -9  15   0   -0.95    7.57
 -10  15   0   34.95    9.94
  10  15   0   12.99    9.52
 -10  15   0   14.03    9.10
 -10 -15   0   -5.81    8.06
  10 -15   0    7.75   10.37
 -11  15   0   17.70   10.10
  11 -15   0    2.31   10.30
  11  15   0    6.03   10.17
 -11  15   0   14.87    9.80
 -11 -15   0   12.50    9.79
   0 -16   0   60.28   12.11
   0  16   0   64.03   13.16
  -1 -16   0    0.62    6.97
   1  16   0  -22.16    7.28
   1 -16   0    9.66    8.13
  -1  16   0   -0.88    8.84
  -2 -16   0   86.03   13.92
   2  16   0   80.98   14.67
  -2  16   0   81.52   14.08
   2 -16   0   79.02   13.48
  -3  16   0   23.86    9.82
   3  16   0    6.73    9.38
  -3 -16   0   37.89   10.26
   3 -16   0   16.02    8.98
   4 -16   0    7.99    8.31
  -4  16   0   11.58    8.72
   4  16   0    6.55    9.11
  -4 -16   0    9.71    7.53
  -5  16   0   18.57    9.35
  -5 -16   0   30.75   10.74
   5 -16   0   30.34   10.66
   5  16   0   37.37   11.35
  -6 -16   0   -0.39    7.35
   6  16   0   22.66   10.12
  -6  16   0   22.80    9.48
   6 -16   0   38.79   11.41
   7  16   0    5.17    8.58
  -7 -16   0   -3.47    8.40
  -7  16   0   -9.59    6.75
   7 -16   0   -1.16    9.25
  -8 -16   0   27.98   10.77
  -8  16   0   35.17   10.69
   8  16   0   -0.18    9.65
   8 -16   0    9.59    9.66
  -8  16   0   18.53    9.64
  -9 -16   0    6.29    9.08
   9 -16   0    2.19    9.87
   9  16   0   18.60   10.04
  -9  16   0  -15.36    8.33
  -9  16   0   -3.70    8.66
   0 -17   0   -2.33    8.27
   0  17   0   -3.49    7.92
  -1 -17   0   64.26   13.06
   1 -17   0   45.76   11.76
   1  17   0   62.47   13.77
  -1  17   0   70.53   14.00
   2  17   0  -14.70    8.86
   2 -17   0   -3.38    9.04
  -2  17   0  -12.09    6.65
  -2 -17   0    3.97    9.15
   3  17   0   44.28   12.08
  -3  17   0   19.36    9.84
  -3 -17   0   16.61    9.79
   3 -17   0   25.30   11.44
  -4  17   0   22.84   10.10
   4  17   0   21.66   10.91
   4 -17   0    2.95    9.70
  -4 -17   0   10.32    9.15
  -5 -17   0    0.73    9.25
   5  17   0   14.25    9.63
  -5  17   0   -3.99    7.15
   5 -17   0    3.65    9.54
   6  17   0   33.53   11.44
   6 -17   0   42.48   12.20
  -6  17   0   51.71   12.47
  -6 -17   0   41.81   11.91
   7 -17   0    0.95    9.96
   7  17   0  -13.02    8.85
  -7  17   0   -9.43    8.62
  -7 -17   0    7.21    9.60
   0 -18   0   23.72   11.34
   0  18   0   34.24   13.17
  -1 -18   0   -1.64    9.28
   1 -18   0    1.94    9.05
  -1  18   0  -12.07    8.47
   1  18   0    7.48   10.11
  -2  18   0   36.51   11.70
   2 -18   0   39.51   11.52
   2  18   0   33.09   12.11
  -2 -18   0   40.42   12.70
   3  18   0   31.47   12.36
   3 -18   0   14.26   10.62
  -3 -18   0    3.18    9.13
  -3  18   0    9.61   10.35
  -4  18   0   13.72    9.24
   4  18   0   11.22   10.95
   4 -18   0   23.12   11.77
  -4 -18   0   15.84   11.13
  18   0  -1   -5.23    8.72
  18   0  -1   -5.53    8.22
 -18   0   1   15.52   10.49
 -17   0   1    1.30    8.79
  17   0  -1   -9.62    8.48
 -16   0   1   -5.53    7.55
  16   0  -1   -7.52    7.22
 -16   0   1    6.89    7.36
 -15   0   1   10.07    7.48
  15   0  -1    9.66    7.58
 -15   0   1    1.74    7.38
 -14   0   1   10.94    7.03
  14   0  -1    1.17    7.14
 -14   0   1   -1.43    6.61
  13   0  -1  135.23   13.80
 -13   0   1  186.31   15.43
 -13   0   1  155.97   14.63
 -12   0   1   -8.21    4.25
 -12   0   1    0.02    5.15
  12   0  -1    3.48    5.49
 -11   0   1 1075.44   39.78
  11   0  -1 1013.95   40.18
  10   0  -1    6.10    5.04
 -10   0   1    3.83    4.38
 -10   0   1   -3.78    3.73
   9   0  -1 1258.70   45.57
  -9   0   1 1309.15   44.87
  -9   0   1 1269.26   44.91
  -8   0   1   -0.69    2.98
   8   0  -1   -6.59    3.19
  -8   0   1   -6.57    2.43
  -7   0   1 2759.97   85.28
   7   0  -1 2741.94   87.23
  -7   0   1 2680.33   85.24
  -6   0   1    1.93    2.33
  -6   0   1   -1.06    2.46
   6   0  -1    0.68    2.77
  -5   0   1  508.47   18.53
  -5   0   1  504.83   18.85
   5   0  -1  501.45   19.18
  -4   0   1   -1.42    1.64
   4   0  -1    2.83    2.61
  -4   0   1   -4.40    1.81
   3   0  -1  169.80    7.64
  -3   0   1  162.59    7.52
  -3   0   1  173.29    7.28
   2   0  -1    0.41    1.27
  -2   0   1   -1.01    1.02
  -2   0   1   -0.05    0.52
  -2   0   1   -1.30    0.92
   1   0  -1 1037.31   32.24
  -1   0   1 1035.90   30.99
  -1   0   1 1018.67   31.04
   1   0  -1 1030.37   31.99
  -1   0  -1 1626.19   48.65
  -1   0  -1 1632.25   48.92
  -1   0  -1 1686.16   50.75
  -1   0  -1 1590.76   49.96
  -2   0  -1    0.14    0.87
  -2   0  -1   -2.65    1.01
   2   0   1    3.06    1.33
  -2   0  -1    0.06    1.05
  -3   0  -1 6937.78  208.19
   3   0   1 7089.20  213.95
  -3   0  -1 7270.59  216.58
  -4   0  -1   -0.34    1.88
   4   0   1   -2.35    2.10
  -4   0  -1    0.34    1.96
  -4   0  -1   -0.12    1.08
  -5   0  -1 1551.61   47.62
  -5   0  -1 1508.92   48.77
  -5   0  -1 1509.03   48.38
   5   0   1 1530.37   49.60
  -6   0  -1   -0.98    2.60
  -6   0  -1   -0.60    2.17
   6   0   1   -4.50    2.31
  -6   0  -1   -1.24    1.08
   7   0   1  605.65   20.30
  -7   0  -1  649.36   23.93
  -7   0  -1  644.65   24.08
   7   0   1  620.76   24.11
  -8   0  -1    2.22    3.11
  -8   0  -1   -2.38    2.91
   8   0   1   -1.19    3.38
   9   0   1  795.10   30.41
  -9   0  -1  759.19   30.16
  -9   0  -1  780.01   29.97
  10   0   1   -1.52    4.11
 -10   0  -1   -2.36    4.51
 -10   0  -1    1.73    4.29
 -11   0  -1  209.09   14.94
 -11   0  -1  194.28   14.76
  11   0   1  222.64   14.77
 -12   0  -1    5.89    5.42
  12   0   1    0.86    6.13
 -12   0  -1    1.49    5.12
 -13   0  -1   -1.13    5.20
  13   0   1    6.58    6.83
 -13   0  -1   -0.02    5.90
  14   0   1    2.47    6.47
 -14   0  -1   10.81    6.73
 -14   0  -1    1.28    6.31
 -15   0  -1   52.19   10.77
 -15   0  -1   52.12   10.91
  15   0   1   42.59   10.29
 -16   0  -1   -3.93    7.00
 -16   0  -1    0.93    7.81
  16   0   1   -4.67    7.25
 -17   0  -1   78.07   13.69
 -17   0  -1   84.19   14.38
  17   0   1   78.59   14.22
 -18   0  -1    1.97    9.24
  18   0   1    2.50    9.19
 -18  -1   1  -12.14    8.34
  18  -1  -1   -5.12    7.78
 -18  -1   1    7.73    9.53
 -18   1   1   -0.26    8.81
  18   1  -1   -0.67    9.69
  18  -1  -1   -4.41    9.87
 -17  -1   1  120.77   15.73
  17  -1  -1   74.91   13.74
  17   1  -1   77.97   13.32
 -17   1   1   90.89   14.83
 -17  -1   1   82.92   13.52
  17  -1  -1  111.80   15.90
 -16  -1   1   -3.23    7.12
 -16  -1   1   10.42    7.39
  16  -1  -1    1.13    6.79
  16  -1  -1   14.46    8.20
  16   1  -1    3.48    7.88
 -16   1   1   -8.27    7.11
 -15  -1   1   48.03   10.42
 -15  -1   1   81.52   12.11
 -15   1   1   61.69   11.44
  15  -1  -1   62.79   10.83
  15   1  -1   51.71   11.20
  14  -1  -1   29.55    8.43
 -14  -1   1   48.51    9.56
 -14   1   1   44.07    9.91
 -14  -1   1   24.74    8.28
  14   1  -1   14.89    8.10
 -14   1   1   33.54    8.73
 -13  -1   1  193.78   15.51
 -13   1   1  160.94   15.18
  13   1  -1  187.84   15.61
 -13   1   1  177.50   15.30
 -13  -1   1  192.06   15.53
 -12   1   1  101.94   11.41
 -12  -1   1  105.70   11.59
 -12  -1   1   74.43   10.33
  12  -1  -1  104.22   11.59
 -12   1   1   90.86   11.32
  12   1  -1   85.77   11.19
 -11   1   1  167.67   13.09
  11  -1  -1  157.68   12.56
 -11  -1   1  185.21   13.60
 -11  -1   1  180.03   13.66
  11   1  -1  129.80   12.43
 -11   1   1  159.59   13.65
 -10  -1   1  827.03   31.92
  10   1  -1  801.70   32.68
 -10   1   1  817.69   32.14
 -10   1   1  820.19   32.27
  10  -1  -1  804.55   32.22
 -10  -1   1  804.86   31.55
  -9   1   1   -0.75    3.58
  -9  -1   1    2.58    3.57
   9   1  -1    8.54    4.46
   9  -1  -1    0.57    3.69
  -9  -1   1   -0.43    3.42
  -9   1   1    5.41    3.71
  -8  -1   1 1712.63   55.50
  -8   1   1 1700.98   55.76
   8   1  -1 1703.38   57.25
  -8  -1   1 1645.08   55.47
   8  -1  -1 1646.80   56.27
  -8   1   1 1658.37   55.83
  -7  -1   1   35.52    5.28
  -7   1   1   23.54    5.02
   7  -1  -1   27.53    4.92
   7   1  -1   30.98    5.41
  -7  -1   1   34.28    5.28
  -7   1   1   36.93    5.53
  -6   1   1 3010.37   94.75
  -6  -1   1 3120.38   94.69
   6   1  -1 3156.48   97.39
   6  -1  -1 3026.80   96.63
  -6   1   1 3054.55   94.88
  -6   1   1 3098.74   94.80
  -6  -1   1 3142.37   94.81
  -5   1   1 1034.40   34.76
   5   1  -1 1082.96   36.01
   5  -1  -1 1040.27   35.30
  -5   1   1 1053.66   33.22
  -5   1   1 1019.45   34.86
  -5  -1   1 1077.31   34.83
  -5  -1   1 1068.38   34.76
  -4   1   1  664.31   22.69
  -4  -1   1  644.79   22.49
   4  -1  -1  668.47   23.10
   4   1  -1  678.16   23.76
  -4  -1   1  687.52   22.84
  -4   1   1  671.09   23.07
  -4   1   1  669.75   21.62
   3  -1  -1  324.94   12.11
   3   1  -1  328.26   10.67
   3  -1  -1  333.88   12.11
  -3  -1   1  317.91   11.71
  -3   1   1  320.15   11.21
  -3  -1   1  321.12   11.95
   3   1  -1  324.45   12.58
  -3   1   1  321.02   12.21
  -2  -1   1    7.38    1.46
   2  -1  -1    9.47    1.64
  -2   1   1    7.54    1.68
   2   1  -1    8.26    1.80
   2  -1  -1    8.96    1.60
   2   1  -1    9.70    1.13
  -2   1   1   10.00    1.50
  -2  -1   1    8.12    1.51
  -1  -1   1 4075.89  118.43
   1   1  -1 3969.70  123.05
  -1   1   1 3940.02  123.11
   1  -1  -1 4051.34  118.57
   1  -1  -1 4022.14  121.29
  -1  -1   1 4068.79  117.99
  -1   1   1 3938.67  117.96
   1   1  -1 4039.54  121.35
   0   1  -1  444.68   15.08
   0  -1   1  453.85   14.31
   0   1   1  462.08   15.17
   0  -1  -1  469.01   14.82
   0  -1   1  469.97   14.47
   0   1  -1  458.03   14.54
   0  -1   1  461.83   14.34
   0  -1  -1  470.65   14.47
  -1  -1  -1 3059.32   93.76
  -1  -1  -1 3133.94   91.61
  -1   1  -1 3056.83   95.07
  -1  -1  -1 3097.06   91.72
   1  -1   1 3056.52   91.58
  -1   1  -1 3143.40   94.26
   1   1   1 3111.90   95.08
   2   1   1    3.91    1.46
  -2  -1  -1   -0.40    1.60
  -2   1  -1   -0.83    1.30
   2   1   1    0.42    1.58
   2  -1   1    5.95    1.49
  -2   1  -1   -4.09    1.29
  -2  -1  -1    1.02    1.36
  -2   1  -1    0.55    1.65
   3  -1   1  200.30    7.99
  -3  -1  -1  186.07    8.30
   3   1   1  205.59    8.75
   3   1   1  194.68    7.38
  -3   1  -1  194.30    8.51
  -3   1  -1  207.83    8.62
  -3   1  -1  192.23    7.53
  -3  -1  -1  199.76    8.01
  -4   1  -1    3.90    2.05
   4   1   1    2.93    1.50
   4  -1   1    1.91    2.06
  -4   1  -1    4.95    2.18
  -4  -1  -1    3.58    2.22
  -4  -1  -1    4.03    2.04
   4   1   1    0.29    2.12
  -4   1  -1    5.39    1.53
  -5  -1  -1  353.76   14.57
  -5   1  -1  355.94   14.59
  -5   1  -1  360.90   12.70
  -5   1  -1  347.63   14.66
   5   1   1  367.32   15.04
   5   1   1  361.51   12.41
  -5  -1  -1  345.10   14.10
   5  -1   1  373.76   14.33
   6   1   1  453.43   18.55
   6   1   1  469.51   15.38
  -6  -1  -1  434.75   17.62
   6  -1   1  467.64   18.02
  -6   1  -1  456.35   15.71
  -6  -1  -1  457.92   18.19
  -6   1  -1  440.44   18.18
  -6   1  -1  457.84   18.32
  -7   1  -1   41.68    5.88
   7  -1   1   49.14    5.84
  -7   1  -1   59.26    3.64
   7   1   1   50.13    3.22
   7   1   1   55.13    6.63
  -7  -1  -1   52.40    6.19
  -7   1  -1   48.07    6.27
  -7  -1  -1   41.49    5.60
  -8   1  -1  116.79    5.49
  -8  -1  -1  106.90    9.27
   8   1   1  104.12    9.02
  -8   1  -1  110.39    9.37
  -8  -1  -1  129.76    9.42
   8  -1   1  117.20    8.94
  -8   1  -1  157.08   10.68
  -9  -1  -1   10.00    4.32
  -9   1  -1   -1.54    3.43
  -9   1  -1   -1.07    3.39
  -9   1  -1    8.14    1.81
   9   1   1   10.40    4.88
  -9  -1  -1   10.78    4.38
   9  -1   1    5.96    4.31
  10  -1   1 1239.33   44.86
 -10   1  -1 1208.70   44.74
 -10  -1  -1 1256.22   44.23
  10   1   1 1224.69   45.30
 -10   1  -1 1269.42   45.00
 -10  -1  -1 1216.88   44.62
  11  -1   1  126.57   11.20
  11   1   1   82.37   10.75
 -11  -1  -1   88.63   10.22
 -11   1  -1  126.96   12.11
 -11   1  -1  148.43   12.59
 -11  -1  -1  100.56   10.84
 -12   1  -1   33.40    8.00
 -12   1  -1   38.40    8.49
 -12  -1  -1   50.78    8.76
 -12  -1  -1   27.91    7.67
  12   1   1   40.54    8.78
  12  -1   1   43.74    8.21
 -13  -1  -1   44.81    9.09
 -13   1  -1   30.37    8.25
 -13  -1  -1   50.27    8.91
  13  -1   1   29.37    7.91
 -13   1  -1   24.92    8.34
  13   1   1   32.35    8.74
 -14  -1  -1    8.54    6.92
  14  -1   1   21.77    7.69
 -14   1  -1    3.29    6.47
 -14   1  -1   15.15    7.55
 -14  -1  -1   16.17    7.52
  14   1   1    5.95    7.00
 -15   1  -1   19.50    7.80
 -15   1  -1   14.72    8.09
  15   1   1    6.02    7.81
 -15  -1  -1   -0.57    6.60
 -15  -1  -1    8.56    6.71
  15  -1   1   15.36    8.13
 -16  -1  -1   10.65    7.97
  16  -1   1    5.31    7.81
  16   1   1   -1.98    8.16
 -16   1  -1    1.10    7.95
 -16  -1  -1   25.47    9.24
  16  -1   1   10.43    8.55
 -17  -1  -1   17.64    9.69
  17   1   1   19.91   10.55
  17  -1   1   21.37   10.01
 -17   1  -1   36.02   11.17
  17  -1   1   28.07   10.75
 -17  -1  -1    9.40    9.02
 -18  -1  -1   28.70   10.91
 -18  -1  -1   46.51   11.59
  18   1   1   22.98   11.03
  18  -1   1   14.26   10.62
  18  -1   1   30.08   11.43
 -18   1  -1   26.72   11.16
  18  -2  -1    3.69    9.07
 -18  -2   1   29.06   11.67
  18  -2  -1   46.48   13.24
  18   2  -1   31.40   11.62
 -18   2   1   46.86   12.67
 -18  -2   1   21.41   10.25
 -17  -2   1   -1.93    7.76
 -17  -2   1    4.34    8.06
  17   2  -1   -1.10    8.96
  17  -2  -1   -4.35    8.65
 -17   2   1    6.97    7.83
  17  -2  -1   -7.42    6.84
 -16   2   1   83.61   13.59
  16   2  -1   94.16   14.52
 -16  -2   1   73.63   12.18
  16  -2  -1   95.17   14.41
 -16  -2   1   78.82   13.38
  16  -2  -1   70.22   12.32
 -15  -2   1    4.13    6.81
  15  -2  -1    8.54    7.02
 -15   2   1    4.57    7.13
  15   2  -1   11.88    8.29
 -15  -2   1    2.78    7.06
  15  -2  -1    6.23    7.98
  14  -2  -1   77.07   11.99
  14  -2  -1   94.89   12.38
 -14  -2   1   76.95   11.47
 -14   2   1   91.43   12.68
  14   2  -1   89.54   12.86
 -14  -2   1   96.06   12.45
  13  -2  -1   51.74    9.46
  13  -2  -1   37.77    8.69
 -13  -2   1   33.53    8.20
 -13   2   1   32.70    8.14
 -13  -2   1   38.96    8.44
  13   2  -1   41.88    9.26
 -12   2   1  108.04   12.53
 -12  -2   1   84.10   10.74
  12  -2  -1  110.21   12.18
  12  -2  -1  102.58   11.03
 -12  -2   1   80.37   10.59
  12   2  -1   97.41   12.16
 -11  -2   1   68.98    9.00
  11   2  -1   73.46   10.01
  11  -2  -1   82.51   10.32
  11  -2  -1   92.64    9.84
 -11  -2   1   78.81    9.88
 -11   2   1   68.01    9.44
 -10  -2   1    3.64    4.23
 -10   2   1   -1.44    4.09
  10   2  -1    2.17    4.79
  10  -2  -1    3.66    4.45
  10  -2  -1    2.50    4.55
 -10  -2   1    7.91    4.71
   9  -2  -1  668.22   27.25
   9   2  -1  633.26   27.44
  -9   2   1  659.95   27.10
   9  -2  -1  661.60   26.60
  -9  -2   1  632.84   26.40
  -9   2   1  688.23   22.22
  -9  -2   1  724.24   27.26
  -8  -2   1    3.83    3.46
  -8   2   1    1.72    3.53
  -8   2   1    3.12    1.89
  -8  -2   1    2.99    3.36
   8  -2  -1   10.30    3.89
   8  -2  -1   -1.53    2.93
   8   2  -1    1.86    3.79
  -7  -2   1 3287.21  102.13
   7  -2  -1 3281.29  104.18
  -7   2   1 3342.30  102.75
   7  -2  -1 3394.42  103.34
  -7   2   1 3279.51  102.86
  -7  -2   1 3334.05  102.60
   7   2  -1 3334.53  105.56
   6  -2  -1  714.09   26.86
   6  -2  -1  737.08   26.53
  -6  -2   1  736.95   26.56
   6   2  -1  791.40   28.09
  -6   2   1  756.41   24.92
  -6   2   1  751.52   27.28
  -6  -2   1  738.68   26.42
   6   2  -1  752.75   23.88
  -5   2   1  586.44   21.88
   5   2  -1  587.85   22.44
  -5  -2   1  598.10   21.49
   5  -2  -1  608.73   21.86
   5  -2  -1  591.10   21.36
   5   2  -1  598.61   19.55
  -5  -2   1  607.82   21.40
  -5   2   1  600.63   20.47
   4  -2  -1 2086.53   63.89
   4   2  -1 2082.78   65.55
  -4  -2   1 2014.44   63.36
  -4  -2   1 2062.08   63.10
  -4   2   1 2083.65   64.74
   4  -2  -1 2071.47   64.36
   4   2  -1 2046.76   63.99
  -4   2   1 2054.69   63.74
  -3  -2   1   20.04    2.97
   3   2  -1   20.08    3.41
   3  -2  -1   24.64    3.54
   3   2  -1   25.45    2.57
  -3   2   1   22.94    3.00
   3  -2  -1   22.62    2.86
  -3   2   1   20.14    3.18
  -3  -2   1   17.96    2.91
  -2   2   1 1749.83   57.27
   2   2  -1 1783.62   56.86
  -2  -2   1 1859.74   54.79
  -2   2   1 1818.81   55.03
  -2  -2   1 1817.69   55.16
   2   2  -1 1820.01   56.71
   2  -2  -1 1828.47   55.59
   2  -2  -1 1819.27   55.89
   1   2  -1  201.01    8.21
  -1   2   1  193.41    7.51
  -1   2   1  212.41    8.55
   1   2  -1  200.77    7.83
  -1  -2   1  191.16    7.74
  -1  -2   1  197.34    7.57
   1  -2  -1  200.41    8.07
   1  -2  -1  199.19    7.49
   0  -2   1 2394.56   71.48
   0   2  -1 2409.14   72.69
   0   2  -1 2382.66   71.00
   0   2   1 2358.84   74.51
   0   2   1 2442.76   70.72
   0  -2  -1 2423.99   72.90
   0  -2  -1 2364.96   71.54
   0   2  -1 2371.52   74.49
   1  -2   1   34.93    2.91
  -1   2  -1   33.06    2.76
  -1  -2  -1   28.87    1.55
   1   2   1   27.89    2.72
  -1  -2  -1   28.06    2.56
  -1   2  -1   30.31    2.79
  -1  -2  -1   31.45    2.70
  -2   2  -1  304.51   11.61
   2  -2   1  304.61   10.17
   2  -2   1  309.11   11.55
  -2  -2  -1  312.09   10.25
   2   2   1  325.68   11.56
  -2   2  -1  301.80   11.43
  -2  -2  -1  294.88   11.42
  -3   2  -1 5076.02  155.73
  -3   2  -1 4982.36  150.21
   3   2   1 4957.32  154.32
   3  -2   1 5116.13  152.88
   3   2   1 5012.66  155.46
  -3  -2  -1 5068.69  150.78
  -3  -2  -1 5263.83  149.19
   3  -2   1 5068.31  150.90
  -4   2  -1   16.84    2.57
   4   2   1   16.77    3.32
  -4   2  -1   17.90    3.24
   4   2   1   13.62    2.45
   4  -2   1   16.82    2.73
  -4  -2  -1   18.07    3.26
   4  -2   1   16.07    3.25
  -4  -2  -1   16.86    2.75
   5   2   1 1132.27   36.01
   5   2   1 1069.23   37.89
  -5   2  -1 1118.99   36.42
  -5  -2  -1 1128.78   37.31
  -5  -2  -1 1154.37   36.30
  -5   2  -1 1091.14   37.18
   5  -2   1 1111.31   36.65
   5  -2   1 1139.77   37.64
  -6  -2  -1  989.47   32.82
   6   2   1  963.46   33.60
  -6  -2  -1  945.97   31.72
  -6   2  -1  942.21   30.99
   6  -2   1  904.28   31.80
   6   2   1  922.58   30.36
  -6   2  -1  890.98   32.51
   7   2   1   10.91    3.86
  -7   2  -1    3.67    3.12
  -7  -2  -1    7.82    3.60
  -7   2  -1    9.56    2.40
  -7   2  -1    6.98    3.45
   7   2   1    9.08    2.33
   7  -2   1    5.17    3.19
  -7  -2  -1    5.81    3.13
  -8   2  -1  182.08   11.89
  -8   2  -1  184.04   11.35
  -8   2  -1  191.70    8.23
  -8  -2  -1  185.26   10.79
   8  -2   1  157.86   10.16
   8   2   1  183.19    7.59
   8   2   1  170.34   11.76
  -8  -2  -1  194.68   11.57
  -9   2  -1  549.34   23.03
   9   2   1  541.89   23.27
  -9   2  -1  493.25   17.96
  -9  -2  -1  502.72   22.10
   9  -2   1  500.91   21.37
  -9   2  -1  497.33   22.28
  -9  -2  -1  492.83   21.47
 -10   2  -1   75.80    9.55
 -10  -2  -1   79.43    9.35
  10   2   1   60.21    8.96
 -10  -2  -1   65.65    8.21
  10  -2   1   69.34    8.25
 -10   2  -1   66.32    9.06
  11  -2   1  248.14   14.80
 -11  -2  -1  238.73   16.05
 -11  -2  -1  235.00   15.40
  11   2   1  236.76   16.03
 -11   2  -1  248.88   16.66
 -12   2  -1  371.07   20.77
  12  -2   1  381.82   19.47
  12   2   1  342.87   20.45
 -12  -2  -1  350.31   19.35
 -12  -2  -1  343.61   20.12
  13  -2   1   27.77    8.08
 -13  -2  -1   35.83    8.39
  13  -2   1   22.07    8.28
  13   2   1   42.49    9.54
 -13  -2  -1   36.99    8.46
 -13   2  -1   43.02    8.98
  14  -2   1   27.46    8.59
  14   2   1   24.40    8.75
 -14   2  -1   18.52    8.46
 -14  -2  -1   22.86    7.63
 -14  -2  -1    8.66    6.69
  14  -2   1   20.99    7.95
  15   2   1   23.75    9.61
 -15   2  -1   17.48    8.60
 -15  -2  -1   30.90    8.74
  15  -2   1   37.66    9.35
  15  -2   1   18.48    8.70
 -15  -2  -1   27.75    8.86
 -16   2  -1   28.78   10.38
 -16  -2  -1   22.50    8.99
  16  -2   1   17.94    9.48
  16   2   1   24.71    9.70
 -16  -2  -1    9.59    8.35
  16  -2   1   19.02    9.20
  17  -2   1    4.29    8.33
 -17  -2  -1    1.64    8.02
  17  -2   1   14.02    9.71
 -17  -2  -1   -8.19    7.33
 -17   2  -1   -2.66    8.58
  17   2   1   -5.54    8.12
  18   2   1    7.19   10.75
 -18  -2  -1   -1.34    9.85
 -18  -2  -1   15.69    9.97
  18  -2   1   -4.96    8.03
 -18   2  -1   22.64   11.32
  18  -3  -1   12.49   10.42
 -18  -3   1   29.61   11.54
 -18   3   1   30.76   11.47
 -18  -3   1   39.76   11.37
  18   3  -1   37.30   13.07
 -17  -3   1   48.70   11.41
  17  -3  -1   36.21   11.15
  17   3  -1   59.66   13.50
 -17   3   1   43.33   12.03
 -17  -3   1   56.49   12.23
 -16  -3   1    3.45    7.32
  16  -3  -1   -0.94    7.62
 -16  -3   1    0.57    7.81
  16   3  -1   -7.98    7.69
  16  -3  -1   -5.64    6.80
 -16   3   1  -10.77    7.36
  15   3  -1    9.34    8.04
  15  -3  -1    2.38    6.90
 -15  -3   1    4.38    6.79
 -15  -3   1    1.11    6.96
 -15   3   1    6.98    7.29
  15  -3  -1   15.77    8.17
  14   3  -1   90.63   13.32
  14  -3  -1   86.87   12.22
 -14  -3   1   94.21   12.37
  14  -3  -1   86.76   11.65
 -14  -3   1   67.95   11.14
 -14   3   1   76.15   12.45
  13  -3  -1  191.66   16.02
 -13  -3   1  175.02   14.90
 -13   3   1  205.11   17.11
  13   3  -1  172.70   16.18
  13  -3  -1  173.88   14.44
 -13  -3   1  158.58   14.68
 -12  -3   1   14.31    6.73
  12  -3  -1   17.56    6.68
  12   3  -1   19.58    7.52
 -12   3   1   13.67    6.94
 -12  -3   1    8.33    6.05
  12  -3  -1   28.58    7.19
 -11  -3   1  109.39   11.36
 -11   3   1   89.42   11.06
 -11  -3   1  111.08   10.89
  11   3  -1  111.87   12.48
  11  -3  -1  109.12   11.51
  11  -3  -1  109.59   10.53
  10  -3  -1  134.71   10.61
 -10  -3   1  117.80   10.52
 -10   3   1  105.44   11.19
  10  -3  -1  124.99   11.45
 -10  -3   1  111.70   10.61
  10   3  -1  109.00   11.31
  -9  -3   1   16.75    4.90
   9  -3  -1    6.03    4.24
   9  -3  -1    8.67    4.48
  -9   3   1   19.51    5.30
   9   3  -1    9.11    4.77
  -9  -3   1    7.28    3.98
  -9   3   1    8.69    2.65
   8   3  -1   11.81    2.05
   8  -3  -1   11.76    4.35
   8  -3  -1   15.91    4.26
  -8  -3   1   13.92    4.23
  -8   3   1   14.04    4.61
   8   3  -1   10.07    4.43
  -8  -3   1   15.60    4.34
  -8   3   1   11.09    2.89
   7  -3  -1   82.58    7.83
   7  -3  -1   88.90    7.07
   7   3  -1   91.79    4.88
  -7  -3   1   78.27    7.16
  -7   3   1   84.87    5.81
  -7  -3   1   87.58    7.63
   7   3  -1   81.33    8.07
  -7   3   1   85.68    8.24
   6  -3  -1    0.28    2.39
  -6   3   1   -4.71    2.16
   6   3  -1   -4.35    2.48
   6   3  -1    2.61    1.82
  -6  -3   1    0.35    2.52
  -6  -3   1    0.77    2.42
  -6   3   1    1.20    2.17
   6  -3  -1    5.81    3.24
   5  -3  -1  912.49   31.68
   5   3  -1  909.70   30.11
  -5   3   1  915.94   31.64
  -5  -3   1  929.10   31.09
   5  -3  -1  878.49   30.62
  -5   3   1  934.31   31.16
   5   3  -1  920.49   32.50
  -5  -3   1  937.94   30.69
  -4  -3   1  573.14   19.49
   4  -3  -1  566.81   20.56
   4   3  -1  565.20   19.45
  -4   3   1  541.49   20.25
   4  -3  -1  550.36   19.29
   4   3  -1  545.24   20.74
  -4  -3   1  563.47   20.07
  -4   3   1  545.50   20.09
  -3   3   1    8.66    2.71
   3   3  -1    4.73    2.54
   3   3  -1    5.06    2.11
  -3  -3   1    3.82    2.25
   3  -3  -1    5.26    2.53
   3  -3  -1    2.82    1.72
  -3  -3   1    3.13    2.07
  -3   3   1    2.83    2.15
   2   3  -1 2287.17   70.30
   2   3  -1 2199.15   71.11
   2  -3  -1 2243.30   69.07
  -2   3   1 2292.18   68.28
  -2  -3   1 2287.36   68.72
  -2  -3   1 2322.90   67.88
  -2   3   1 2191.25   71.53
   2  -3  -1 2273.90   69.26
  -1  -3   1 9909.78  284.95
  -1  -3   1 9634.07  286.47
   1  -3  -1 9786.21  292.64
  -1   3   1 9825.24  284.92
  -1   3   1 9485.10  298.17
   1   3  -1 9682.46  297.95
   1   3  -1 9959.45  292.97
   1  -3  -1 9785.93  286.94
   0  -3  -1 5510.56  162.38
   0  -3  -1 5575.79  165.46
   0   3  -1 5442.50  165.08
   0  -3   1 5496.32  162.24
   0   3  -1 5552.94  161.15
   0   3   1 5548.21  160.62
   0   3   1 5273.91  168.81
  -1  -3  -1   34.64    3.48
  -1  -3  -1   37.27    2.24
   1  -3   1   36.58    3.60
  -1   3  -1   33.52    3.69
  -1   3  -1   33.65    3.27
   1   3   1   36.11    3.97
  -1  -3  -1   37.52    3.32
   2  -3   1 1815.07   55.39
  -2   3  -1 1799.39   54.82
   2   3   1 1772.86   56.83
  -2  -3  -1 1792.39   55.08
  -2   3  -1 1770.44   57.10
  -2  -3  -1 1739.11   52.92
   3   3   1 1373.62   43.65
   3  -3   1 1348.82   41.15
  -3  -3  -1 1340.25   42.60
   3   3   1 1321.62   43.34
  -3   3  -1 1322.84   43.66
  -3   3  -1 1297.25   42.36
  -3  -3  -1 1344.75   40.73
   3  -3   1 1318.33   42.73
  -4  -3  -1 3237.68   95.81
   4  -3   1 3228.48   98.04
   4   3   1 3148.24   99.93
  -4  -3  -1 3105.47   97.69
  -4   3  -1 3199.45  100.40
   4  -3   1 3296.06   97.82
  -4   3  -1 3202.32   97.56
   4   3   1 3231.21  100.10
  -5  -3  -1    0.64    2.34
  -5   3  -1   -0.19    2.48
   5   3   1    0.41    2.22
   5  -3   1    4.15    2.83
   5   3   1    4.50    2.82
   5  -3   1    2.93    2.18
  -5  -3  -1    5.34    2.30
  -5   3  -1    1.66    2.25
   6  -3   1 1039.24   34.80
  -6  -3  -1 1051.91   34.71
   6   3   1 1024.60   34.32
  -6   3  -1 1034.05   36.27
   6   3   1 1049.53   37.16
  -6  -3  -1 1053.56   36.03
   6  -3   1 1043.97   36.39
  -6   3  -1 1039.92   35.09
   7   3   1  425.55   19.51
  -7   3  -1  446.60   17.17
  -7  -3  -1  458.81   18.19
  -7  -3  -1  458.85   19.16
   7   3   1  456.26   16.54
   7  -3   1  434.32   19.29
  -7   3  -1  448.69   19.37
   7  -3   1  470.37   18.08
   8   3   1   95.67    9.54
   8   3   1  118.49    6.29
  -8  -3  -1  110.72    9.66
   8  -3   1  100.01    7.97
  -8   3  -1  119.54    6.77
  -8  -3  -1  113.10    8.59
  -8   3  -1  109.97    9.84
   8  -3   1  105.04    9.66
  -9   3  -1   71.40    8.85
  -9   3  -1  100.16    6.34
  -9  -3  -1   98.26    9.60
   9   3   1   81.39    9.52
   9  -3   1  108.59    8.58
   9   3   1   88.15    5.44
   9  -3   1   82.96    9.28
  -9  -3  -1   76.68    8.08
 -10  -3  -1  166.21   11.82
  10   3   1  142.99   12.74
 -10  -3  -1  136.51   11.91
 -10   3  -1  150.65   12.72
  10  -3   1  167.12   11.40
 -10   3  -1  170.49    8.30
  10  -3   1  124.41   11.92
 -11  -3  -1  218.64   15.48
  11  -3   1  191.50   13.31
  11  -3   1  204.72   15.40
  11   3   1  183.53   14.76
 -11  -3  -1  202.78   13.78
 -11   3  -1  194.19   15.26
 -12  -3  -1    8.20    6.26
 -12   3  -1    5.73    6.14
  12  -3   1    1.26    4.91
  12   3   1   -0.37    6.32
  12  -3   1    2.63    6.16
 -12  -3  -1   -3.05    5.06
  13   3   1   32.36    8.58
 -13  -3  -1   21.62    7.55
  13  -3   1   19.85    7.21
 -13  -3  -1    6.74    6.28
 -13   3  -1   23.79    8.39
  13  -3   1   11.53    6.71
 -14  -3  -1   -4.28    5.72
  14  -3   1    0.12    6.90
 -14   3  -1  -13.15    5.98
  14  -3   1    3.93    6.85
  14   3   1    3.85    7.03
 -14  -3  -1   -0.95    5.83
  15   3   1   47.75   10.76
 -15   3  -1   20.06    8.72
 -15  -3  -1   23.28    8.11
  15  -3   1   28.02    9.37
  15  -3   1   14.82    8.24
 -15  -3  -1   10.78    7.61
 -16  -3  -1    7.20    8.27
  16   3   1   -6.86    8.39
 -16  -3  -1    4.00    7.81
  16  -3   1   18.94    9.12
 -16   3  -1    4.72    8.65
  17  -3   1    1.00    8.93
  17   3   1    0.08    9.82
 -17   3  -1   13.41    9.84
 -17  -3  -1    7.45    9.25
 -17  -3  -1    3.44    8.31
  18  -3   1   -3.64    9.13
 -18  -3  -1    0.23    9.25
  18   3   1   14.08   10.99
 -18   3  -1    3.26    9.81
 -18  -3  -1    6.06    9.15
 -18   4   1   16.75    9.85
  18   4  -1    4.85   10.23
 -18  -4   1    5.29    8.85
  18  -4  -1    6.05   10.95
 -18  -4   1   27.13   11.82
  17   4  -1   16.80   10.15
 -17  -4   1   10.36    9.46
 -17  -4   1    8.76    8.46
  17  -4  -1   -8.74    8.40
 -17   4   1    6.38    9.77
 -16  -4   1   30.39    9.47
  16  -4  -1   17.24   10.02
 -16   4   1   55.08   12.35
  16   4  -1   29.11   10.83
 -16  -4   1   49.92   10.92
  15  -4  -1   81.11   13.23
 -15  -4   1   76.68   12.01
  15   4  -1   60.00   11.92
 -15   4   1   60.16   12.23
  15  -4  -1   71.24   11.64
 -15  -4   1   64.53   11.56
 -14  -4   1   50.21   10.03
 -14   4   1   37.80   10.01
  14  -4  -1   43.53    9.17
  14   4  -1   45.37   10.65
  14  -4  -1   31.01    8.80
 -14  -4   1   48.91    9.30
  13  -4  -1  233.85   16.23
  13  -4  -1  234.32   17.95
  13   4  -1  256.29   19.20
 -13   4   1  198.35   17.60
 -13  -4   1  215.32   17.14
 -13  -4   1  248.22   17.00
  12   4  -1    1.22    6.46
 -12  -4   1    7.50    5.58
  12  -4  -1   16.44    6.79
  12  -4  -1    8.71    5.61
 -12   4   1   -0.21    5.76
 -12  -4   1    8.23    5.47
 -11  -4   1  653.21   28.56
 -11   4   1  704.27   30.57
 -11  -4   1  728.37   29.96
  11   4  -1  696.35   31.13
  11  -4  -1  687.30   30.32
  11  -4  -1  684.18   28.52
 -10   4   1    1.46    4.95
  10  -4  -1    2.84    4.90
 -10  -4   1    4.92    4.31
  10  -4  -1   11.10    4.83
  10   4  -1    8.95    6.15
 -10   4   1    6.73    3.18
 -10  -4   1    8.25    5.03
  -9  -4   1  503.14   21.38
   9  -4  -1  511.60   21.00
   9   4  -1  475.70   22.81
   9  -4  -1  516.62   22.72
  -9   4   1  499.80   19.33
  -9  -4   1  524.40   22.39
   9   4  -1  492.25   17.54
  -9   4   1  462.38   22.47
   8  -4  -1   49.89    5.97
   8  -4  -1   50.70    7.24
   8   4  -1   48.45    4.08
  -8  -4   1   44.79    6.22
   8   4  -1   39.99    6.88
  -8   4   1   35.59    4.91
  -8  -4   1   42.19    6.26
  -8   4   1   51.17    7.65
   7  -4  -1 1317.20   46.01
  -7   4   1 1281.77   44.99
   7  -4  -1 1351.69   44.70
   7   4  -1 1339.90   43.60
  -7  -4   1 1394.50   45.68
  -7  -4   1 1418.64   44.81
  -7   4   1 1329.77   46.11
   7   4  -1 1308.32   47.06
   6   4  -1   27.75    3.56
  -6   4   1   27.03    4.38
  -6   4   1   25.93    4.88
   6  -4  -1   30.49    4.09
  -6  -4   1   24.15    4.50
   6   4  -1   21.43    4.74
   6  -4  -1   21.40    4.77
  -6  -4   1   27.49    4.27
   5  -4  -1  606.85   21.46
  -5   4   1  626.97   22.92
  -5   4   1  585.60   22.85
   5   4  -1  634.30   23.84
  -5  -4   1  643.24   21.94
   5   4  -1  591.14   21.77
  -5  -4   1  613.21   22.74
   5  -4  -1  605.94   23.36
   4   4  -1   84.09    5.67
  -4  -4   1   64.98    5.01
  -4   4   1   69.85    6.13
   4   4  -1   84.85    6.68
  -4   4   1   82.76    6.36
   4  -4  -1   70.29    6.44
   4  -4  -1   78.27    4.90
  -4  -4   1   73.69    6.05
   3  -4  -1 1932.69   58.31
   3  -4  -1 1858.41   59.50
  -3   4   1 1868.36   58.53
  -3  -4   1 1890.64   57.64
   3   4  -1 1907.00   60.31
   3   4  -1 1876.02   60.58
  -3  -4   1 1884.69   58.90
  -3   4   1 1860.16   61.24
   2   4  -1  210.88    9.83
  -2  -4   1  212.88    9.62
  -2   4   1  206.92   10.18
   2  -4  -1  207.60    8.14
   2  -4  -1  220.79   10.14
   2   4  -1  215.01    9.42
  -2   4   1  213.08    9.15
  -2  -4   1  215.42    8.77
   1  -4  -1 3066.16   92.51
  -1   4   1 2993.70   96.11
  -1   4   1 3066.70   90.68
  -1  -4   1 2977.22   91.90
  -1  -4   1 3057.64   90.69
   1  -4  -1 3019.90   92.67
   1   4  -1 3125.97   93.24
   0  -4  -1 5606.32  167.06
   0   4  -1 5583.03  162.85
   0   4  -1 5639.80  166.51
   0   4   1 5640.83  162.11
   0  -4   1 5415.93  164.21
   0  -4  -1 5389.53  164.34
   0   4  -1 5504.16  171.04
   0   4   1 5428.18  171.08
  -1   4  -1  138.88    6.91
  -1  -4  -1  126.04    7.13
   1   4   1  143.87    8.10
  -1   4  -1  133.23    7.72
  -1   4  -1  138.52    5.12
  -1  -4  -1  137.21    6.73
  -1  -4  -1  139.32    5.53
   1  -4   1  143.63    7.57
   2   4   1   51.12    4.94
   2  -4   1   45.28    4.90
  -2  -4  -1   45.83    4.62
  -2   4  -1   46.87    4.91
   2   4   1   40.67    4.13
  -2  -4  -1   50.84    3.02
  -2   4  -1   40.15    4.21
   3  -4   1 2945.97   89.20
  -3   4  -1 2913.01   93.46
   3   4   1 2910.09   92.92
  -3   4  -1 2932.36   89.66
  -3  -4  -1 2955.03   90.22
  -3  -4  -1 3023.50   87.52
   3   4   1 2936.69   92.05
  -4  -4  -1  353.19   14.55
  -4   4  -1  338.89   14.38
   4  -4   1  341.76   14.73
   4   4   1  335.98   14.02
   4   4   1  353.05   14.82
   4  -4   1  321.15   11.79
  -4  -4  -1  331.40   12.48
  -4   4  -1  324.20   14.27
  -5  -4  -1 4043.34  120.32
   5   4   1 3874.65  125.62
  -5   4  -1 4151.68  126.46
  -5   4  -1 3913.24  122.44
   5   4   1 4115.09  125.73
   5  -4   1 4059.36  122.64
   5  -4   1 4006.96  123.16
  -5  -4  -1 4044.37  123.04
  -6  -4  -1  172.24    9.18
  -6  -4  -1  192.81   11.00
   6  -4   1  188.21    8.94
  -6   4  -1  172.99   10.63
   6   4   1  171.45   10.78
   6  -4   1  213.14   11.39
  -6   4  -1  181.06    9.51
   6   4   1  186.35    9.33
  -7  -4  -1  590.62   21.85
   7  -4   1  548.09   23.48
   7   4   1  582.49   21.08
  -7   4  -1  577.98   23.70
   7   4   1  573.27   24.07
   7  -4   1  568.50   21.46
  -7   4  -1  571.87   21.88
  -7  -4  -1  584.98   23.43
  -8  -4  -1  158.71   11.56
  -8  -4  -1  160.70    9.88
   8   4   1  157.66   11.92
   8  -4   1  162.82   11.79
  -8   4  -1  146.07   11.38
  -8   4  -1  154.37    8.84
   8   4   1  169.73    8.39
   8  -4   1  144.11    9.03
  -9   4  -1    5.37    4.14
  -9  -4  -1    3.40    3.76
   9   4   1    3.34    4.68
   9  -4   1   10.20    5.21
   9  -4   1    2.39    3.54
  -9  -4  -1   11.24    4.91
   9   4   1    3.85    2.80
  -9   4  -1    5.55    3.12
  10  -4   1  130.64   12.15
 -10   4  -1  116.41   11.78
  10  -4   1  133.20   10.21
 -10  -4  -1  121.92   10.26
  10   4   1  110.25   11.57
 -10  -4  -1  104.84   11.37
 -10   4  -1  119.91    8.00
  11   4   1    3.14    6.56
 -11   4  -1   11.20    6.60
  11  -4   1   13.10    6.77
 -11  -4  -1   16.89    5.52
 -11  -4  -1   10.95    6.06
  11  -4   1   14.56    5.66
 -12   4  -1   18.48    7.35
 -12  -4  -1   17.83    7.55
  12   4   1   14.01    7.44
 -12  -4  -1   13.66    5.99
  12  -4   1   15.91    6.12
  12  -4   1   13.33    6.79
 -13  -4  -1    7.45    7.10
  13   4   1   17.32    7.78
 -13   4  -1   -0.74    6.03
  13  -4   1    3.52    5.61
 -13  -4  -1    8.66    6.18
  13  -4   1    8.68    7.05
 -14  -4  -1   16.19    7.12
 -14   4  -1    8.14    8.05
 -14  -4  -1   23.65    8.43
  14  -4   1   11.07    7.45
  14  -4   1    8.24    7.15
  14   4   1   17.08    8.58
 -15   4  -1   -2.72    7.27
 -15  -4  -1    9.74    7.48
 -15  -4  -1   -0.34    7.16
  15  -4   1    4.03    7.76
  15   4   1    9.91    8.38
 -16   4  -1   13.55    9.21
  16  -4   1   12.48    9.49
 -16  -4  -1    6.12    8.07
  16   4   1   12.81    9.56
 -16  -4  -1    9.80    8.07
 -17   4  -1  -11.85    8.23
 -17  -4  -1   -5.77    7.68
  17  -4   1   -2.29    8.53
  17   4   1    1.42    8.97
 -17  -4  -1   19.33    9.74
 -18  -4  -1    8.57   10.43
  18  -4   1    7.34    9.61
 -18   4  -1   -7.89    8.65
  18   4   1    0.93   10.02
  18   5  -1   -6.96    9.14
 -18   5   1   16.80   11.16
  18  -5  -1   -6.50   10.15
 -18  -5   1    2.27    9.56
  17   5  -1   -1.08    8.70
 -17  -5   1    5.96    8.36
 -17  -5   1    2.40    8.52
  17  -5  -1    4.82    9.90
 -17   5   1   -1.08    9.51
 -16  -5   1   10.15    8.25
  16   5  -1   24.24   10.09
 -16  -5   1   -5.97    7.13
  16  -5  -1   10.70    9.44
 -16   5   1   10.88    9.62
  15   5  -1   -4.14    7.34
 -15  -5   1   -4.21    7.11
 -15  -5   1    4.50    6.88
  15  -5  -1    8.10    8.66
 -15   5   1    6.31    7.84
 -14  -5   1   75.05   11.08
  14  -5  -1   52.27   11.41
 -14   5   1   34.24    9.90
  14   5  -1   50.52   11.15
 -14  -5   1   54.50   10.61
 -13  -5   1    7.77    7.19
  13  -5  -1   11.43    6.03
  13  -5  -1   11.74    7.91
  13   5  -1    6.19    8.08
 -13   5   1   15.97    7.46
 -13  -5   1   11.51    6.31
 -12   5   1  174.52   16.10
  12  -5  -1  190.90   16.17
  12   5  -1  206.55   16.96
 -12  -5   1  187.04   14.32
 -12  -5   1  196.80   15.65
  12  -5  -1  190.67   13.50
  11   5  -1   48.73    9.36
  11  -5  -1   93.12    9.17
 -11  -5   1   75.33    9.36
 -11   5   1   63.69   10.21
 -11  -5   1   76.66    9.94
  11  -5  -1   83.09   10.93
  10  -5  -1   41.42    6.48
 -10  -5   1   27.40    6.61
 -10  -5   1   30.79    6.24
 -10   5   1   28.68    5.14
  10  -5  -1   24.21    7.24
  10   5  -1   31.87    7.95
 -10   5   1   19.21    6.71
   9   5  -1   26.72    6.74
  -9  -5   1   40.69    7.03
   9  -5  -1   30.22    5.67
   9  -5  -1   39.83    7.46
  -9   5   1   39.05    7.48
  -9  -5   1   39.01    6.40
   9   5  -1   30.54    4.21
  -9   5   1   40.93    5.76
  -8   5   1    1.01    3.11
   8  -5  -1    2.02    3.60
  -8   5   1    6.36    4.68
  -8  -5   1    3.64    3.36
   8   5  -1    2.46    2.84
   8   5  -1   -2.70    3.75
  -8  -5   1    3.16    3.87
   8  -5  -1    0.20    3.21
   7   5  -1    1.95    3.64
  -7   5   1    4.58    3.86
   7  -5  -1   11.57    3.56
  -7  -5   1    8.40    3.59
  -7   5   1    9.36    3.56
   7   5  -1   15.23    3.26
   7  -5  -1   11.58    4.49
  -7  -5   1   20.72    5.00
   6   5  -1  226.05   11.02
  -6   5   1  249.52   12.27
   6  -5  -1  224.58   12.81
  -6   5   1  260.43   13.17
  -6  -5   1  237.17   11.49
  -6  -5   1  216.85   12.13
   6  -5  -1  247.43   10.69
   6   5  -1  231.07   12.94
   5   5  -1   86.73    7.75
  -5  -5   1   80.74    7.20
  -5   5   1   95.27    7.88
  -5  -5   1   99.90    6.53
   5   5  -1   95.26    6.90
   5  -5  -1   90.48    5.57
   5  -5  -1   77.00    7.64
  -5   5   1   95.12    7.56
   4   5  -1   61.38    5.67
  -4  -5   1   49.11    4.63
   4  -5  -1   61.78    6.46
   4   5  -1   60.91    6.10
   4  -5  -1   61.17    4.07
  -4   5   1   62.73    6.15
  -4   5   1   43.74    5.49
  -4  -5   1   67.13    6.05
  -3   5   1  666.76   23.79
   3   5  -1  683.16   24.66
   3   5  -1  715.17   25.20
  -3  -5   1  680.68   22.95
  -3   5   1  691.47   25.74
  -3  -5   1  679.13   24.40
   3  -5  -1  661.35   22.31
   3  -5  -1  678.47   24.95
  -2  -5   1  759.69   24.24
  -2   5   1  748.34   27.26
   2  -5  -1  752.64   26.20
   2  -5  -1  753.03   23.87
   2   5  -1  660.59   26.22
  -2  -5   1  716.16   25.51
  -2   5   1  731.68   24.66
   2   5  -1  707.46   25.26
  -1  -5   1  262.26   10.36
   1  -5  -1  269.43   10.18
   1   5  -1  232.20   12.04
   1   5  -1  253.77   10.62
  -1  -5   1  265.17   10.50
  -1   5   1  283.18   10.55
  -1   5   1  248.73   12.50
  -1  -5   1  275.95   11.67
   1  -5  -1  266.63   12.06
   0   5  -1  778.62   25.52
   0  -5  -1  774.82   26.20
   0   5   1  794.74   28.74
   0   5  -1  784.44   25.96
   0   5  -1  790.46   28.59
   0  -5   1  790.82   27.15
   0  -5  -1  812.05   27.43
   0   5   1  785.16   25.11
  -1  -5  -1   12.89    2.06
  -1  -5  -1   10.34    2.99
   1   5   1    9.02    3.30
  -1   5  -1   12.86    3.52
  -1   5  -1    9.74    2.69
  -1  -5  -1   14.82    2.86
  -1  -5  -1   13.79    2.04
  -1   5  -1   12.11    1.64
   1  -5   1   15.13    3.47
   2  -5   1  715.21   25.22
  -2   5  -1  692.03   24.34
   2   5   1  702.23   25.99
   2   5   1  678.05   24.76
  -2   5  -1  679.14   25.92
  -2  -5  -1  707.23   25.04
  -2  -5  -1  726.02   22.33
  -3  -5  -1   35.51    4.81
  -3   5  -1   43.18    5.32
   3   5   1   38.80    5.11
  -3   5  -1   41.38    4.91
  -3  -5  -1   40.79    3.22
   3   5   1   41.14    4.84
   3  -5   1   46.15    5.70
   4   5   1 2177.20   71.33
   4  -5   1 2217.35   70.42
  -4  -5  -1 2248.15   66.95
  -4   5  -1 2165.77   69.45
   4   5   1 2261.21   71.78
  -4  -5  -1 2257.69   70.15
   4  -5   1 2190.42   67.32
  -4   5  -1 2167.21   72.11
   5  -5   1  150.43    6.87
   5   5   1  154.12    8.94
  -5   5  -1  164.39    9.68
   5  -5   1  156.61   10.37
  -5   5  -1  164.34   10.27
  -5  -5  -1  165.71    9.96
   5   5   1  162.82    9.93
  -5  -5  -1  142.81    7.62
  -6  -5  -1 2521.39   79.93
   6   5   1 2483.95   80.37
   6  -5   1 2460.82   80.23
   6   5   1 2525.10   81.74
  -6   5  -1 2518.19   81.38
   6  -5   1 2498.04   77.58
  -6  -5  -1 2515.80   76.95
  -6   5  -1 2503.68   79.61
   7  -5   1   51.48    4.91
  -7  -5  -1   48.08    5.48
   7   5   1   40.42    6.65
  -7  -5  -1   56.59    7.20
   7  -5   1   39.19    6.59
  -7   5  -1   44.79    6.68
   7   5   1   51.57    5.44
  -7   5  -1   49.70    6.02
  -8  -5  -1    1.29    3.35
   8  -5   1    4.49    3.40
   8  -5   1    0.01    4.06
  -8   5  -1    5.99    4.72
  -8  -5  -1   11.37    4.49
  -8   5  -1    2.17    3.10
   8   5   1    0.87    4.03
   8   5   1   -3.03    3.17
   9  -5   1  489.57   19.81
   9   5   1  472.32   23.08
   9   5   1  506.74   19.03
   9  -5   1  479.78   22.68
  -9   5  -1  497.65   20.13
  -9  -5  -1  500.91   20.65
  -9  -5  -1  403.28   21.25
  -9   5  -1  459.21   22.68
 -10   5  -1   84.30    7.51
 -10  -5  -1   80.10    8.48
  10  -5   1   82.38   10.40
 -10  -5  -1   97.98   10.97
  10  -5   1   85.59    8.13
 -10   5  -1   70.09   10.20
  10   5   1   82.80   10.86
  11   5   1  293.44   18.72
 -11  -5  -1  317.43   18.56
  11  -5   1  290.97   15.55
  11  -5   1  285.09   19.05
 -11  -5  -1  289.14   16.30
 -11   5  -1  312.04   19.11
 -12   5  -1   64.83   10.95
  12  -5   1  109.81   10.08
 -12  -5  -1  106.80   12.42
 -12  -5  -1   78.47    9.84
  12   5   1   91.88   12.53
  12  -5   1   83.98   12.36
 -13  -5  -1  134.34   12.89
  13   5   1  112.13   14.40
 -13  -5  -1  129.46   14.58
 -13   5  -1   96.43   13.25
  13  -5   1  131.49   15.43
 -14   5  -1    5.51    6.54
 -14  -5  -1   -2.01    6.03
 -14  -5  -1   -5.94    5.83
  14   5   1   -9.54    6.94
  14  -5   1   -0.27    7.19
 -15  -5  -1   23.49    8.79
  15  -5   1   31.37   10.08
  15   5   1   14.87    9.84
 -15   5  -1   39.21   10.67
 -15  -5  -1   21.70    8.78
 -16  -5  -1   -6.86    7.92
  16  -5   1    3.14    8.96
  16   5   1   -7.67    8.46
 -16   5  -1    8.33    8.23
  17   5   1    1.20    9.39
  17  -5   1    5.13    9.75
 -17  -5  -1    3.23    8.40
 -17   5  -1   -0.92    9.13
  17  -6  -1  -15.90    7.56
 -17  -6   1   -0.77    9.58
  17   6  -1  -10.34    9.95
 -17   6   1    4.72    9.51
 -16   6   1   40.11   11.51
  16   6  -1   45.66   12.82
 -16  -6   1   45.37   11.54
  16  -6  -1   55.13   12.90
 -15   6   1   33.85   10.20
 -15  -6   1   46.78   11.34
  15  -6  -1   44.23   11.15
 -15  -6   1   60.28   10.52
  15   6  -1   29.95   10.22
 -14   6   1  134.46   15.72
  14   6  -1  136.33   16.08
 -14  -6   1  158.36   14.61
 -14  -6   1  115.26   14.23
  14  -6  -1  109.64   14.92
 -13  -6   1   46.06    9.88
  13  -6  -1   39.24    9.87
  13   6  -1   47.82   10.52
 -13  -6   1   47.24    9.02
 -13   6   1   42.87    9.67
 -12  -6   1  134.64   12.40
  12  -6  -1  107.12   13.31
 -12  -6   1  118.98   13.09
  12   6  -1  131.26   14.81
 -12   6   1  119.05   13.73
  11   6  -1   29.30    8.05
 -11  -6   1   20.49    7.26
 -11   6   1   34.77    8.67
  11  -6  -1   53.16    7.41
 -11  -6   1   51.78    7.94
  11  -6  -1   37.53    8.56
 -10  -6   1  167.13   12.22
 -10  -6   1  163.43   13.47
 -10   6   1  168.81   14.34
 -10   6   1  170.53   10.93
  10  -6  -1  174.60   10.91
  10   6  -1  158.06   14.17
  10  -6  -1  169.05   14.67
   9  -6  -1  128.06   12.34
   9   6  -1  116.99   11.83
  -9  -6   1  117.97    9.69
  -9   6   1  120.87    9.50
   9  -6  -1  122.95    8.73
  -9  -6   1   98.26   10.54
   9   6  -1  113.37    7.83
  -9   6   1  119.56   11.74
  -8   6   1   94.02    8.45
   8  -6  -1   87.31    9.72
  -8  -6   1   84.12    9.12
   8  -6  -1   89.33    7.15
   8   6  -1   92.08   10.04
  -8  -6   1   86.99    8.08
   8   6  -1   98.16    7.29
  -8   6   1   92.19   10.12
  -7   6   1    4.06    3.89
  -7  -6   1    2.21    3.51
   7  -6  -1    1.42    2.68
  -7  -6   1    1.03    2.80
   7   6  -1    5.43    3.28
  -7   6   1    0.57    3.56
   7   6  -1    4.39    4.01
   7  -6  -1   -6.14    3.19
  -6   6   1  354.42   17.61
  -6  -6   1  418.21   18.22
  -6  -6   1  407.15   16.32
   6  -6  -1  394.09   18.62
  -6   6   1  416.58   18.41
   6   6  -1  380.23   18.33
   6   6  -1  387.56   16.84
   6  -6  -1  411.07   15.33
  -5  -6   1  103.35    8.26
   5  -6  -1  101.16    8.94
   5  -6  -1   86.09    5.45
   5   6  -1   82.32    7.23
   5   6  -1   76.06    7.69
  -5   6   1   97.46    8.19
  -5   6   1  100.56    8.47
  -5  -6   1   97.34    6.59
  -4  -6   1 1605.91   50.05
   4  -6  -1 1602.57   49.72
   4   6  -1 1579.49   53.38
  -4  -6   1 1524.84   51.91
  -4   6   1 1616.18   51.61
  -4   6   1 1621.50   54.41
   4  -6  -1 1556.17   52.61
   4   6  -1 1583.29   53.01
   3   6  -1  337.68   15.27
   3  -6  -1  340.21   15.58
  -3  -6   1  333.12   14.93
   3  -6  -1  347.99   12.48
   3   6  -1  348.11   14.78
  -3  -6   1  342.80   13.40
  -3   6   1  318.63   15.66
  -3   6   1  349.84   14.41
  -2  -6   1  548.16   19.82
   2   6  -1  560.13   22.61
  -2   6   1  575.42   23.25
   2   6  -1  584.81   21.20
  -2  -6   1  564.07   21.61
   2  -6  -1  587.26   22.43
   2  -6  -1  572.33   19.45
  -2   6   1  583.62   20.60
   1   6  -1 1492.94   49.12
  -1   6   1 1439.09   44.81
  -1  -6   1 1393.41   46.50
   1  -6  -1 1418.83   45.29
  -1  -6   1 1473.13   44.98
   1   6  -1 1472.22   46.00
   1  -6  -1 1382.23   46.91
  -1  -6   1 1399.16   44.46
  -1   6   1 1369.91   48.98
   0  -6   1 2639.16   80.71
   0   6   1 2529.88   84.15
   0   6   1 2583.95   77.84
   0  -6  -1 2536.48   80.31
   0  -6  -1 2630.17   80.83
   0   6  -1 2591.33   79.65
   0   6  -1 2617.11   84.21
  -1  -6  -1    3.95    1.82
  -1  -6  -1    6.40    2.59
  -1   6  -1    4.56    2.56
  -1   6  -1    3.77    1.60
  -1   6  -1    4.05    3.21
   1  -6   1    2.53    2.82
   1   6   1    2.16    3.26
  -1  -6  -1    5.67    1.87
  -1  -6  -1    3.14    2.79
   2   6   1  517.98   19.81
  -2  -6  -1  508.83   20.21
  -2   6  -1  523.64   16.54
  -2   6  -1  504.51   21.17
   2   6   1  488.86   20.90
  -2  -6  -1  532.31   17.41
  -2   6  -1  535.47   19.63
   2  -6   1  504.07   20.39
   3   6   1  393.83   16.64
  -3   6  -1  372.35   17.25
  -3  -6  -1  400.37   13.93
   3   6   1  400.71   17.41
  -3   6  -1  414.55   16.49
  -3  -6  -1  391.81   16.81
   3  -6   1  365.02   16.74
  -4   6  -1  143.96    9.70
   4  -6   1  150.98   10.35
  -4   6  -1  158.61   10.69
   4   6   1  170.18    9.83
  -4  -6  -1  166.53   10.40
   4   6   1  163.35    9.95
  -4  -6  -1  139.98    7.17
  -5  -6  -1 1515.22   47.54
  -5  -6  -1 1538.29   51.12
   5  -6   1 1517.44   46.90
  -5   6  -1 1479.71   52.07
   5   6   1 1511.49   51.40
  -5   6  -1 1556.10   50.82
   5   6   1 1520.76   51.93
   5  -6   1 1488.74   51.45
  -6   6  -1   57.13    7.41
   6   6   1   77.72    7.22
   6  -6   1   80.45    8.82
  -6   6  -1   89.71    8.13
  -6  -6  -1   81.45    8.32
   6   6   1   67.20    8.15
  -6  -6  -1   74.54    5.90
   6  -6   1   82.90    5.10
  -7  -6  -1    1.96    2.71
  -7   6  -1    5.24    3.89
   7  -6   1    2.52    4.46
  -7  -6  -1    5.02    3.80
   7   6   1   -2.17    4.39
   7  -6   1    1.66    2.53
  -7   6  -1    2.22    3.40
   7   6   1   -1.99    3.35
  -8   6  -1   33.70    6.87
   8   6   1   36.84    5.71
  -8  -6  -1   36.95    5.59
   8   6   1   35.53    7.20
  -8  -6  -1   22.36    5.96
   8  -6   1   29.70    6.86
   8  -6   1   28.68    4.46
  -8   6  -1   23.31    5.31
   9  -6   1   28.68    4.89
  -9  -6  -1   22.98    5.22
   9   6   1   23.07    7.23
  -9  -6  -1   25.16    6.50
  -9   6  -1   31.34    6.93
   9  -6   1   19.80    6.92
  -9   6  -1   25.46    5.69
   9   6   1   28.13    5.20
 -10  -6  -1   73.43    8.40
 -10   6  -1   83.03   11.08
 -10  -6  -1   79.41   10.57
  10   6   1   75.16   10.55
  10  -6   1   85.83    7.83
  10  -6   1   86.40   11.43
 -10   6  -1   83.40    8.24
 -11   6  -1   16.02    6.83
  11   6   1   26.76    8.35
  11  -6   1    2.31    6.77
 -11  -6  -1   14.73    5.21
 -11  -6  -1   15.99    6.70
  12   6   1  143.37   14.96
 -12  -6  -1  137.19   14.11
 -12   6  -1  115.78   13.75
 -12  -6  -1  139.11   12.01
  12  -6   1  130.84   14.76
  13   6   1   14.53    8.06
 -13   6  -1   31.86    8.85
 -13  -6  -1    4.58    6.76
 -13  -6  -1   16.89    6.98
  13  -6   1   11.80    8.34
 -14  -6  -1   65.37   10.15
 -14  -6  -1   52.44   10.65
 -14   6  -1   49.89   11.46
  14  -6   1   48.61   11.88
  14   6   1   54.43   12.21
 -15   6  -1   12.62    9.19
 -15  -6  -1   15.19    9.37
  15   6   1   22.21   10.73
  15  -6   1   24.23   10.83
  16  -6   1   19.23   11.08
  16   6   1   23.04   10.97
 -16  -6  -1    8.04    9.23
 -16   6  -1    5.42    8.55
  17   6   1    7.24   10.27
 -17  -6  -1   -1.42    9.26
 -17   6  -1    0.09    9.49
  17  -6   1    2.57   10.54
 -17   7   1   18.91   11.23
  17   7  -1   17.08   10.87
 -17  -7   1   16.43   10.71
  17  -7  -1   15.27   11.35
  16  -7  -1   44.22   12.26
 -16   7   1   41.54   12.03
 -16  -7   1   32.89   11.59
  16   7  -1   31.70   11.50
  15  -7  -1    6.58    9.35
  15   7  -1    5.69    8.71
 -15   7   1   17.41    8.85
 -15  -7   1   24.41    9.73
  14   7  -1   48.84   11.78
  14  -7  -1   55.92   12.05
 -14  -7   1   59.92   10.25
 -14  -7   1   39.03   10.38
 -14   7   1   48.20   11.63
 -13   7   1  127.46   15.19
  13   7  -1  106.90   14.45
  13  -7  -1  117.47   15.10
 -13  -7   1  124.40   14.46
 -13  -7   1  129.49   12.83
  12  -7  -1   11.42    7.76
 -12  -7   1    3.00    6.55
 -12  -7   1   13.96    6.65
  12   7  -1    9.61    7.42
 -12   7   1   18.98    8.12
  11   7  -1  205.53   17.47
 -11   7   1  241.29   17.73
 -11  -7   1  221.76   16.40
 -11  -7   1  231.91   14.07
  11  -7  -1  216.56   17.13
 -10  -7   1   -1.37    4.96
  10  -7  -1   -6.49    5.14
 -10  -7   1    6.39    4.16
 -10   7   1   -3.88    4.35
 -10   7   1   -5.56    4.92
  10   7  -1    4.15    5.72
  -9   7   1   41.36    6.92
   9   7  -1   27.84    5.23
  -9  -7   1   30.80    5.94
   9  -7  -1   35.12    7.76
   9   7  -1   25.13    7.69
  -9  -7   1   31.31    7.07
   9  -7  -1   22.94    5.06
  -9   7   1   35.85    7.63
  -8  -7   1   51.74    6.66
   8  -7  -1   48.74    8.36
   8   7  -1   36.17    5.79
   8  -7  -1   57.64    5.56
  -8  -7   1   59.97    8.08
  -8   7   1   53.18    8.40
  -8   7   1   63.76    8.07
   8   7  -1   41.37    7.75
  -7  -7   1    0.56    3.55
   7  -7  -1    3.61    4.44
   7  -7  -1    4.65    2.64
   7   7  -1    7.82    4.74
  -7   7   1    1.44    3.89
  -7   7   1   -0.74    3.48
  -7  -7   1   -1.15    3.32
   7   7  -1   -0.05    3.42
   6  -7  -1   54.39    4.49
  -6  -7   1   59.36    6.18
   6   7  -1   52.19    6.75
  -6  -7   1   53.44    7.34
   6  -7  -1   63.37    8.12
  -6   7   1   52.48    7.32
   6   7  -1   48.93    7.14
  -6   7   1   56.32    7.38
  -5  -7   1  274.66   12.35
   5   7  -1  315.92   15.06
  -5   7   1  288.70   14.09
   5   7  -1  270.19   13.96
  -5   7   1  232.04   14.21
   5  -7  -1  273.07   10.80
   5  -7  -1  267.97   14.67
  -5  -7   1  271.41   13.98
  -4  -7   1   69.05    5.67
  -4   7   1   67.55    6.81
  -4  -7   1   59.96    6.99
   4  -7  -1   55.88    7.24
  -4   7   1   56.20    7.26
   4   7  -1   51.15    6.31
   4   7  -1   63.72    7.26
   4  -7  -1   51.29    4.01
   3   7  -1 1092.08   39.08
  -3  -7   1 1075.20   35.23
  -3  -7   1 1121.06   37.88
  -3   7   1 1054.04   39.52
  -3   7   1 1070.22   36.41
   3   7  -1 1079.02   37.42
   3  -7  -1 1080.67   34.66
   3  -7  -1 1053.16   38.21
   2  -7  -1 1691.55   52.19
   2   7  -1 1569.18   56.38
   2   7  -1 1647.59   53.95
  -2  -7   1 1665.06   51.93
  -2  -7   1 1672.92   54.35
  -2   7   1 1641.44   57.11
   2  -7  -1 1674.78   55.14
  -2   7   1 1670.95   52.63
  -1  -7   1 1182.35   39.04
   1   7  -1 1232.58   40.34
  -1   7   1 1204.20   43.81
  -1   7   1 1238.31   39.45
   1   7  -1 1245.99   43.80
   1  -7  -1 1256.90   39.70
  -1  -7   1 1207.34   41.52
   1  -7  -1 1245.02   42.13
  -1  -7   1 1200.06   39.39
   0  -7   1  886.70   29.91
   0   7   1  884.62   29.25
   0   7  -1  890.67   29.61
   0   7   1  879.86   33.77
   0  -7  -1  882.99   30.32
   0   7  -1  899.38   33.80
   0  -7   1  918.98   30.37
   0  -7   1  939.09   32.26
   0  -7  -1  873.25   31.98
  -1   7  -1  601.31   22.08
  -1   7  -1  599.65   20.15
   1   7   1  600.48   24.73
  -1  -7  -1  625.71   20.52
   1  -7   1  582.54   23.52
  -1  -7  -1  610.79   20.29
  -1   7  -1  610.85   24.97
  -1  -7  -1  577.25   23.17
   1   7   1  598.31   22.19
   2   7   1   57.02    5.70
   2   7   1   45.63    6.84
   2  -7   1   41.17    6.17
  -2   7  -1   48.39    6.69
  -2   7  -1   49.01    3.03
  -2  -7  -1   49.78    4.07
  -2  -7  -1   55.24    6.48
  -2   7  -1   41.07    5.42
  -3   7  -1    5.84    3.90
   3   7   1    5.65    4.02
  -3  -7  -1   -2.92    2.95
   3  -7   1    5.76    3.80
  -3  -7  -1    2.75    2.29
   3   7   1    3.07    3.13
  -3   7  -1    2.54    3.09
  -4  -7  -1   55.64    7.00
  -4  -7  -1   66.39    4.89
  -4   7  -1   72.20    8.29
   4   7   1   63.10    7.67
   4  -7   1   71.92    8.30
  -4   7  -1   78.28    7.69
   4   7   1   77.92    7.57
  -5   7  -1   66.11    7.86
  -5  -7  -1   63.00    5.03
  -5   7  -1   46.79    6.70
   5   7   1   56.72    7.30
   5   7   1   59.64    7.28
  -5  -7  -1   55.76    7.29
   5  -7   1   70.53    8.30
  -6  -7  -1    8.38    4.23
   6   7   1   12.00    5.01
   6  -7   1   18.97    5.68
  -6   7  -1    3.75    3.94
   6  -7   1   12.18    2.12
  -6  -7  -1   18.78    3.76
  -6   7  -1    6.93    4.32
   6   7   1   12.78    4.69
   7   7   1    7.16    4.83
  -7   7  -1    7.65    4.94
  -7  -7  -1    6.80    4.33
  -7  -7  -1   10.53    3.68
   7   7   1    3.09    4.35
  -7   7  -1    1.71    3.79
   7  -7   1   12.40    2.78
   7  -7   1    5.74    5.01
   8   7   1   83.43   10.42
   8   7   1  104.27    8.92
  -8  -7  -1   80.96    9.69
   8  -7   1   64.53    9.47
  -8   7  -1   82.35   10.04
  -8  -7  -1   83.38    7.64
  -8   7  -1  105.24    9.56
  -9   7  -1   23.61    6.63
   9   7   1   23.80    5.41
  -9  -7  -1   34.84    7.84
   9  -7   1   17.60    7.41
  -9  -7  -1   37.15    5.89
  -9   7  -1   39.82    6.59
   9   7   1   33.24    8.29
  10   7   1   26.60    7.95
 -10  -7  -1   65.57   10.15
  10  -7   1   60.68   10.31
 -10  -7  -1   33.91    6.18
 -10   7  -1   65.73    8.19
 -10   7  -1   50.39    9.19
  11   7   1  345.55   21.35
  11  -7   1  362.34   21.84
 -11  -7  -1  371.64   21.34
 -11  -7  -1  373.43   18.14
 -11   7  -1  369.06   21.20
 -12   7  -1   15.06    7.76
  12   7   1    8.68    7.05
  12  -7   1    7.77    6.99
 -12  -7  -1    2.83    6.95
 -13  -7  -1  215.36   18.46
  13  -7   1  188.26   18.76
 -13   7  -1  220.27   18.98
  13   7   1  210.64   19.00
 -14   7  -1   57.45   11.56
 -14  -7  -1   44.27   10.72
  14   7   1   89.81   14.65
  14  -7   1   69.42   13.48
  15   7   1   32.91   11.76
 -15  -7  -1   26.34    9.94
 -15   7  -1   27.84    9.81
  15  -7   1   46.18   12.66
  16  -7   1  116.80   17.71
  16   7   1  100.11   16.76
 -16   7  -1  106.71   16.07
 -16  -7  -1  132.18   17.83
 -17  -7  -1   10.72    9.91
  17   7   1    7.95   11.20
 -17   7  -1    5.73   10.43
  17  -7   1  -10.98   10.10
 -17  -8   1   12.05    9.93
 -17   8   1    5.81   10.28
  17   8  -1   18.73   11.36
  17  -8  -1   30.35   11.77
  16   8  -1   14.80   10.84
  16  -8  -1   32.59   12.01
 -16  -8   1   27.64   10.87
 -16   8   1   12.56    9.80
 -15  -8   1   28.69   10.63
  15   8  -1   38.60   11.99
 -15   8   1   29.86   10.62
  15  -8  -1   22.71    9.93
 -14  -8   1   22.94    9.09
 -14   8   1   25.32    9.26
  14  -8  -1   19.05    9.23
  14   8  -1    0.83    8.43
 -13   8   1    1.62    6.57
  13  -8  -1   12.82    7.72
 -13  -8   1    4.54    6.53
  13   8  -1   -1.94    7.09
  12  -8  -1  -13.12    6.31
 -12   8   1   -0.09    6.05
 -12  -8   1   -3.52    5.35
 -12  -8   1    4.30    6.32
  12   8  -1   -0.29    6.78
 -11   8   1   10.52    6.70
  11  -8  -1   -0.74    5.97
 -11  -8   1   19.12    5.54
  11   8  -1    9.13    6.61
 -11  -8   1   12.11    6.64
 -10   8   1    3.25    4.64
  10   8  -1   -4.42    5.92
 -10  -8   1   -0.40    5.74
 -10  -8   1    7.01    4.92
  10  -8  -1    3.73    5.97
 -10   8   1    2.73    5.44
  -9   8   1  522.83   24.52
   9   8  -1  512.08   22.13
  -9  -8   1  528.67   22.06
   9   8  -1  482.44   24.87
  -9  -8   1  499.67   24.01
  -9   8   1  520.22   23.91
   9  -8  -1  490.05   24.87
  -8   8   1   -4.89    4.25
   8  -8  -1   -0.02    4.90
   8   8  -1    1.99    3.96
  -8  -8   1   -5.98    3.42
  -8   8   1   -3.68    4.78
   8   8  -1   -4.96    4.55
  -8  -8   1   -1.19    4.90
   7  -8  -1  270.41   16.53
  -7   8   1  296.19   16.32
  -7   8   1  295.42   16.37
   7   8  -1  286.34   16.82
  -7  -8   1  302.20   14.21
   7   8  -1  285.90   15.19
  -7  -8   1  300.14   16.46
   6  -8  -1   90.02    5.84
  -6   8   1  107.84    9.95
  -6  -8   1  117.71   10.19
   6   8  -1  108.41   10.18
   6  -8  -1   98.56   10.22
  -6   8   1  105.93   10.46
  -6  -8   1  102.98    7.78
   6   8  -1  102.64    9.38
  -5  -8   1  106.47    7.65
   5  -8  -1  121.18   10.79
   5  -8  -1  118.14    6.13
   5   8  -1  111.04    9.74
  -5   8   1   99.80    9.17
   5   8  -1  115.46    9.80
  -5  -8   1  103.79    9.58
  -5   8   1  109.25   10.60
  -4   8   1  310.16   16.84
  -4  -8   1  333.82   15.93
   4   8  -1  312.94   15.34
   4  -8  -1  319.82   11.92
   4   8  -1  324.95   16.27
  -4   8   1  302.38   14.77
  -4  -8   1  295.42   13.23
   4  -8  -1  269.36   15.42
   3  -8  -1  160.31    7.60
  -3  -8   1  167.98    8.85
   3  -8  -1  169.24   11.90
   3   8  -1  150.43    9.75
  -3   8   1  160.67   12.00
  -3   8   1  172.42    9.84
  -3  -8   1  170.45   11.30
   3   8  -1  173.65   11.99
  -2  -8   1   29.68    5.41
   2  -8  -1   26.27    5.60
   2   8  -1   31.50    4.78
  -2   8   1   28.53    4.51
  -2  -8   1   29.31    4.29
  -2   8   1   26.60    6.00
   2  -8  -1   24.66    3.47
   2   8  -1   16.44    5.42
   1  -8  -1  452.49   19.68
  -1  -8   1  423.08   16.73
   1  -8  -1  429.84   16.52
  -1   8   1  414.61   16.67
  -1  -8   1  473.02   19.60
  -1  -8   1  442.16   17.04
  -1   8   1  430.17   20.48
   1   8  -1  415.89   20.06
   1   8  -1  462.20   17.40
   0   8   1  178.85   12.51
   0  -8   1  182.92   11.22
   0  -8  -1  206.55   11.71
   0  -8  -1  174.83    9.29
   0  -8   1  178.63    9.54
   0   8  -1  182.86    8.92
   0  -8   1  183.27    9.72
   0   8  -1  193.35   12.96
  -1   8  -1 1066.53   34.10
   1   8   1 1060.05   39.58
   1   8   1 1050.36   36.24
  -1  -8  -1 1075.10   33.80
  -1   8  -1 1037.02   35.66
  -1  -8  -1 1047.40   34.02
   1  -8   1 1013.57   37.59
  -1   8  -1 1060.78   39.70
  -1  -8  -1 1051.58   37.61
  -2  -8  -1   87.72    5.68
  -2   8  -1   91.55    7.58
   2   8   1   91.15    9.41
  -2  -8  -1   76.25    8.17
  -2   8  -1  100.76    9.59
   2  -8   1   98.59    9.24
   2   8   1   79.02    7.09
  -2   8  -1   82.51    4.55
  -3   8  -1  400.52   19.17
   3  -8   1  388.31   18.57
   3   8   1  356.15   17.15
  -3   8  -1  388.88   17.19
  -3  -8  -1  396.03   18.23
   3   8   1  415.99   19.17
  -3  -8  -1  399.77   14.69
   4   8   1    2.61    3.63
  -4  -8  -1   -0.62    3.42
   4   8   1    1.72    4.12
  -4  -8  -1    7.49    2.80
   4  -8   1    4.47    4.40
  -4   8  -1   -0.74    3.58
  -4   8  -1   10.73    4.15
   5  -8   1    9.76    5.00
  -5  -8  -1   11.83    4.59
   5   8   1    3.12    4.18
  -5   8  -1    3.92    4.46
  -5  -8  -1   12.87    3.19
   5   8   1    5.88    4.01
  -5   8  -1    9.42    5.02
  -6   8  -1   45.94    7.62
   6   8   1   36.11    7.14
  -6  -8  -1   29.27    6.30
   6  -8   1   41.89    7.49
   6   8   1   36.95    6.67
  -6  -8  -1   40.60    4.87
  -6   8  -1   37.56    6.67
   7  -8   1  164.62   13.48
  -7  -8  -1  159.89   12.84
  -7   8  -1  115.40   11.48
   7   8   1  152.98   11.29
  -7  -8  -1  138.77    8.67
  -7   8  -1  172.62   12.64
   7   8   1  130.63   12.26
   8   8   1    0.94    5.39
   8   8   1   -5.41    4.44
  -8   8  -1    0.36    5.16
   8  -8   1    4.68    5.56
  -8  -8  -1   -1.35    3.20
  -8   8  -1   -1.79    4.23
  -8  -8  -1   -3.26    4.85
   9   8   1   61.74    7.96
  -9  -8  -1   53.75    9.13
   9  -8   1   54.85    9.42
  -9   8  -1   51.46    8.40
   9   8   1   47.22    9.35
  -9  -8  -1   52.80    6.78
  -9   8  -1   50.16    9.31
 -10   8  -1   11.03    5.21
 -10   8  -1   10.22    6.01
  10   8   1    7.88    6.49
 -10  -8  -1    5.09    6.59
  10  -8   1   25.70    8.12
  11  -8   1    3.40    6.72
 -11  -8  -1    6.86    6.78
 -11   8  -1    0.58    5.65
  11   8   1    0.49    6.42
 -12   8  -1  135.69   15.45
 -12  -8  -1  132.66   14.96
  12   8   1  107.73   14.26
  12  -8   1  126.17   14.89
  13   8   1   -4.96    7.12
  13  -8   1    5.85    8.27
 -13   8  -1    2.60    7.75
 -13  -8  -1   -0.52    6.79
 -14  -8  -1   11.21    8.86
  14  -8   1    3.36    8.22
  14   8   1    0.94    7.83
 -14   8  -1   10.92    8.40
 -15  -8  -1   63.07   12.69
  15   8   1   79.36   14.55
  15  -8   1   67.70   14.11
 -15   8  -1   86.44   14.56
  16  -8   1    0.82   10.07
 -16   8  -1    1.98    9.40
  16   8   1   -1.15   10.03
 -16  -8  -1   -5.50    8.06
  16   9  -1   14.65   10.06
  16  -9  -1    9.56   10.69
 -16  -9   1    9.12    9.69
 -16   9   1    5.89    9.49
  15  -9  -1   33.09   11.66
 -15  -9   1   21.91   10.61
  15   9  -1   31.75   11.66
 -15   9   1   39.56   12.47
  14  -9  -1  -11.98    7.82
 -14  -9   1    3.10    7.99
  14   9  -1    2.70    8.76
 -14   9   1   -3.28    7.28
  13  -9  -1   31.09   10.58
 -13  -9   1   26.16    8.98
  13   9  -1   25.40    9.48
 -13   9   1   14.00    8.43
  12   9  -1   -4.91    6.84
  12  -9  -1    3.48    7.47
 -12   9   1   -2.85    6.20
 -12  -9   1    1.58    6.81
 -11  -9   1   -3.00    6.19
 -11   9   1   10.29    6.88
  11  -9  -1   -1.18    6.65
  11   9  -1   -0.13    6.90
 -10   9   1  239.99   16.15
 -10  -9   1  247.18   17.50
 -10   9   1  244.45   17.66
  10  -9  -1  197.81   17.04
  10   9  -1  222.22   17.53
  -9   9   1   35.10    8.19
  -9  -9   1   45.89    8.89
   9   9  -1   60.23    8.23
   9   9  -1   52.95    9.53
  -9   9   1   59.70    8.97
  -9  -9   1   58.19    7.55
   9  -9  -1   47.15    9.14
   8  -9  -1  446.31   23.27
  -8   9   1  425.58   22.42
  -8  -9   1  433.48   19.40
   8   9  -1  464.17   21.05
  -8  -9   1  489.95   23.37
   8   9  -1  431.31   22.75
  -8   9   1  456.77   22.14
  -7   9   1   20.43    6.42
  -7  -9   1    8.85    5.48
   7   9  -1   18.27    5.62
   7   9  -1   16.18    6.11
  -7  -9   1   27.42    5.28
  -7   9   1   22.64    6.87
   7  -9  -1   33.52    8.03
  -6  -9   1  236.91   14.66
  -6  -9   1  254.76   12.92
  -6   9   1  273.19   16.34
   6   9  -1  246.26   14.84
  -6   9   1  241.68   14.66
   6   9  -1  277.91   15.27
   6  -9  -1  261.29   15.89
  -5  -9   1    0.81    4.46
  -5   9   1    4.77    4.47
   5  -9  -1    0.29    4.69
   5   9  -1    4.01    4.27
   5   9  -1   -0.05    4.34
  -5   9   1   10.33    5.54
  -5  -9   1    8.58    3.85
  -4   9   1   52.57    8.65
   4   9  -1   58.93    7.52
   4  -9  -1   39.53    7.57
  -4  -9   1   56.44    7.61
  -4   9   1   56.02    7.03
  -4  -9   1   50.13    5.90
   4  -9  -1   54.51    4.33
   4   9  -1   64.75    8.66
  -3   9   1   70.18    7.29
  -3  -9   1   66.00    6.32
   3  -9  -1   62.54    8.57
  -3   9   1   64.16    8.88
   3   9  -1   76.14    7.53
   3  -9  -1   72.67    5.03
  -3  -9   1   68.36    8.21
   3   9  -1   81.94    9.23
   2   9  -1   25.02    4.82
   2  -9  -1   42.48    7.16
  -2   9   1   22.61    6.32
  -2  -9   1   29.32    6.19
   2  -9  -1   30.14    3.93
  -2  -9   1   30.39    4.78
   2   9  -1   26.17    6.34
  -2   9   1   27.47    5.01
  -1   9   1   93.21    7.12
   1  -9  -1   82.39    9.37
   1  -9  -1  104.00    6.77
  -1  -9   1   98.88    9.53
  -1   9   1   70.28    9.32
   1   9  -1  102.54   10.54
  -1  -9   1   94.10    7.21
   1   9  -1  101.04    7.13
   0  -9   1  118.60    8.19
   0  -9   1  100.16    9.73
   0   9   1   96.50    7.19
   0   9  -1  126.11   11.46
   0  -9  -1  109.04   10.07
   0  -9  -1  108.09    7.27
   0   9   1  110.80   10.89
   0  -9   1  131.98    8.36
   0  -9  -1  117.26    7.09
   0   9  -1  120.77    7.33
  -1  -9  -1  502.55   21.68
  -1   9  -1  494.19   19.67
  -1   9  -1  482.91   22.68
  -1  -9  -1  481.10   18.03
  -1   9  -1  488.03   17.64
   1  -9   1  469.17   21.50
   1   9   1  484.96   19.57
   1   9   1  467.75   22.84
  -2   9  -1  293.03   10.66
  -2  -9  -1  291.94   15.54
  -2   9  -1  259.50   15.73
  -2   9  -1  264.98   13.53
   2  -9   1  298.44   15.75
   2   9   1  271.43   13.67
   2   9   1  248.67   15.58
  -2  -9  -1  278.83   11.82
   3   9   1  101.79   10.59
  -3  -9  -1  112.32    6.77
   3  -9   1  107.88   10.49
  -3  -9  -1   97.85    9.72
  -3   9  -1  111.29    9.05
   3   9   1   96.48    8.63
  -3   9  -1  113.20   11.11
  -4   9  -1   19.24    5.21
  -4  -9  -1   18.29    3.62
   4  -9   1   19.76    5.95
  -4  -9  -1   19.10    5.32
   4   9   1   14.71    5.96
   4   9   1   20.98    5.34
  -4   9  -1   15.78    5.92
   5  -9   1   13.95    6.08
  -5   9  -1   28.30    6.94
   5   9   1   52.91    8.19
  -5  -9  -1   22.53    6.16
  -5   9  -1   27.18    6.09
  -5  -9  -1   30.89    4.34
   5   9   1   27.71    6.17
  -6   9  -1  104.98   10.73
  -6  -9  -1   97.67   10.59
   6  -9   1   98.46   10.99
   6   9   1  108.78   10.71
  -6  -9  -1  105.71    7.32
  -6   9  -1  117.65   11.68
   6   9   1  100.60   10.63
  -7   9  -1  177.98   13.78
   7  -9   1  145.08   13.90
  -7  -9  -1  179.41   13.83
   7   9   1  149.25   12.43
   7   9   1  135.97   12.87
  -7   9  -1  133.68   12.35
   8   9   1  141.92   11.80
   8   9   1  136.44   13.68
  -8   9  -1  124.47   12.49
   8  -9   1  105.07   12.84
  -8  -9  -1  128.13   12.88
  -8   9  -1  139.25   12.56
   9   9   1  113.82   13.31
   9   9   1  134.67   11.36
  -9   9  -1   99.37   11.37
  -9  -9  -1  103.57   12.15
  -9   9  -1  119.24   12.93
   9  -9   1  112.61   13.26
 -10  -9  -1  177.61   15.86
  10  -9   1  168.91   16.26
 -10   9  -1  165.37   13.72
  10   9   1  166.32   15.59
 -10   9  -1  142.01   14.90
  11   9   1   -3.58    6.39
 -11  -9  -1    3.61    6.99
 -11   9  -1    0.11    7.06
 -11   9  -1   -0.80    4.89
  11  -9   1   -3.98    6.07
  12  -9   1   66.08   11.87
 -12  -9  -1   73.62   12.18
  12   9   1   57.77   11.62
 -12   9  -1   72.02   12.09
 -13   9  -1   -2.64    7.12
  13   9   1   -6.49    6.85
 -13  -9  -1   11.51    8.32
  13  -9   1    4.59    8.84
  14  -9   1   -5.82    8.65
 -14  -9  -1    5.59    8.98
  14   9   1    4.41    9.45
 -14   9  -1    6.58    8.18
 -15   9  -1   18.23   10.04
  15   9   1    5.28    9.25
 -15  -9  -1    3.33    8.40
  15  -9   1   23.69   11.39
 -16   9  -1   -4.79    9.94
  16   9   1   -2.50    9.67
 -16  -9  -1   -3.61    8.44
  16  -9   1    4.65    9.26
 -15 -10   1   11.78   10.17
 -15  10   1    7.82    9.83
  15  10  -1   12.63   11.12
  15 -10  -1   15.58   10.71
  14  10  -1   17.82   10.04
  14 -10  -1   27.07   11.57
 -14 -10   1   21.98   10.45
 -14  10   1   42.69   11.20
 -13 -10   1    2.01    8.04
  13 -10  -1    1.41    7.93
  13  10  -1    5.87    8.33
 -13  10   1  -11.24    7.26
  12  10  -1   11.00    8.43
 -12 -10   1   -4.39    6.83
 -12  10   1    5.84    7.13
  12 -10  -1   20.36    9.30
  11  10  -1   10.88    7.99
 -11 -10   1   37.68    9.59
 -11  10   1   36.87    9.27
  11 -10  -1   25.33    9.05
 -11  10   1   24.13    6.91
 -10 -10   1    3.30    6.34
 -10  10   1   -4.38    5.54
  10 -10  -1   -5.57    6.06
  10  10  -1   -3.98    6.05
 -10  10   1   -5.50    5.83
   9 -10  -1   62.79   10.88
  -9  10   1   52.08    9.67
  -9 -10   1   52.15    9.33
  -9  10   1   61.38    9.77
   9  10  -1   68.15   11.03
   9  10  -1   75.86    9.70
  -8 -10   1   47.77    8.73
  -8  10   1   42.86    8.28
   8  10  -1   73.82    9.32
  -8  10   1   62.09    9.97
   8  10  -1   55.82    9.84
   8 -10  -1   55.23    9.80
   7  10  -1  148.33   13.18
   7  10  -1  147.84   12.59
  -7 -10   1  146.00   13.08
  -7 -10   1  159.62   10.35
  -7  10   1  155.07   13.07
  -7  10   1  133.31   13.25
   7 -10  -1  154.99   14.48
  -6 -10   1   -4.03    4.55
  -6  10   1   -0.84    4.70
  -6 -10   1    1.89    3.64
   6  10  -1   -1.28    5.08
  -6  10   1    1.06    4.80
   6 -10  -1   -2.76    5.34
   6  10  -1   -2.85    4.53
  -5 -10   1    3.37    5.02
   5 -10  -1   -4.57    4.74
  -5  10   1   -2.42    5.52
  -5 -10   1    5.58    3.67
   5  10  -1   -6.08    4.54
  -5  10   1    3.68    4.19
   5  10  -1   -4.31    4.19
  -4 -10   1   -3.49    4.34
  -4 -10   1    2.65    3.66
  -4  10   1    2.30    5.01
  -4  10   1    7.53    4.46
   4 -10  -1    2.99    5.24
   4  10  -1    3.23    4.39
   4  10  -1    7.07    5.59
  -3  10   1   33.73    5.88
  -3 -10   1   26.68    6.45
   3 -10  -1   30.52    3.85
   3 -10  -1   29.63    7.13
  -3 -10   1   26.74    5.06
  -3  10   1   25.71    6.95
   3  10  -1   19.69    6.53
   3  10  -1   30.73    5.95
   2 -10  -1  102.60   11.18
  -2  10   1  142.76    9.30
   2  10  -1   99.46   11.11
  -2 -10   1  105.43    8.08
   2  10  -1  139.55    9.52
  -2  10   1  111.95   12.22
  -2 -10   1  123.79   11.13
   1  10  -1  350.92   18.79
   1  10  -1  327.34   15.03
   1 -10  -1  325.09   17.70
  -1 -10   1  322.01   17.20
  -1 -10   1  333.49   15.00
  -1  10   1  351.24   15.04
  -1  10   1  355.82   19.39
  -1  10   1  304.10   14.02
   0 -10   1   58.81    6.45
   0  10  -1   49.18    8.33
   0 -10   1   63.53    6.72
   0 -10  -1   57.02    5.85
   0 -10   1   58.19    8.27
   0 -10  -1   60.65    5.87
   0  10  -1   64.06    5.78
   0 -10  -1   58.21    8.77
   0  10   1   32.65    7.57
   0  10   1   55.36    5.95
  -1 -10  -1   31.78    4.69
   1 -10   1   46.74    7.90
  -1 -10  -1   29.67    6.96
   1  10   1   31.76    5.40
  -1  10  -1   46.05    4.46
  -1  10  -1   46.66    8.08
   1  10   1   40.24    7.71
  -2  10  -1   75.19    7.88
  -2 -10  -1   84.05    6.37
  -2  10  -1   91.02   10.88
   2 -10   1  100.70   10.82
   2  10   1   75.33   10.06
   2  10   1   82.92    7.95
  -2 -10  -1   80.17    9.48
  -3  10  -1   34.13    7.54
   3  10   1   26.53    7.19
   3 -10   1   21.92    6.70
  -3 -10  -1   34.09    4.46
  -3 -10  -1   37.38    6.89
   3  10   1   38.78    6.37
  -3  10  -1   22.31    5.79
   4  10   1  151.33   11.22
   4  10   1  119.43   12.24
  -4 -10  -1  132.99   11.97
   4 -10   1  121.54   12.13
  -4 -10  -1  135.22    7.87
  -4  10  -1  139.16   11.06
  -4  10  -1  122.56   12.64
  -5 -10  -1   10.52    5.51
   5  10   1   -0.40    4.15
   5 -10   1   -0.45    4.99
   5  10   1   -0.40    5.23
  -5  10  -1    5.00    4.72
  -5  10  -1    2.12    5.35
  -6  10  -1  485.25   24.44
   6  10   1  507.76   23.81
   6 -10   1  469.53   23.81
  -6  10  -1  439.97   22.32
  -6 -10  -1  481.86   23.65
   6  10   1  509.80   23.92
  -7  10  -1   28.31    7.00
  -7  10  -1   21.38    7.07
   7 -10   1   17.92    7.20
   7  10   1   18.85    7.12
  -7 -10  -1   21.86    7.64
   7  10   1   14.18    6.94
   8  10   1  356.84   20.31
  -8  10  -1  433.40   22.34
  -8 -10  -1  380.37   21.65
   8  10   1  433.42   22.86
  -8  10  -1  414.37   21.97
   8 -10   1  397.73   22.18
  -9  10  -1   25.16    7.54
   9 -10   1   28.82    8.54
   9  10   1   31.75    7.52
   9  10   1   32.86    9.09
  -9  10  -1   32.14    7.57
  -9 -10  -1   29.18    8.34
 -10  10  -1  180.55   15.00
 -10 -10  -1  197.16   16.61
  10 -10   1  163.97   16.31
 -10  10  -1  157.87   15.90
  10  10   1  133.07   15.03
  11  10   1   36.02   10.34
 -11 -10  -1   56.00   10.78
 -11  10  -1   39.18    8.62
 -11  10  -1   60.04   10.81
  11 -10   1   43.77   10.48
  12 -10   1   47.22   11.10
 -12  10  -1   39.42   10.45
 -12 -10  -1   35.24    9.85
  12  10   1   31.39   10.41
 -13  10  -1  -14.98    6.99
  13 -10   1  -14.37    7.38
  13  10   1  -14.63    6.51
 -13 -10  -1    1.26    7.03
 -14  10  -1   30.17   11.11
 -14 -10  -1   27.29   10.15
  14  10   1   17.76   10.01
  14 -10   1   34.50   11.48
 -15  10  -1    2.95    8.57
  15 -10   1  -10.91    8.99
 -15 -10  -1    9.41   10.02
  15  10   1  -15.45    9.65
 -15  11   1   36.64   12.56
  15  11  -1   25.35   12.15
  15 -11  -1   10.14   10.32
 -15 -11   1   21.89   10.50
 -14 -11   1   24.26   10.05
 -14  11   1   32.74   10.87
  14 -11  -1   33.11   10.92
  14  11  -1   23.49   10.93
  13  11  -1    6.07    8.45
  13 -11  -1   16.33    9.22
 -13  11   1   24.23    9.50
 -13 -11   1   20.25   10.78
 -12 -11   1   10.91    8.78
  12 -11  -1    4.43    8.77
  12  11  -1   -7.68    6.89
 -12  11   1    7.08    8.78
 -11  11   1    9.42    7.93
  11  11  -1    0.51    6.85
 -11 -11   1   14.21    7.76
 -11  11   1   15.45    6.87
  11 -11  -1    7.76    8.09
  10 -11  -1    3.59    7.15
 -10  11   1    5.38    6.87
 -10  11   1    1.93    6.77
 -10 -11   1   -0.47    6.53
  10  11  -1   10.34    7.74
  -9 -11   1    1.27    5.78
   9  11  -1   -6.43    6.14
   9  11  -1    3.14    5.84
  -9  11   1   -8.77    5.09
   9 -11  -1   14.79    7.22
  -9  11   1    0.26    6.02
  -8  11   1   -0.56    5.87
  -8  11   1    4.79    6.37
   8 -11  -1   -5.63    5.98
   8  11  -1   -8.15    4.71
  -8 -11   1    6.57    6.17
   8  11  -1   -5.76    5.25
   7 -11  -1   14.22    7.31
  -7  11   1    9.27    5.88
  -7  11   1    6.67    5.67
  -7 -11   1    7.52    5.77
   7  11  -1    6.50    5.77
   7  11  -1    5.45    6.20
  -6  11   1    4.59    5.95
  -6  11   1    4.04    5.28
   6 -11  -1    3.18    6.45
  -6 -11   1   -0.69    5.15
   6  11  -1    5.61    5.42
   6  11  -1   -3.27    5.35
  -5 -11   1    2.45    4.82
  -5  11   1    2.23    4.81
  -5  11   1    1.35    6.28
  -5 -11   1   -1.31    3.91
   5  11  -1    0.29    5.06
   5 -11  -1   -0.51    5.80
   5  11  -1   -2.79    5.47
  -4  11   1  188.21   12.56
   4  11  -1  165.97   12.43
   4 -11  -1  166.05   14.43
  -4  11   1  203.71   16.27
  -4 -11   1  177.21   14.16
   4  11  -1  145.88   13.96
  -4 -11   1  186.20   10.57
  -3 -11   1   17.13    6.39
  -3 -11   1   23.85    5.07
   3  11  -1   31.80    6.52
  -3  11   1   29.15    7.85
   3 -11  -1   20.64    6.99
   3  11  -1   14.47    6.78
  -3  11   1   35.48    6.35
   2  11  -1   73.86    8.06
  -2 -11   1   85.80   10.45
  -2  11   1   80.86    7.88
  -2  11   1   91.06   11.46
   2  11  -1   77.10   10.51
  -2 -11   1   85.04    7.59
   2 -11  -1   78.37   10.36
   1  11  -1  181.89   15.17
  -1  11   1  188.86   10.21
  -1 -11   1  187.15   11.08
   1  11  -1  195.73   11.21
  -1 -11   1  194.29   14.31
   1 -11  -1  167.71   13.96
  -1  11   1  169.02   15.03
   0  11   1   76.03    6.98
   0  11  -1   69.92    6.55
   0 -11  -1   56.29    6.39
   0 -11   1   73.71    7.55
   0  11   1   77.74   11.29
   0 -11  -1   62.54    6.53
   0 -11   1   76.97    7.68
   0 -11  -1   80.19   10.22
   0  11  -1   60.96   10.15
   0 -11   1   75.77   10.04
   1 -11   1  297.10   14.63
   1 -11   1  257.26   17.11
  -1  11  -1  265.62   17.26
   1 -11   1  283.04   14.24
  -1 -11  -1  259.96   12.86
   1  11   1  260.43   13.79
  -1 -11  -1  268.27   17.33
   1  11   1  299.68   18.57
  -2 -11  -1   81.91   10.22
   2  11   1   90.63    8.79
   2 -11   1  112.58   11.63
  -2 -11  -1   94.35    7.16
  -2  11  -1  113.32   12.46
   2  11   1   89.71   11.83
  -2  11  -1   96.37    9.08
  -3  11  -1  104.32   12.28
   3  11   1  128.90   13.12
  -3 -11  -1  116.85   12.08
   3 -11   1  110.53   12.12
  -3  11  -1  134.02   10.68
   3  11   1  115.43   10.10
   4  11   1  552.34   26.85
   4  11   1  534.43   24.40
   4 -11   1  574.27   26.68
  -4  11  -1  553.99   24.15
  -4 -11  -1  526.31   25.30
  -5 -11  -1   37.16    8.18
   5 -11   1   40.36    9.00
   5  11   1   30.04    7.84
  -5  11  -1   33.22    8.16
   5  11   1   42.12    8.10
  -5  11  -1   43.58    7.95
   6 -11   1  215.20   16.98
  -6 -11  -1  197.49   15.92
  -6  11  -1  219.19   15.40
   6  11   1  251.90   17.03
   6  11   1  212.75   15.33
  -6  11  -1  215.30   17.01
   7  11   1   96.75   11.75
   7 -11   1  110.25   13.17
  -7  11  -1   71.43   10.75
  -7  11  -1   97.05   11.41
   7  11   1   78.35   11.33
  -7 -11  -1   86.98   11.39
  -8  11  -1   35.25    8.57
   8  11   1   32.39    8.15
  -8  11  -1   26.28    7.46
  -8 -11  -1   33.26    8.59
   8 -11   1   48.32    9.97
   8  11   1   46.98    9.61
   9  11   1  185.48   14.96
  -9  11  -1  152.77   14.99
   9 -11   1  140.42   15.51
  -9 -11  -1  127.17   14.48
   9  11   1  169.22   16.25
  -9  11  -1  153.59   14.89
  10  11   1   -8.76    6.32
 -10  11  -1    2.83    5.93
 -10 -11  -1    9.61    7.53
  10 -11   1    7.46    8.14
 -10  11  -1   -3.81    5.50
 -11 -11  -1  108.29   14.86
  11 -11   1  106.77   15.11
  11  11   1  113.70   15.58
 -11  11  -1  106.99   14.36
 -11  11  -1   98.36   12.73
 -12  11  -1   -2.18    8.02
  12  11   1   -3.99    8.09
 -12 -11  -1   -6.42    7.71
  12 -11   1    3.07    8.66
  13  11   1   14.92    9.97
 -13 -11  -1    1.93    8.80
 -13  11  -1   -1.65    8.51
  13 -11   1    1.85    8.56
 -14  11  -1    3.77    9.60
 -14 -11  -1    3.33    9.48
  14 -11   1   -3.56   10.03
  14  11   1   -5.80    9.03
 -15  11  -1   10.26    9.25
 -15 -11  -1    7.44   10.22
  15 -11   1   23.44   12.05
  15  11   1   -8.04    9.04
 -14 -12   1    5.45    8.57
  14 -12  -1   15.75   10.50
  14  12  -1   11.57   10.00
 -14  12   1   -8.40    8.04
 -13 -12   1    1.47    8.34
  13 -12  -1   -2.73    9.54
  13  12  -1    5.57    8.99
 -13  12   1   -2.31    8.90
 -12  12   1   12.77    9.07
  12  12  -1   -3.95    7.57
 -12 -12   1   -4.61    8.31
  12 -12  -1   -4.12    7.87
  11  12  -1   24.70    9.64
 -11  12   1   18.53    7.39
 -11  12   1   20.49    8.69
 -11 -12   1    9.19    8.84
  11 -12  -1   25.52   10.12
 -10  12   1    8.27    7.03
 -10  12   1    6.86    7.44
  10 -12  -1   -3.40    7.01
  10  12  -1    2.10    6.70
 -10 -12   1    5.21    7.53
   9 -12  -1   18.84    8.80
  -9 -12   1   16.84    8.10
  -9  12   1   35.85    8.92
   9  12  -1   15.36    7.68
  -9  12   1   25.31    8.36
   9  12  -1   26.08    7.94
  -8  12   1   -1.20    5.66
  -8 -12   1   -6.34    6.05
   8 -12  -1    0.35    6.27
   8  12  -1   10.28    6.90
   8  12  -1    5.74    7.03
  -8  12   1    5.34    6.16
  -7  12   1   -1.42    5.05
  -7 -12   1    5.57    6.05
   7  12  -1    1.06    5.84
   7 -12  -1    3.94    6.68
   7  12  -1   -9.87    5.69
  -7  12   1   -8.00    5.12
   6  12  -1   -1.60    5.65
   6 -12  -1    2.98    6.69
   6  12  -1   -2.11    5.42
  -6  12   1    5.57    5.33
  -6  12   1    9.17    5.99
  -6 -12   1    2.30    6.34
  -5  12   1   54.11    9.85
  -5 -12   1   51.36    9.38
   5 -12  -1   50.63   10.18
   5  12  -1   63.56   10.25
  -5  12   1   61.78    8.65
   5  12  -1   60.78    9.28
   4  12  -1   -2.06    5.56
  -4  12   1   -3.31    4.50
  -4 -12   1    0.84    5.30
  -4  12   1   -2.80    5.55
   4 -12  -1    9.65    7.20
   4  12  -1   -2.03    4.44
  -3  12   1   57.95   10.89
   3 -12  -1   65.20   10.58
  -3  12   1   51.13    7.52
  -3 -12   1   59.81    9.58
   3  12  -1   52.89    7.65
   3  12  -1   57.26    9.89
  -3 -12   1   56.83    6.87
  -2 -12   1   10.48    6.18
   2  12  -1    1.39    6.02
  -2 -12   1    2.05    4.17
  -2  12   1    2.94    6.67
  -2  12   1   10.97    4.89
   2 -12  -1    5.15    6.97
   2  12  -1    6.21    4.68
  -1 -12   1    7.13    6.48
   1 -12  -1    1.11    3.62
   1  12  -1    1.94    6.01
   1 -12  -1    1.28    3.92
   1 -12  -1    2.91    6.14
  -1  12   1    7.71    6.72
  -1 -12   1    1.94    4.44
   0 -12   1   73.97    8.02
   0 -12   1   88.82   11.31
   0  12  -1   88.49   12.10
   0 -12  -1   71.97    7.42
   0 -12  -1   82.32   11.07
   0 -12   1   79.68    8.26
   0  12   1   76.05    7.61
   0  12   1   80.72   12.04
   0 -12  -1   94.37    7.94
   1  12   1  101.69    8.77
   1 -12   1   89.89    8.96
   1 -12   1  100.39   12.09
  -1  12  -1   86.59   11.62
   1  12   1   98.98   12.61
  -1 -12  -1   86.51   11.14
   1 -12   1   81.74    8.77
   2  12   1   85.93    8.78
   2 -12   1   90.78   11.75
  -2  12  -1   68.98   10.53
  -2 -12  -1   68.67   10.07
   2  12   1   73.37   11.34
  -2  12  -1   82.77    9.29
  -3  12  -1  719.60   29.11
   3  12   1  761.95   30.04
  -3 -12  -1  695.16   31.14
   3  12   1  676.50   32.47
   3 -12   1  705.70   31.93
   4 -12   1    8.91    7.38
  -4  12  -1    1.69    6.24
  -4 -12  -1    3.41    5.61
   4  12   1   10.06    5.68
  -4  12  -1    2.20    4.94
   4  12   1   -3.80    6.62
   5  12   1  415.95   23.02
   5  12   1  383.90   20.47
  -5  12  -1  375.39   19.85
  -5 -12  -1  369.93   21.12
  -5  12  -1  371.54   22.02
   5 -12   1  388.01   22.54
  -6  12  -1   12.09    7.13
   6  12   1   12.00    6.74
   6  12   1   14.96    7.27
  -6  12  -1   10.10    6.12
  -6 -12  -1   12.13    6.63
   6 -12   1    0.58    5.91
  -7 -12  -1  127.58   14.16
  -7  12  -1  109.59   13.72
  -7  12  -1  115.74   12.88
   7 -12   1  145.69   15.21
   7  12   1  171.28   15.34
   7  12   1  118.16   13.68
  -8  12  -1   18.86    6.93
  -8 -12  -1   37.99    9.87
  -8  12  -1   32.33    8.55
   8 -12   1   24.36    8.85
   8  12   1   35.09    8.98
   8  12   1   40.48    9.21
  -9 -12  -1   -7.13    6.47
   9  12   1    1.72    6.79
   9 -12   1   -6.56    6.09
   9  12   1   10.41    6.98
  -9  12  -1    0.42    6.12
  -9  12  -1   -0.99    6.20
 -10  12  -1   -9.45    5.63
  10  12   1   -5.36    7.14
 -10  12  -1    9.96    7.58
  10 -12   1    3.59    8.05
 -10 -12  -1    9.30    7.56
 -11  12  -1   21.86    9.01
 -11 -12  -1   20.05    9.78
  11 -12   1   20.80   10.25
  11  12   1   25.25   10.27
 -11  12  -1   19.36    8.09
  12 -12   1    4.39    8.85
 -12  12  -1   -4.85    8.02
  12  12   1    0.98    7.73
 -12 -12  -1    5.45    8.07
  13 -12   1   26.87   11.37
 -13 -12  -1    1.64    9.08
  13  12   1    8.72    9.66
 -13  12  -1    6.95    8.70
  14  12   1    8.42   10.15
 -14  12  -1    7.27   10.00
 -14 -12  -1    0.93    9.80
  14 -12   1   19.27   10.99
 -13 -13   1    0.89   10.05
  13 -13  -1   -1.50    9.37
 -13  13   1    0.65    9.40
  13  13  -1   -2.41    9.68
  12 -13  -1    5.20    9.00
 -12  13   1   -1.99    8.02
  12  13  -1   21.36   10.54
 -12 -13   1   10.32    9.46
 -11  13   1   33.81    9.52
 -11  13   1   13.60    7.38
  11  13  -1   24.68   10.36
  11 -13  -1   19.37    9.78
 -11 -13   1   49.66   11.69
  10 -13  -1    6.24    8.81
  10  13  -1   12.80    8.26
 -10 -13   1   13.37    8.79
 -10  13   1   14.22    8.28
 -10  13   1    6.54    7.51
   9 -13  -1   22.11    9.05
  -9 -13   1   21.84    9.08
  -9  13   1   11.76    7.44
  -9  13   1   24.79    8.13
   9  13  -1   14.50    7.44
   9  13  -1   13.30    8.16
  -8 -13   1   -8.49    5.84
  -8  13   1    0.99    6.42
   8  13  -1   -4.03    6.49
   8  13  -1   10.44    7.10
  -8  13   1    2.38    6.69
   8 -13  -1    2.01    7.12
   7 -13  -1   19.84    8.80
  -7 -13   1   19.90    8.03
   7  13  -1   26.72    8.43
  -7  13   1   16.93    7.86
  -7  13   1    6.22    6.00
   7  13  -1   22.26    7.91
   6  13  -1   -6.23    6.30
  -6  13   1    2.87    5.36
   6 -13  -1    1.27    7.42
  -6  13   1    0.61    5.85
   6  13  -1    0.29    5.72
  -6 -13   1    0.72    6.10
  -5  13   1   58.59   10.46
  -5  13   1   48.44    8.24
   5  13  -1   48.34    9.60
   5  13  -1   53.53    9.11
  -5 -13   1   63.91   10.20
   5 -13  -1   47.71   10.30
  -4  13   1   27.58    8.17
   4  13  -1   44.95    9.59
   4 -13  -1   22.90    8.59
  -4  13   1   28.72    6.30
   4  13  -1   42.50    7.90
  -4 -13   1   27.56    7.82
   3 -13  -1   96.38   12.91
  -3  13   1   94.27    9.86
  -3  13   1   87.89   13.22
  -3 -13   1  120.49   13.14
   3  13  -1  111.46   13.47
   3  13  -1   95.71   10.07
  -2  13   1   48.14   10.10
  -2 -13   1   27.16    7.66
   2 -13  -1   28.35    8.95
   2  13  -1   46.68    9.77
  -1  13   1   87.57   12.87
  -1 -13   1  106.00    9.48
   1 -13  -1  115.39   13.07
   1  13  -1   72.55   11.51
  -1 -13   1   86.73   11.87
   0 -13   1    1.83    4.42
   0 -13   1    8.46    6.58
   0 -13  -1   -5.24    5.72
   0 -13   1    3.73    4.38
   0  13  -1   -2.63    6.57
   0  13   1    0.70    7.04
   1 -13   1   54.68    7.85
   1 -13   1   56.43    9.95
  -1 -13  -1   75.45   11.21
  -1  13  -1   61.66   11.01
   1 -13   1   62.61    8.27
   1  13   1   57.22   10.64
  -2 -13  -1   32.75    8.60
  -2  13  -1   31.97    9.13
   2 -13   1   17.92    7.63
   2  13   1   29.18    6.54
   2  13   1   28.70    8.80
   2 -13   1   25.36    5.97
   2 -13   1   29.44    6.54
   3  13   1   15.19    8.07
   3  13   1    8.43    5.54
  -3 -13  -1   18.10    7.41
   3 -13   1    8.29    6.93
  -3  13  -1   13.24    5.56
  -3  13  -1    0.72    6.73
  -4  13  -1  226.66   18.93
   4  13   1  209.60   17.89
   4  13   1  217.72   15.03
  -4 -13  -1  197.23   16.87
   4 -13   1  213.87   17.60
  -4  13  -1  195.96   14.36
   5 -13   1   41.92    9.93
   5  13   1   20.30    8.58
   5  13   1   31.26    7.93
  -5 -13  -1   34.21    8.59
  -5  13  -1   35.52    8.74
  -5  13  -1   30.86    7.28
   6 -13   1  115.30   14.45
  -6  13  -1   80.46   12.78
  -6 -13  -1   91.29   12.76
   6  13   1   72.73   12.28
   6  13   1   79.39   11.64
  -6  13  -1   74.83   10.47
   7  13   1   41.85    9.52
  -7 -13  -1   22.26    7.92
  -7  13  -1   34.63    8.45
  -7  13  -1   20.69    7.64
   7 -13   1   23.43    9.49
   7  13   1   29.72    9.28
  -8  13  -1    2.51    6.86
   8  13   1   10.99    8.03
   8  13   1    3.25    7.28
   8 -13   1   11.26    8.08
  -8  13  -1   12.70    7.33
  -8 -13  -1    0.69    7.56
  -9  13  -1   -3.07    6.08
   9 -13   1   -5.46    6.35
  -9 -13  -1    7.28    7.27
   9  13   1   -0.28    7.07
  -9  13  -1    8.05    6.71
   9  13   1    1.31    6.84
 -10  13  -1   18.17    9.00
  10 -13   1    2.67    8.35
  10  13   1   21.55    9.14
 -10  13  -1    3.07    7.00
 -10 -13  -1   25.70    9.40
  11  13   1   18.74    9.57
  11 -13   1   -4.73    7.77
 -11  13  -1   16.50    8.19
 -11  13  -1    5.07    8.60
 -11 -13  -1   15.98    8.98
  12 -13   1   12.29   10.35
  12  13   1   27.76   10.61
 -12  13  -1    0.56    9.10
 -12 -13  -1    7.50    9.55
 -13 -13  -1    6.36   10.27
  13  13   1  -11.44    8.70
 -13  13  -1    4.70    8.94
  13 -13   1    1.72   10.11
  12  14  -1   22.47   10.75
  12 -14  -1   24.66   10.69
 -12  14   1   14.17    9.91
 -12 -14   1   36.86   11.98
 -11 -14   1  -14.62    8.03
  11 -14  -1   -0.73    9.05
 -11  14   1    6.44    7.68
 -11  14   1   -1.65    8.69
  11  14  -1   21.18   10.01
 -10 -14   1   20.25    9.65
  10 -14  -1   22.79    9.91
 -10  14   1   36.07    9.66
 -10  14   1   27.89    9.20
  10  14  -1   27.90   10.06
  -9  14   1   10.68    7.79
   9 -14  -1   -2.18    8.33
  -9  14   1    2.70    6.88
   9  14  -1    8.47    7.49
  -9 -14   1   -0.55    7.86
  -8  14   1   -6.12    6.20
   8 -14  -1    6.82    8.17
   8  14  -1   -8.50    6.63
   8  14  -1    1.46    7.38
  -8 -14   1    3.50    7.10
  -8  14   1   -4.19    5.97
   7 -14  -1    3.41    8.58
  -7  14   1    9.20    6.67
   7  14  -1   -3.89    6.41
   7  14  -1    6.61    7.28
  -7 -14   1   -0.25    7.51
  -7  14   1   -0.41    5.85
  -6  14   1   48.72   10.95
   6  14  -1   58.39   11.25
   6 -14  -1   66.21   12.17
  -6 -14   1   39.40   10.00
   6  14  -1   49.57    9.57
  -6  14   1   55.29    9.19
  -5  14   1   -0.33    5.43
   5  14  -1    6.50    7.87
   5 -14  -1   13.59    8.05
   5  14  -1   10.68    6.40
  -5 -14   1    2.46    6.84
  -5  14   1    7.71    7.71
   4 -14  -1  261.97   20.77
  -4  14   1  293.54   22.20
  -4  14   1  267.44   16.12
   4  14  -1  329.89   22.13
  -4 -14   1  266.05   19.72
   3 -14  -1   28.47    8.88
   3  14  -1   49.16   10.57
  -3  14   1   48.14   11.16
  -3 -14   1   44.68   10.13
   2 -14  -1  236.71   18.91
   2  14  -1  190.99   18.12
  -2  14   1  235.23   19.67
  -2 -14   1  175.21   16.35
   1 -14  -1   53.13   10.33
  -1  14   1   73.20   12.73
   1  14  -1   47.00   11.36
  -1 -14   1   57.07   10.32
   0  14   1   33.80   10.24
   0  14  -1   -4.36    6.01
   0 -14  -1   23.58    8.67
   0 -14   1   23.00    7.78
   1 -14   1    7.29    7.47
   1 -14   1    0.21    5.20
  -1 -14  -1    6.44    6.37
   1  14   1   -2.68    6.47
  -1  14  -1    4.39    6.95
   1 -14   1   -6.10    4.44
   2 -14   1   47.94    7.84
   2  14   1   33.47   10.47
  -2 -14  -1   32.97    8.86
   2 -14   1   26.58    6.75
  -2  14  -1   39.22   10.22
   2 -14   1   58.86   11.54
  -3 -14  -1   63.08   10.92
  -3  14  -1   72.64   12.17
   3 -14   1   59.87   11.09
   3  14   1   75.89   12.76
   4  14   1   17.79    6.80
  -4  14  -1    8.83    7.27
   4 -14   1   19.47    8.28
  -4  14  -1   20.14    6.86
  -4 -14  -1   22.04    8.32
   4  14   1   18.69    9.32
   5  14   1   69.67   10.66
   5  14   1   64.81   12.14
  -5  14  -1   56.65   11.40
  -5 -14  -1   58.83   11.35
   5 -14   1   42.79    9.97
  -5  14  -1   42.04    8.48
   6  14   1   15.65    8.44
   6  14   1   19.42    7.87
  -6  14  -1    9.04    7.40
   6 -14   1    7.72    8.56
  -6 -14  -1    4.56    7.03
  -6  14  -1    0.63    5.82
  -7 -14  -1   21.66    9.35
   7 -14   1   16.03    8.75
   7  14   1   12.68    8.13
   7  14   1    8.50    7.11
  -7  14  -1    3.22    6.54
  -7  14  -1    2.29    7.02
   8 -14   1    8.39    8.13
  -8  14  -1    9.53    7.24
   8  14   1    6.33    7.77
  -8 -14  -1    8.13    8.10
  -8  14  -1   -0.81    7.36
   8  14   1    6.94    7.76
   9 -14   1    5.02    8.29
  -9  14  -1  -16.93    6.69
   9  14   1    2.38    8.16
  -9 -14  -1    3.78    8.51
  -9  14  -1    7.57    7.30
 -10  14  -1   19.00    9.12
 -10  14  -1   17.45    9.04
 -10 -14  -1   29.51   10.05
  10 -14   1   10.85    8.86
  10  14   1   14.76    9.46
  11  14   1    6.97    9.53
  11 -14   1   11.27    9.94
 -11 -14  -1   20.71    9.70
 -11  14  -1   24.77   10.48
 -11  14  -1   41.30   10.69
 -12  14  -1   12.34   10.31
  12 -14   1   25.49   11.76
 -12 -14  -1   16.14    9.80
  12  14   1    6.17    9.80
 -11  15   1    9.87    9.28
  11  15  -1   -2.94    9.28
 -11  15   1   17.03    8.86
  11 -15  -1   -8.09    8.55
 -11 -15   1    3.25    8.98
  10 -15  -1   37.29   12.38
  10  15  -1   52.82   12.24
 -10  15   1    1.45    8.31
 -10 -15   1   13.99   10.45
 -10  15   1   28.35   10.20
  -9  15   1   -7.82    7.71
  -9  15   1    6.12    8.74
   9  15  -1    1.57    8.96
   9 -15  -1    2.42    9.82
  -9 -15   1    8.14    8.59
  -8  15   1   33.13    9.95
   8  15  -1   44.21   10.40
  -8  15   1   28.14    9.83
  -8 -15   1   21.75    9.71
   8 -15  -1   31.47   11.16
   8  15  -1   27.40   10.30
   7  15  -1    5.71    8.47
   7  15  -1   24.46    8.69
  -7  15   1   20.12    8.47
  -7  15   1   16.68    7.61
   7 -15  -1    3.56    8.35
  -7 -15   1   16.69    8.36
  -6  15   1   13.55    6.72
   6 -15  -1   30.95   10.35
  -6  15   1   30.47   10.11
   6  15  -1   17.79    8.95
  -6 -15   1   29.50    9.62
   5  15  -1   53.79   11.60
  -5  15   1   65.33   12.50
   5 -15  -1   59.41   11.78
  -5 -15   1   66.15   12.12
   4 -15  -1    1.52    7.29
  -4  15   1   -4.52    7.30
  -4 -15   1    5.91    6.97
   4  15  -1    6.67    8.62
  -3  15   1   93.94   14.27
   3  15  -1   86.43   14.45
   3 -15  -1   97.68   14.35
  -3 -15   1   94.06   13.24
  -2 -15   1    1.55    7.38
   2 -15  -1   12.39    8.32
   2  15  -1   16.60    9.41
  -2  15   1    4.51    7.91
   1 -15  -1   45.85   10.49
   1  15  -1   38.55   10.75
  -1  15   1   14.39    9.07
  -1 -15   1   33.57    9.77
   0  15   1   -5.65    6.74
   0 -15   1    4.72    7.94
   0  15  -1    5.21    8.19
   0 -15  -1   -0.81    7.38
  -1 -15  -1    5.63    6.43
   1  15   1   -5.32    6.95
   1 -15   1   -2.24    7.30
  -1  15  -1   14.14    8.36
  -2  15  -1   18.06    8.61
   2 -15   1   -6.89    7.27
  -2 -15  -1   17.86    8.39
   2  15   1   -1.02    8.15
   3 -15   1  -11.24    5.28
  -3 -15  -1   -2.65    7.32
  -3  15  -1    2.78    7.03
   3 -15   1   -2.93    5.41
   3 -15   1    9.98    7.43
   3  15   1   -0.56    8.02
   4  15   1  -10.46    7.25
  -4  15  -1   14.71    7.08
  -4 -15  -1  -10.75    5.90
   4 -15   1  -10.12    7.56
  -4  15  -1  -16.07    5.94
   5 -15   1   -5.81    7.63
  -5 -15  -1    0.68    7.35
  -5  15  -1   -6.30    5.46
   5  15   1   -5.31    7.28
  -5  15  -1   -2.23    6.60
  -6  15  -1   -8.29    5.75
  -6  15  -1    3.68    6.87
   6  15   1   10.90    8.78
   6  15   1  -10.39    6.10
   6 -15   1   -3.35    7.26
  -6 -15  -1    4.49    7.61
   7  15   1  -13.31    6.56
   7  15   1    3.42    7.63
  -7 -15  -1    5.60    7.49
   7 -15   1    7.36    8.85
  -7  15  -1   -5.35    7.45
  -7  15  -1   -9.22    6.44
   8  15   1   14.10    9.04
  -8  15  -1    7.04    8.01
   8 -15   1   18.29    9.71
   8  15   1    2.93    9.03
  -8 -15  -1    8.60    9.01
  -8  15  -1    5.77    8.04
   9 -15   1   45.74   12.22
  -9  15  -1   48.40   11.01
   9  15   1   18.04   10.29
  -9 -15  -1   32.21   10.85
  -9  15  -1   64.69   12.43
 -10 -15  -1   11.74    9.89
  10  15   1  -15.81    8.24
 -10  15  -1    8.22    8.57
 -10  15  -1    1.58    8.56
  10 -15   1   -6.81    9.40
 -11  15  -1   55.21   12.67
  11 -15   1   27.84   12.06
  11  15   1   30.41   11.84
 -11 -15  -1   31.23   11.25
  -9 -16   1   98.32   16.12
   9 -16  -1   83.82   15.53
  -9  16   1  119.40   17.22
   8  16  -1    6.17    9.66
  -8  16   1   23.00    9.95
  -8 -16   1    4.72    8.79
   8 -16  -1   -7.31    9.20
  -7  16   1  114.74   16.51
   7 -16  -1   94.22   15.39
  -7 -16   1  101.88   15.53
   7  16  -1  123.00   16.52
   6 -16  -1    7.97    9.78
   6  16  -1   -1.57    8.42
  -6 -16   1   17.72    9.57
  -6  16   1    9.71    8.53
  -5 -16   1   92.92   14.23
  -5  16   1   97.27   14.97
   5 -16  -1   73.91   13.79
   5  16  -1   95.33   14.77
   4 -16  -1   11.57    9.81
  -4 -16   1   15.43    8.20
  -4  16   1    9.61    9.13
   4  16  -1   10.66    9.07
   3 -16  -1   45.10   10.89
   3  16  -1   31.66   11.21
  -3  16   1   30.47   10.19
  -3 -16   1   23.34    9.60
  -2 -16   1    8.63    8.25
   2 -16  -1    7.37    8.83
  -2  16   1    4.96    7.62
   2  16  -1   -1.31    8.16
  -1 -16   1   17.79    8.57
   1 -16  -1   -4.04    6.92
  -1  16   1   13.95    9.72
   1  16  -1    5.56    7.92
   0  16   1   13.59    9.19
   0  16  -1    7.73    8.52
   0 -16  -1   24.35    9.92
   0 -16   1   20.25    9.74
   1 -16   1   17.40    8.87
  -1 -16  -1   20.21    9.83
  -1  16  -1   40.44   11.49
   1  16   1    3.95    8.52
   2 -16   1   19.94    9.84
   2  16   1   22.46   10.55
  -2  16  -1   22.01    9.26
  -2 -16  -1   35.49   10.16
  -3  16  -1   23.36    9.69
  -3 -16  -1   41.40   10.93
   3 -16   1   33.01   10.63
   3  16   1   28.62   11.11
  -4  16  -1   34.31   10.85
   4 -16   1   20.33   10.04
  -4 -16  -1   29.22    9.46
   4  16   1   11.23    9.16
  -5 -16  -1   18.97    9.75
   5  16   1   11.92    8.71
   5 -16   1   22.82    9.87
  -5  16  -1   37.29   10.84
   6  16   1   -2.12    8.07
   6 -16   1    1.94    8.61
  -6 -16  -1    3.53    8.12
  -6  16  -1   -0.52    7.70
  -7 -16  -1   38.14   11.43
  -7  16  -1   42.47   10.19
  -7  16  -1   22.97   10.41
   7 -16   1   25.42   11.43
   7  16   1   21.80   10.40
   8  16   1   32.12   11.40
  -8  16  -1    0.70    8.23
  -8  16  -1   -6.67    7.50
  -8 -16  -1   -2.48    9.47
   8  16   1   10.16    9.00
   8 -16   1    7.63    9.46
  -9 -16  -1   19.10   11.13
  -9  16  -1   31.27   11.81
   9 -16   1   37.54   12.52
  -9  16  -1   18.79    9.42
   9  16   1   -3.49    9.24
  -7  17   1    4.48    9.02
   7 -17  -1    2.57    9.68
   7  17  -1    4.99    9.61
  -7 -17   1    1.14    9.34
  -6 -17   1    7.56    9.29
   6  17  -1   50.64   12.43
  -6  17   1   43.50   12.14
   6 -17  -1   45.26   12.89
  -5 -17   1   -8.83    7.96
  -5  17   1    5.40    8.71
   5  17  -1    1.61    8.81
   5 -17  -1    6.22    9.21
  -4  17   1    7.93    9.96
  -4 -17   1   21.41    9.97
   4 -17  -1   42.32   11.76
   4  17  -1   22.15   11.14
  -3 -17   1   17.15    9.94
   3  17  -1    8.89    9.87
   3 -17  -1    2.77    8.12
  -3  17   1   11.91    9.76
   2 -17  -1    5.65    8.47
   2  17  -1   -6.11    8.43
  -2 -17   1   -0.32    8.34
  -2  17   1   -4.53    8.34
  -1  17   1    6.71    9.71
   1 -17  -1   26.68   10.83
   1  17  -1    0.51    9.25
  -1 -17   1   17.25    9.35
   0 -17  -1   11.91    9.90
   0  17  -1    4.70    9.51
   0  17   1  -10.79    8.31
   0 -17   1    2.38    7.95
  -1 -17  -1   12.03    9.55
   1  17   1   22.45   11.25
   1 -17   1    1.55    8.47
  -1  17  -1   31.32   11.47
   2 -17   1   39.18   11.82
  -2  17  -1    1.64    9.42
  -2 -17  -1   15.83    9.88
   2  17   1   37.64   12.63
  -3  17  -1   14.01    9.77
  -3 -17  -1   10.37    9.79
   3 -17   1    9.41    9.16
   3  17   1   10.36   10.13
   4  17   1   21.24   11.07
   4 -17   1    8.76   10.19
  -4  17  -1   16.74    9.95
  -4 -17  -1   28.42   10.74
   5  17   1  -14.96    7.90
  -5 -17  -1    5.70    8.94
  -5  17  -1    0.06    9.00
   5 -17   1  -10.83    8.67
   6 -17   1   30.38   11.40
   6  17   1   10.76   10.18
  -6 -17  -1   25.41   10.17
  -6  17  -1   40.56   11.63
   7 -17   1   22.91   11.21
   7  17   1   28.75   12.71
  -7 -17  -1   13.13    9.96
  -7  17  -1   21.07   10.60
  -5  18   1   -7.27    8.78
   5 -18  -1    1.31    8.84
  -5 -18   1    4.74    9.94
   5  18  -1   10.90   10.65
  -4  18   1   25.78   10.10
   4  18  -1   25.23   12.07
   4 -18  -1    1.19   10.18
  -4 -18   1   12.48   10.82
  -3  18   1    7.74   10.00
  -3 -18   1    5.88   10.08
   3  18  -1    6.30   10.57
   3 -18  -1   13.54   10.15
  -2  18   1   16.93   10.26
  -2 -18   1   22.91   10.74
   2 -18  -1   29.68   12.01
   2  18  -1   40.08   13.04
   1  18  -1   12.19   10.43
  -1 -18   1   11.91   10.25
   1 -18  -1   29.76   11.35
  -1  18   1    3.21    9.60
   0 -18  -1   73.28   14.16
   0  18  -1   96.51   17.45
   0 -18   1   88.25   15.30
   0  18   1   79.19   16.35
   1 -18   1   39.19   11.88
  -1 -18  -1   14.31   10.81
  -1  18  -1   22.42   11.44
   1  18   1   26.11   12.13
   2  18   1   69.24   15.91
  -2 -18  -1   62.62   13.80
  -2  18  -1   47.01   12.63
   2 -18   1   59.23   13.04
   3 -18   1    8.45   10.44
  -3 -18  -1   14.67   10.23
   3  18   1    2.96   11.16
  -3  18  -1   13.39   10.21
   4 -18   1    9.91    9.81
  -4  18  -1   11.64    8.73
   4  18   1    7.48   11.15
  -4 -18  -1    7.35    9.26
 -18   0   2  107.29   16.73
  18   0  -2  138.76   18.44
  18   0  -2  103.26   15.46
  17   0  -2   10.59   10.21
 -17   0   2   -1.94    8.23
  16   0  -2  261.91   21.18
 -16   0   2  273.43   21.01
 -16   0   2  267.29   21.21
 -15   0   2    1.12    6.45
  15   0  -2    0.72    7.54
 -15   0   2   -1.67    6.04
 -14   0   2  943.47   40.64
 -14   0   2  995.97   40.02
  13   0  -2   -8.51    5.70
 -13   0   2   -0.41    5.98
 -13   0   2    4.57    6.49
  12   0  -2   -3.20    6.10
 -12   0   2    3.78    5.35
 -12   0   2   10.69    6.18
 -11   0   2   -1.51    4.15
 -11   0   2    2.04    4.67
  11   0  -2    6.74    5.67
 -10   0   2   12.20    5.10
 -10   0   2   13.95    5.20
  10   0  -2    8.56    5.54
   9   0  -2   -1.94    3.95
  -9   0   2    5.44    3.89
  -9   0   2   -1.21    3.63
  -8   0   2  450.50   18.84
  -8   0   2  444.05   19.34
   8   0  -2  432.45   19.48
   7   0  -2   -2.68    3.28
  -7   0   2   -1.25    2.63
  -7   0   2   -3.75    2.42
  -6   0   2  807.64   27.94
  -6   0   2  783.83   28.31
   6   0  -2  812.39   29.13
  -5   0   2   -2.76    1.91
  -5   0   2   -1.67    1.88
   5   0  -2   -1.12    2.41
  -4   0   2  628.43   19.58
  -4   0   2  601.78   21.29
  -4   0   2  582.74   20.61
   4   0  -2  628.67   22.08
   3   0  -2   -2.44    2.19
  -3   0   2   -0.06    1.21
  -3   0   2   -4.73    1.54
  -3   0   2   -0.77    2.08
   2   0  -2 1173.48   37.10
  -2   0   2 1148.40   35.92
  -2   0   2 1180.64   35.41
   2   0  -2 1175.21   36.58
   1   0  -2    0.87    0.95
  -1   0   2    1.36    1.01
   1   0  -2   -0.25    0.80
   1   0  -2    0.34    0.51
   0   0   2 1790.58   52.95
   0   0  -2 1812.77   54.59
   0   0  -2 1813.58   53.49
   0   0  -2 1707.35   55.38
  -1   0  -2    0.18    0.92
  -1   0  -2   -1.60    0.87
  -1   0  -2   -1.26    0.78
  -1   0  -2    0.40    0.85
  -2   0  -2 3299.91   98.72
  -2   0  -2 3348.45  102.15
  -2   0  -2 3286.47  100.90
  -2   0  -2 3344.62   98.19
  -3   0  -2   -1.09    1.39
   3   0   2   -2.47    1.49
  -3   0  -2    0.22    1.66
  -3   0  -2   -0.85    1.23
  -4   0  -2  845.61   28.43
  -4   0  -2  897.61   28.19
  -4   0  -2  880.38   28.99
   4   0   2  832.65   29.03
  -5   0  -2   -2.25    1.99
  -5   0  -2    0.70    2.09
  -5   0  -2    0.77    1.46
   5   0   2    0.93    2.56
  -6   0  -2   39.92    5.15
  -6   0  -2   36.53    4.85
  -6   0  -2   44.58    3.32
   6   0   2   52.46    5.43
  -7   0  -2    2.06    1.73
  -7   0  -2    1.52    2.78
   7   0   2   -0.97    3.03
  -7   0  -2    0.29    2.58
  -8   0  -2  551.10   22.17
   8   0   2  549.57   18.65
   8   0   2  508.83   22.21
  -8   0  -2  556.70   22.57
  -9   0  -2    1.98    3.83
   9   0   2   -2.75    3.80
   9   0   2   -1.79    2.01
  -9   0  -2    4.03    3.95
  10   0   2  390.88   18.52
 -10   0  -2  375.23   18.14
 -10   0  -2  297.33   17.48
 -11   0  -2    1.47    4.49
 -11   0  -2    4.43    5.30
  11   0   2    1.51    5.04
  12   0   2   -5.15    4.97
 -12   0  -2    5.28    5.69
 -12   0  -2    0.75    5.41
  13   0   2    5.10    6.43
 -13   0  -2   -9.02    5.00
 -13   0  -2    4.05    5.64
 -14   0  -2   42.42    9.49
 -14   0  -2   54.47   10.19
  14   0   2   51.73    9.72
 -15   0  -2    3.77    7.58
 -15   0  -2   -7.92    6.35
  15   0   2   -7.63    6.73
  16   0   2    2.45    8.27
 -16   0  -2   -8.81    6.55
 -16   0  -2    3.99    7.85
  17   0   2  -21.56    8.21
 -17   0  -2   -6.24    8.24
 -17   0  -2    0.09    8.63
 -18   0  -2   18.12    9.92
  18   0   2   13.58   10.52
  18   1  -2   10.00   10.54
 -18  -1   2   15.44   10.10
 -18  -1   2    4.22    9.19
  18  -1  -2    5.60    9.57
  18  -1  -2   11.37   10.57
 -18   1   2    3.08    9.08
  17  -1  -2  104.41   14.99
 -17   1   2   67.74   13.05
 -17  -1   2   79.58   13.44
 -17  -1   2   39.93   10.70
  17   1  -2   92.83   15.12
  17  -1  -2   80.42   14.00
  16  -1  -2   12.83    8.41
 -16  -1   2   12.74    7.70
  16  -1  -2   16.11    8.93
 -16   1   2   10.96    7.95
  16   1  -2    0.41    8.59
 -16  -1   2   16.86    8.81
  15  -1  -2  114.40   13.96
 -15  -1   2  166.89   16.37
  15  -1  -2  147.93   15.58
  15   1  -2  133.64   15.35
 -15  -1   2  149.18   15.59
 -15   1   2  189.95   17.40
 -14  -1   2    8.51    7.25
 -14   1   2   -5.98    5.26
 -14  -1   2   -1.85    5.30
  14  -1  -2    7.35    6.81
  14   1  -2    7.31    6.93
  13   1  -2  212.37   17.10
  13  -1  -2  271.57   17.91
 -13  -1   2  239.45   17.21
 -13  -1   2  227.66   17.05
 -13   1   2  226.41   17.18
 -13   1   2  236.00   17.63
 -12   1   2  211.09   15.92
 -12  -1   2  228.91   15.67
  12  -1  -2  202.47   15.48
  12   1  -2  189.52   15.76
 -12   1   2  200.63   14.96
 -12  -1   2  230.07   16.22
  11  -1  -2   29.18    7.04
 -11   1   2   28.63    6.62
  11   1  -2   27.30    7.47
 -11  -1   2   24.12    6.39
 -11  -1   2   39.32    7.37
 -11   1   2   44.61    8.25
 -10  -1   2  193.21   12.61
  10  -1  -2  152.06   11.95
 -10   1   2  200.09   13.17
  10   1  -2  148.87   12.37
 -10  -1   2  167.31   12.59
 -10   1   2  167.49   12.98
  -9  -1   2   41.86    6.37
  -9   1   2   45.94    6.80
  -9  -1   2   38.59    6.50
  -9   1   2   48.53    6.90
   9  -1  -2   32.62    6.22
   9   1  -2   44.50    7.10
  -8  -1   2  637.85   25.66
  -8   1   2  664.49   26.22
  -8  -1   2  617.90   25.09
  -8   1   2  740.47   26.25
   8  -1  -2  680.95   26.34
   8   1  -2  663.89   26.85
  -7  -1   2   25.08    4.73
  -7   1   2   25.74    4.68
   7   1  -2   20.25    4.69
  -7  -1   2   16.09    4.14
  -7   1   2   23.64    4.86
   7  -1  -2   27.50    4.94
  -6   1   2  166.44    9.09
  -6   1   2  185.46    9.98
  -6   1   2  178.29    6.94
  -6  -1   2  184.16    9.32
   6   1  -2  186.03   10.48
   6  -1  -2  190.62   10.32
  -6  -1   2  175.63    9.59
  -5  -1   2   30.24    4.22
   5   1  -2   27.41    4.30
  -5   1   2   30.80    2.55
  -5   1   2   24.90    3.96
   5  -1  -2   34.12    4.39
  -5  -1   2   33.84    4.02
  -5   1   2   28.99    4.03
   4   1  -2    1.30    0.94
  -4  -1   2   -0.04    1.75
   4  -1  -2    0.90    2.36
  -4   1   2   -0.47    1.58
  -4   1   2    1.14    2.44
   4   1  -2    2.66    2.68
  -4  -1   2    2.64    2.32
   3  -1  -2  670.64   23.05
  -3  -1   2  670.53   22.49
   3   1  -2  665.66   23.43
  -3   1   2  675.57   22.20
   3  -1  -2  695.96   22.34
  -3  -1   2  693.00   21.98
  -3   1   2  659.80   22.60
   3   1  -2  697.03   21.82
  -2   1   2  931.42   30.11
   2  -1  -2  978.60   29.94
  -2  -1   2  966.25   29.55
  -2  -1   2  976.42   30.25
  -2   1   2  964.71   30.89
   2   1  -2  976.58   30.63
   2  -1  -2  981.01   31.02
   2   1  -2  957.97   31.15
   1  -1  -2 1233.21   37.46
  -1   1   2 1239.92   37.40
   1   1  -2 1246.23   39.11
  -1   1   2 1225.94   39.20
  -1  -1   2 1213.73   37.14
  -1  -1   2 1269.46   37.75
   1   1  -2 1240.05   38.76
   1  -1  -2 1276.21   38.81
   0   1  -2 1418.69   44.80
   0  -1   2 1459.16   42.69
   0   1   2 1459.09   42.45
   0  -1  -2 1409.61   42.76
   0   1  -2 1395.31   43.73
   0   1   2 1418.02   44.81
   0  -1  -2 1435.71   44.14
   0  -1   2 1408.66   42.53
  -1   1  -2 1835.34   58.14
  -1  -1  -2 1875.01   55.93
  -1  -1  -2 1871.46   55.16
  -1   1  -2 1842.93   55.84
  -1   1  -2 1899.05   56.80
  -1  -1  -2 1869.91   57.49
   1   1   2 1853.64   58.09
   1  -1   2 1857.65   55.81
  -2  -1  -2 3071.51   89.19
   2   1   2 3008.71   93.24
  -2   1  -2 3041.17   91.65
  -2   1  -2 2945.37   90.11
  -2   1  -2 3021.58   93.36
  -2  -1  -2 2984.29   90.13
  -2   1  -2 3076.07   90.04
  -3   1  -2 8313.74  251.95
  -3  -1  -2 8236.16  243.38
  -3   1  -2 8139.82  243.29
   3   1   2 8210.96  251.78
   3  -1   2 8387.80  248.30
  -3  -1  -2 8253.34  241.62
  -4  -1  -2 2568.48   79.02
  -4   1  -2 2621.98   80.20
   4  -1   2 2652.96   81.10
   4   1   2 2628.68   81.30
   4   1   2 2667.51   82.03
  -4   1  -2 2639.82   81.55
  -4   1  -2 2631.35   79.88
  -4  -1  -2 2566.27   80.10
  -5  -1  -2   81.88    6.46
   5   1   2   80.73    6.43
  -5  -1  -2  104.24    6.15
   5   1   2  100.93    5.14
  -5   1  -2   89.18    6.69
  -5   1  -2  101.99    6.78
   5  -1   2   93.37    6.19
  -5   1  -2   86.87    5.00
  -6  -1  -2 1303.28   42.02
  -6   1  -2 1266.77   42.66
  -6   1  -2 1264.20   42.95
   6   1   2 1336.23   43.81
   6  -1   2 1270.96   42.90
   6   1   2 1270.10   41.10
  -6   1  -2 1305.76   41.49
  -6  -1  -2 1291.02   42.88
   7   1   2  810.67   26.79
  -7   1  -2  813.46   29.84
  -7  -1  -2  790.68   29.70
   7   1   2  799.79   30.19
  -7   1  -2  802.18   29.62
  -7  -1  -2  826.05   29.04
   7  -1   2  825.54   29.53
  -7   1  -2  819.72   27.16
  -8   1  -2  134.65   10.04
   8   1   2  130.79    6.15
  -8  -1  -2  118.85    9.77
  -8  -1  -2  119.13    9.16
  -8   1  -2   99.73    9.30
   8  -1   2  144.65    9.57
  -8   1  -2  123.09    6.27
   8   1   2  123.11    9.88
   9   1   2  469.32   16.41
  -9  -1  -2  469.56   20.71
  -9   1  -2  465.65   16.73
  -9   1  -2  460.58   21.19
   9   1   2  456.46   21.34
  -9   1  -2  489.14   21.39
  -9  -1  -2  505.44   21.53
   9  -1   2  479.17   20.80
 -10   1  -2    7.64    5.02
  10  -1   2    1.58    4.65
 -10   1  -2    6.79    5.35
  10   1   2   -1.90    4.87
 -10  -1  -2    7.30    4.84
 -10  -1  -2   -0.60    4.14
  11  -1   2  244.81   14.94
 -11  -1  -2  243.77   14.94
 -11   1  -2  236.37   16.26
  11   1   2  225.54   15.59
 -11   1  -2  225.34   15.62
 -11  -1  -2  252.98   15.49
 -12  -1  -2   41.67    8.19
 -12  -1  -2   34.54    8.16
  12  -1   2   21.81    7.30
  12   1   2   34.90    8.07
 -12   1  -2   35.98    8.12
 -12   1  -2   40.49    8.45
 -13  -1  -2    7.49    5.93
  13  -1   2    5.58    6.38
  13   1   2    0.53    6.33
 -13  -1  -2    1.78    5.63
 -13   1  -2   15.67    6.89
 -13   1  -2    4.97    5.80
 -14   1  -2   34.61    9.67
  14  -1   2   37.30    8.60
 -14   1  -2   44.14    9.70
 -14  -1  -2   34.12    8.79
 -14  -1  -2   25.62    8.01
  14   1   2   22.35    8.86
 -15  -1  -2    6.56    7.94
 -15   1  -2    9.93    7.78
 -15  -1  -2   -2.62    6.47
  15  -1   2  -11.30    5.76
  15   1   2    5.63    7.83
 -15   1  -2    2.04    6.55
 -16   1  -2   63.65   12.57
  16   1   2   70.76   12.36
 -16  -1  -2   66.01   11.98
  16  -1   2   42.44   11.34
 -16  -1  -2   65.55   12.57
 -17   1  -2   36.81   11.15
  17   1   2   16.00   10.55
 -17  -1  -2    1.09    9.07
  17  -1   2   22.51   10.17
  17  -1   2   -2.39    9.15
 -17  -1  -2   24.46   10.14
  18  -1   2   31.74   11.77
 -18  -1  -2   33.34   11.76
  18   1   2   14.55   11.39
 -18  -1  -2   13.48   10.65
 -18   1  -2   31.73   11.80
  18  -1   2    9.27    9.62
  18  -2  -2    4.02    9.72
  18  -2  -2    5.76    9.23
 -18  -2   2   -5.63    8.97
 -18   2   2   -3.06    8.85
 -18  -2   2   -3.14    8.63
  18   2  -2    7.15   10.48
  17   2  -2   -4.48    7.96
 -17  -2   2   -0.68    8.25
  17  -2  -2  -12.85    7.24
 -17  -2   2   15.23    8.44
  17  -2  -2    9.22    9.23
 -17   2   2   -8.34    7.12
 -16   2   2   -5.00    7.69
 -16  -2   2   13.98    8.04
 -16  -2   2    4.89    8.00
  16  -2  -2    6.02    7.81
  16   2  -2    1.30    7.91
  16  -2  -2   -0.27    7.68
 -15  -2   2   14.40    7.67
 -15   2   2   12.19    7.60
 -15  -2   2   20.49    8.23
  15  -2  -2    0.97    7.00
  15  -2  -2   11.94    7.85
  15   2  -2   17.64    9.24
 -14   2   2   22.83    8.73
  14  -2  -2   27.62    8.65
 -14  -2   2   32.87    8.16
  14   2  -2   38.59    9.85
  14  -2  -2   43.79    9.93
 -14  -2   2   37.48    9.13
 -13  -2   2  121.80   13.31
  13   2  -2  153.34   14.61
 -13  -2   2  116.12   12.76
 -13   2   2  157.45   15.04
  13  -2  -2  124.89   13.19
  13  -2  -2  151.36   13.88
  12   2  -2   87.50   11.54
  12  -2  -2   79.77   10.61
 -12  -2   2   71.34    9.73
 -12   2   2   64.23    9.86
 -12  -2   2   63.81    9.60
  12  -2  -2   80.53   10.35
  11  -2  -2  457.32   23.14
  11  -2  -2  493.90   23.05
 -11   2   2  536.09   24.36
 -11  -2   2  500.80   22.94
 -11  -2   2  484.60   23.01
  11   2  -2  529.15   24.64
  10  -2  -2  436.40   21.28
  10  -2  -2  449.48   21.13
 -10  -2   2  463.42   21.00
 -10  -2   2  482.18   21.55
 -10   2   2  465.89   21.72
  10   2  -2  447.49   21.91
   9   2  -2  660.96   27.62
   9  -2  -2  660.98   26.73
  -9   2   2  651.94   26.85
  -9   2   2  647.05   21.56
   9  -2  -2  679.49   26.59
  -9  -2   2  632.66   25.79
  -9  -2   2  639.80   26.19
  -8  -2   2  236.58   12.86
   8   2  -2  273.43   14.63
  -8   2   2  272.44   14.11
  -8  -2   2  255.10   13.53
   8  -2  -2  265.59   13.71
   8  -2  -2  257.23   13.52
  -8   2   2  259.23   10.05
  -7  -2   2 1574.52   51.67
  -7   2   2 1568.12   50.00
  -7  -2   2 1596.08   51.48
   7  -2  -2 1646.63   52.72
   7   2  -2 1519.66   53.40
   7  -2  -2 1590.85   52.09
  -7   2   2 1532.33   52.19
   6  -2  -2  409.55   16.93
  -6  -2   2  419.93   17.05
  -6   2   2  433.96   17.59
   6  -2  -2  419.66   17.07
   6   2  -2  430.69   18.09
  -6   2   2  430.43   15.25
   6   2  -2  412.68   13.98
  -6  -2   2  404.49   16.63
   5   2  -2   61.78    6.01
   5  -2  -2   57.70    5.33
   5  -2  -2   53.60    5.04
   5   2  -2   51.39    3.28
  -5   2   2   48.13    5.39
  -5  -2   2   52.88    4.94
  -5   2   2   53.32    4.10
  -5  -2   2   58.58    5.28
   4   2  -2   25.43    4.04
  -4   2   2   17.05    2.86
   4  -2  -2   14.62    2.96
   4   2  -2   15.40    2.09
  -4  -2   2   12.73    2.98
  -4  -2   2   19.24    3.00
  -4   2   2   17.38    3.26
   4  -2  -2   13.28    2.97
  -3  -2   2 1255.33   39.91
  -3  -2   2 1279.11   39.74
   3   2  -2 1304.14   41.57
   3   2  -2 1286.23   40.52
  -3   2   2 1287.05   41.15
  -3   2   2 1265.14   40.17
   3  -2  -2 1244.58   40.68
   3  -2  -2 1294.09   40.30
   2   2  -2 3752.93  118.25
  -2  -2   2 3916.36  113.85
  -2   2   2 3849.29  113.76
   2   2  -2 3844.37  117.16
  -2  -2   2 3788.07  113.82
   2  -2  -2 3931.79  114.49
   2  -2  -2 3862.65  116.70
  -2   2   2 3796.25  118.67
   1   2  -2  151.61    6.57
   1   2  -2  153.69    6.91
  -1   2   2  145.81    7.06
  -1  -2   2  158.02    6.26
  -1  -2   2  161.01    6.68
  -1   2   2  158.66    6.15
   1  -2  -2  143.14    6.63
   1  -2  -2  151.47    6.57
   0  -2   2   98.31    4.70
   0  -2   2   94.43    4.47
   0  -2  -2  101.53    4.79
   0  -2  -2   93.55    4.82
   0   2   2   91.50    3.54
   0   2  -2   99.03    4.13
   0   2  -2   96.63    5.04
   0  -2   2   98.09    4.66
   0   2   2   90.40    5.13
  -1   2  -2  664.41   21.85
  -1   2  -2  666.37   20.88
  -1  -2  -2  681.14   21.83
   1  -2   2  673.56   21.74
  -1   2  -2  673.26   22.77
  -1  -2  -2  673.03   22.42
   1   2   2  673.96   22.71
  -2   2  -2  580.15   20.01
  -2   2  -2  604.68   20.55
  -2   2  -2  574.70   18.73
   2   2   2  585.01   20.37
  -2  -2  -2  598.87   20.60
   2  -2   2  609.63   20.10
  -2  -2  -2  595.42   20.08
  -2  -2  -2  587.70   18.30
  -3   2  -2  834.26   28.32
   3  -2   2  851.74   27.03
   3  -2   2  843.68   28.09
  -3  -2  -2  848.53   28.10
  -3   2  -2  827.35   28.01
  -3  -2  -2  835.31   26.47
   3   2   2  860.77   28.20
   4   2   2 4097.99  128.59
   4  -2   2 4209.66  126.94
   4  -2   2 4160.77  125.87
  -4   2  -2 4169.94  125.29
  -4  -2  -2 4191.63  123.79
   4   2   2 4184.41  128.81
  -4  -2  -2 4143.80  125.51
  -4   2  -2 4221.80  129.14
   5  -2   2 2074.36   67.12
  -5   2  -2 2106.29   67.09
   5   2   2 2203.76   67.46
  -5  -2  -2 2145.72   67.29
  -5  -2  -2 2164.07   65.76
  -5   2  -2 2158.06   67.78
   5   2   2 2138.44   68.92
  -6   2  -2   37.29    5.47
   6  -2   2   58.80    5.22
  -6  -2  -2   43.74    5.75
  -6   2  -2   58.30    4.49
  -6  -2  -2   66.17    5.59
  -6   2  -2   59.04    6.33
   6   2   2   57.19    6.38
   6   2   2   64.83    4.48
   7   2   2    7.07    3.77
  -7   2  -2    3.95    3.07
   7  -2   2    4.93    3.29
  -7   2  -2    4.96    2.22
  -7  -2  -2   11.08    3.42
  -7  -2  -2    1.34    3.11
   7   2   2    2.88    2.37
  -7   2  -2    2.77    3.42
   8   2   2  113.14    6.39
   8  -2   2  120.14    8.65
  -8  -2  -2  113.49    9.56
  -8   2  -2  115.35    9.80
  -8   2  -2  122.10    9.82
  -8   2  -2  118.34    6.74
  -8  -2  -2  120.68    8.83
   8   2   2  128.92   10.13
  -9  -2  -2   57.56    7.74
  -9   2  -2   48.55    7.36
  -9   2  -2   64.13    4.82
   9  -2   2   43.97    6.71
  -9   2  -2   36.69    6.52
   9   2   2   45.82    7.67
   9   2   2   58.37    4.32
  -9  -2  -2   66.87    7.37
 -10  -2  -2  260.22   14.35
 -10   2  -2  257.04   15.47
 -10  -2  -2  241.28   14.85
 -10   2  -2  245.88   15.06
  10  -2   2  226.91   13.90
  10   2   2  264.47   15.68
  11  -2   2   18.63    6.05
  11   2   2   15.32    6.22
 -11   2  -2   22.70    6.66
 -11  -2  -2    9.94    5.60
 -11  -2  -2   13.60    5.67
 -11   2  -2   17.38    6.27
 -12  -2  -2   -0.08    5.37
  12  -2   2   -0.19    5.21
 -12  -2  -2    5.90    5.47
 -12   2  -2    4.60    5.50
  12   2   2   -1.06    6.19
  13   2   2   -5.70    5.92
  13  -2   2   -0.29    5.54
 -13  -2  -2   -7.28    5.21
  13  -2   2    1.59    6.20
 -13  -2  -2   -8.43    5.34
 -13   2  -2   -2.26    6.10
 -14  -2  -2   32.06    8.83
  14  -2   2   21.59    8.14
 -14  -2  -2   25.40    8.25
 -14   2  -2   15.17    8.31
  14  -2   2   14.92    7.78
  14   2   2   16.80    8.01
  15  -2   2    2.30    6.73
 -15  -2  -2   -0.46    7.56
 -15   2  -2   13.60    7.60
  15  -2   2    1.28    6.75
  15   2   2   -3.53    7.73
 -15  -2  -2    6.45    7.10
  16  -2   2    8.24    8.28
 -16   2  -2    8.32    8.77
  16  -2   2   -0.78    7.92
 -16  -2  -2    1.09    7.42
  16   2   2    2.08    8.82
 -16  -2  -2    9.37    8.58
  17  -2   2    6.28    8.76
 -17  -2  -2   11.62    9.05
 -17  -2  -2   19.12    9.55
 -17   2  -2   33.28   11.94
  17   2   2   20.36   10.44
 -18   2  -2   -8.81    9.13
  18   2   2    7.69   10.59
  18  -2   2    9.23    9.54
 -18  -2  -2  -10.03    8.33
 -18  -2  -2    8.98   10.29
  18  -3  -2   11.54   10.08
  18   3  -2   10.76   10.62
 -18  -3   2    0.11    8.83
 -18   3   2    6.23    9.79
 -18  -3   2    8.08    9.44
  17  -3  -2   -4.86    8.19
  17   3  -2    0.47    8.31
  17  -3  -2  -15.82    7.37
 -17  -3   2  -11.37    7.49
 -17   3   2   -5.99    8.34
 -17  -3   2   -5.74    7.49
  16   3  -2   -8.09    8.21
 -16  -3   2    4.47    7.23
 -16   3   2   -2.11    8.05
  16  -3  -2   -4.25    7.23
  16  -3  -2    3.47    8.05
 -16  -3   2   -0.98    6.92
  15   3  -2    5.20    8.39
 -15  -3   2   -5.01    6.23
 -15   3   2    9.07    8.07
  15  -3  -2   12.92    7.91
  15  -3  -2    6.89    7.71
 -15  -3   2    4.25    7.03
 -14   3   2    3.99    7.06
  14   3  -2   13.31    7.96
 -14  -3   2   -3.56    5.10
  14  -3  -2    2.64    6.80
 -14  -3   2   -4.71    5.74
  14  -3  -2   -3.70    6.30
  13   3  -2   -6.29    6.30
 -13  -3   2    1.19    5.44
 -13  -3   2   -3.21    5.02
  13  -3  -2    5.31    6.23
 -13   3   2   -4.87    4.94
  13  -3  -2    6.09    6.29
 -12   3   2  290.53   19.03
 -12  -3   2  239.71   16.55
  12   3  -2  234.31   17.58
  12  -3  -2  246.88   16.17
 -12  -3   2  263.85   17.17
  12  -3  -2  289.82   17.40
 -11  -3   2   90.61   10.39
  11   3  -2   84.07   10.74
  11  -3  -2  108.93   10.39
 -11  -3   2  103.13   10.91
  11  -3  -2   77.96   10.12
 -11   3   2   73.37   10.29
  10  -3  -2  217.17   13.31
  10  -3  -2  210.92   14.31
 -10   3   2  167.73   13.94
 -10  -3   2  244.71   13.89
 -10  -3   2  245.78   14.05
  10   3  -2  213.65   15.01
   9  -3  -2  208.03   13.00
   9  -3  -2  241.42   13.09
  -9   3   2  216.90    9.87
  -9  -3   2  238.26   13.27
  -9   3   2  216.07   14.35
   9   3  -2  210.45   14.26
  -9  -3   2  235.97   13.01
   8   3  -2 1165.85   42.20
   8  -3  -2 1164.63   40.47
  -8   3   2 1153.20   38.27
  -8  -3   2 1146.17   40.02
   8  -3  -2 1200.06   41.08
   8   3  -2 1136.37   36.48
  -8  -3   2 1214.08   40.39
  -8   3   2 1051.42   40.48
   7   3  -2  169.60    7.26
  -7  -3   2  187.90   10.43
   7  -3  -2  172.26   10.32
   7   3  -2  175.56   11.51
  -7   3   2  157.85   10.86
  -7  -3   2  178.08   10.02
  -7   3   2  178.69    8.75
   7  -3  -2  172.00    9.83
   6   3  -2  790.85   29.03
   6  -3  -2  795.54   27.56
   6   3  -2  805.13   25.71
  -6   3   2  750.67   26.79
  -6   3   2  746.24   28.05
   6  -3  -2  750.04   27.88
  -6  -3   2  764.45   27.33
  -6  -3   2  764.96   27.37
  -5  -3   2  588.27   22.11
  -5  -3   2  619.93   22.29
   5  -3  -2  632.85   22.42
  -5   3   2  622.79   22.38
   5   3  -2  632.06   23.75
  -5   3   2  635.98   23.16
   5   3  -2  632.03   21.37
   5  -3  -2  633.62   23.00
  -4  -3   2  429.42   15.86
  -4  -3   2  404.37   15.76
   4   3  -2  425.87   15.43
  -4   3   2  434.27   16.32
  -4   3   2  441.87   16.49
   4  -3  -2  459.18   16.81
   4   3  -2  434.16   17.11
   4  -3  -2  385.32   15.49
   3   3  -2 3629.06  111.62
  -3   3   2 3569.22  107.74
   3  -3  -2 3649.41  108.71
  -3  -3   2 3591.07  107.47
  -3   3   2 3544.68  112.23
   3  -3  -2 3607.23  109.87
  -3  -3   2 3570.72  107.88
   3   3  -2 3641.74  111.01
  -2   3   2  581.98   19.36
   2   3  -2  596.78   20.43
   2  -3  -2  586.42   19.57
   2   3  -2  588.45   20.44
   2  -3  -2  580.54   20.18
  -2   3   2  542.62   20.85
  -2  -3   2  581.31   19.57
  -2  -3   2  575.83   19.46
   1  -3  -2 2803.60   84.73
   1  -3  -2 2873.16   85.87
   1   3  -2 2921.03   85.96
   1   3  -2 2754.49   87.83
  -1   3   2 2767.19   83.17
  -1   3   2 2731.85   88.12
  -1  -3   2 2805.15   83.86
  -1  -3   2 2790.05   84.11
   0  -3   2  131.84    6.37
   0  -3  -2  127.19    6.38
   0  -3   2  128.59    6.16
   0   3  -2  134.58    5.48
   0  -3  -2  129.79    6.10
   0   3   2  118.82    7.21
   0   3  -2  128.43    6.86
   0   3   2  129.69    4.82
   0  -3   2  124.79    6.25
   1   3   2   35.31    4.22
  -1  -3  -2   28.79    3.43
   1  -3   2   40.27    3.95
  -1   3  -2   38.81    4.01
  -1   3  -2   41.70    3.77
  -1  -3  -2   43.81    3.79
  -2  -3  -2  297.83   11.70
  -2   3  -2  258.47   11.60
   2  -3   2  288.89   11.64
  -2   3  -2  270.28   11.33
  -2  -3  -2  289.21   11.74
  -2  -3  -2  289.91    9.27
   2   3   2  293.14   12.05
  -3   3  -2  731.27   24.80
   3  -3   2  721.87   22.58
  -3  -3  -2  693.56   24.58
  -3   3  -2  699.88   24.97
  -3  -3  -2  702.30   25.09
  -3  -3  -2  720.64   22.43
   3  -3   2  711.11   24.72
   3   3   2  708.29   24.87
   4  -3   2 1369.23   45.57
  -4  -3  -2 1399.48   45.62
  -4   3  -2 1390.67   46.25
   4   3   2 1441.26   46.02
   4  -3   2 1412.38   44.12
  -4   3  -2 1403.72   45.47
  -4  -3  -2 1438.23   43.48
  -5   3  -2 1219.70   41.18
  -5   3  -2 1233.29   41.12
   5   3   2 1222.03   42.26
   5  -3   2 1268.79   39.80
   5  -3   2 1261.70   41.53
  -5  -3  -2 1192.94   40.94
  -5  -3  -2 1247.95   39.23
   5   3   2 1233.63   40.68
  -6  -3  -2  557.77   20.18
   6  -3   2  535.29   21.80
  -6  -3  -2  593.51   22.00
   6   3   2  542.24   22.22
  -6   3  -2  527.19   21.61
   6  -3   2  538.79   19.98
  -6   3  -2  550.82   20.38
   6   3   2  543.94   19.93
  -7  -3  -2  107.53    8.83
   7   3   2   93.72    6.07
   7  -3   2   91.62    6.87
  -7  -3  -2   84.27    6.94
   7  -3   2   96.16    8.74
   7   3   2  104.87    8.95
  -7   3  -2   96.70    8.60
  -7   3  -2   85.47    6.20
  -8   3  -2   71.44    8.19
   8   3   2   93.37    9.21
   8  -3   2   82.41    7.20
  -8  -3  -2   67.02    6.92
  -8  -3  -2   72.31    8.34
  -8   3  -2   76.99    5.94
   8   3   2   84.79    5.82
   8  -3   2   91.46    9.16
   9   3   2    0.06    4.25
  -9  -3  -2    0.35    3.16
   9  -3   2    5.95    4.54
   9  -3   2    0.52    3.73
   9   3   2    1.75    2.74
  -9   3  -2    5.39    2.58
  -9  -3  -2   -0.72    3.66
  -9   3  -2   15.02    4.97
  10   3   2  187.47   13.94
  10  -3   2  169.56   11.58
  10  -3   2  140.11   12.63
 -10   3  -2  179.37    9.04
 -10  -3  -2  163.67   13.07
 -10  -3  -2  163.69   11.78
 -10   3  -2  178.75   13.64
 -11   3  -2   96.51   11.28
 -11  -3  -2  117.39   11.90
  11   3   2   91.26   11.24
  11  -3   2  110.01   10.10
 -11  -3  -2  100.73   10.21
  11  -3   2  116.36   12.42
 -12   3  -2   25.11    7.91
 -12  -3  -2   33.59    7.71
  12  -3   2   47.77    8.97
  12   3   2   38.63    8.68
  12  -3   2   37.01    7.34
 -12  -3  -2   33.07    7.56
  13  -3   2   56.79   10.65
 -13   3  -2  104.19   13.23
  13   3   2   66.43   10.90
 -13  -3  -2  107.83   13.14
 -13  -3  -2   93.49   11.31
  14  -3   2    6.56    7.10
  14   3   2   -0.95    7.22
  14  -3   2    2.50    6.46
 -14  -3  -2   -2.79    6.08
 -14   3  -2    4.85    6.68
 -14  -3  -2   -8.06    5.80
  15  -3   2   49.14   10.49
 -15  -3  -2   62.14   11.89
 -15   3  -2   84.52   13.30
 -15  -3  -2   64.17   11.18
  15   3   2   54.04   11.56
  15  -3   2   87.00   13.62
 -16  -3  -2    3.91    7.01
  16   3   2    1.87    8.66
  16  -3   2    5.36    8.31
 -16  -3  -2    3.09    7.66
 -16   3  -2    3.12    8.45
 -17  -3  -2  -11.82    7.25
  17   3   2   10.12   10.21
  17  -3   2    0.09    9.33
 -17   3  -2   -1.31    8.70
 -17  -3  -2   -9.19    7.90
  18  -3   2    8.24    9.57
 -18  -3  -2   10.09    9.95
  18   3   2    1.49    9.71
 -18   3  -2    3.45    9.38
 -18  -3  -2   -2.10    9.48
 -18  -4   2   28.98   10.75
  18  -4  -2   30.59   11.94
 -18   4   2   23.52   10.62
 -18  -4   2   41.67   11.13
  18   4  -2   18.11   11.35
  17  -4  -2   20.94   10.28
 -17   4   2   30.11   10.86
 -17  -4   2   18.46   10.06
  17   4  -2   27.13   10.83
 -17  -4   2   33.88   10.20
 -16  -4   2    8.12    8.36
 -16   4   2   -4.06    7.90
  16   4  -2   11.56    9.44
 -16  -4   2   -5.83    6.65
  16  -4  -2   -2.34    7.68
  15   4  -2    8.92    8.34
  15  -4  -2   15.31    8.10
  15  -4  -2   17.40    8.28
 -15   4   2   15.83    8.49
 -15  -4   2   16.68    7.73
 -15  -4   2   16.89    7.87
 -14  -4   2    3.25    6.70
  14   4  -2    1.09    7.04
 -14  -4   2   -2.19    5.70
 -14   4   2    6.34    7.08
  14  -4  -2    7.38    7.13
  14  -4  -2   -2.27    6.63
  13  -4  -2   12.43    6.81
  13   4  -2    3.43    6.72
 -13  -4   2   15.06    6.51
 -13  -4   2    5.08    6.10
  13  -4  -2    5.69    6.62
 -13   4   2    1.23    6.02
 -12  -4   2   34.66    8.04
  12  -4  -2   20.70    6.88
  12  -4  -2   20.84    7.63
 -12   4   2   35.35    8.62
  12   4  -2   13.22    7.78
 -12  -4   2   30.77    7.55
 -11  -4   2  179.03   13.86
  11  -4  -2  214.43   13.78
 -11   4   2  197.57   15.61
  11  -4  -2  205.73   15.35
 -11  -4   2  195.50   13.96
  11   4  -2  205.60   16.09
 -10   4   2   -0.67    4.64
 -10  -4   2    1.35    4.35
  10   4  -2    0.12    5.25
 -10  -4   2    0.04    4.37
 -10   4   2    2.80    2.91
  10  -4  -2   -4.48    4.81
  10  -4  -2   -2.70    4.11
   9  -4  -2    4.98    4.18
   9   4  -2   -1.33    2.07
  -9   4   2   -2.56    4.41
   9   4  -2    1.38    4.31
  -9   4   2   -1.31    2.73
  -9  -4   2   -6.14    2.95
   9  -4  -2   -1.16    3.90
  -9  -4   2   -2.78    3.09
   8  -4  -2   30.33    5.84
   8   4  -2   25.09    3.20
  -8   4   2   26.13    4.34
   8   4  -2   36.60    6.70
   8  -4  -2   28.34    5.11
  -8  -4   2   25.10    5.14
  -8   4   2   29.72    6.22
  -8  -4   2   26.67    5.06
  -7  -4   2  251.82   12.90
  -7  -4   2  262.15   12.83
  -7   4   2  247.09   13.47
   7  -4  -2  271.75   12.42
   7   4  -2  247.03   13.84
   7   4  -2  263.68   10.83
  -7   4   2  258.80   12.20
   7  -4  -2  237.07   13.21
  -6   4   2 1643.75   54.62
  -6   4   2 1626.71   55.00
  -6  -4   2 1772.84   54.40
   6  -4  -2 1668.86   54.21
   6   4  -2 1641.56   53.71
  -6  -4   2 1679.20   53.65
   6   4  -2 1654.15   56.32
   6  -4  -2 1701.80   55.17
   5   4  -2   15.60    3.97
  -5   4   2   17.98    4.12
   5   4  -2   28.47    3.60
   5  -4  -2   22.10    3.54
  -5   4   2   27.75    4.26
   5  -4  -2   24.10    4.40
  -5  -4   2   26.18    4.00
  -5  -4   2   33.87    4.53
   4  -4  -2 5928.33  174.61
  -4  -4   2 5775.63  173.61
   4  -4  -2 5797.98  176.34
   4   4  -2 5834.78  179.42
  -4   4   2 5800.76  173.27
  -4  -4   2 5920.46  172.66
   4   4  -2 5738.93  178.12
  -4   4   2 5748.41  180.32
   3   4  -2   50.36    4.94
   3  -4  -2   67.08    5.84
  -3  -4   2   52.89    4.90
  -3   4   2   66.76    5.94
   3   4  -2   69.82    5.68
  -3   4   2   53.14    4.91
   3  -4  -2   62.94    4.42
  -3  -4   2   64.49    4.98
  -2  -4   2 6811.64  201.89
   2   4  -2 6795.30  210.10
  -2  -4   2 6895.72  200.79
   2   4  -2 6818.20  206.48
   2  -4  -2 6824.88  202.60
  -2   4   2 6906.01  200.65
  -2   4   2 6615.28  210.46
   2  -4  -2 6896.73  205.68
  -1  -4   2  876.03   27.80
  -1   4   2  861.39   27.00
   1  -4  -2  857.62   28.75
  -1  -4   2  820.25   28.04
  -1   4   2  836.90   30.03
   1   4  -2  858.28   29.75
   1  -4  -2  866.74   28.05
   1   4  -2  867.18   28.06
   0   4   2   63.71    5.72
   0   4   2   56.42    3.29
   0   4  -2   61.69    3.75
   0  -4   2   56.32    4.44
   0  -4   2   57.98    4.47
   0   4  -2   52.96    5.11
   0  -4   2   65.65    4.95
   0  -4  -2   62.97    5.07
   0  -4  -2   58.14    4.28
  -1  -4  -2  167.08    8.40
  -1   4  -2  184.57    9.19
  -1   4  -2  184.77    8.39
  -1  -4  -2  189.58    8.48
  -1  -4  -2  180.16    6.12
  -1   4  -2  161.93    6.05
   1   4   2  175.15    9.25
   1  -4   2  183.55    8.78
  -2  -4  -2  453.21   17.27
  -2   4  -2  472.17   17.30
  -2  -4  -2  452.17   17.40
   2   4   2  468.68   17.95
  -2  -4  -2  460.85   14.39
  -2   4  -2  453.98   17.93
   2  -4   2  454.47   17.52
   3   4   2   45.06    5.09
  -3  -4  -2   49.93    3.10
  -3  -4  -2   58.87    5.34
  -3   4  -2   49.42    5.27
  -3   4  -2   46.02    5.14
   3  -4   2   53.63    5.55
   4   4   2  712.24   25.13
  -4  -4  -2  721.94   22.64
  -4   4  -2  729.70   25.59
  -4  -4  -2  650.99   24.92
   4  -4   2  695.18   22.33
   4  -4   2  692.85   25.41
  -4   4  -2  653.24   24.94
   4   4   2  668.11   25.57
  -5   4  -2  217.62   11.73
  -5   4  -2  242.32   11.48
   5  -4   2  228.83    9.45
   5   4   2  221.23   11.01
  -5  -4  -2  229.48    9.94
  -5  -4  -2  252.36   12.16
   5  -4   2  250.37   12.25
   5   4   2  245.69   12.39
  -6  -4  -2  682.62   24.08
   6   4   2  661.84   26.84
   6  -4   2  703.19   23.98
  -6   4  -2  713.76   25.68
   6  -4   2  705.34   26.74
   6   4   2  657.57   24.92
  -6  -4  -2  703.70   26.23
  -6   4  -2  709.45   26.54
  -7  -4  -2  203.37   10.19
  -7   4  -2  174.09   10.08
   7  -4   2  207.97   12.39
  -7   4  -2  204.31   11.88
   7   4   2  205.35   12.19
  -7  -4  -2  192.58   11.58
   7  -4   2  194.38    9.92
   7   4   2  215.86   10.27
   8  -4   2    6.31    3.50
  -8   4  -2   12.93    3.37
  -8  -4  -2    9.53    3.61
  -8  -4  -2    3.90    3.78
   8   4   2    6.63    3.28
   8  -4   2    7.84    4.42
   8   4   2    5.74    4.67
  -8   4  -2    4.14    3.96
   9   4   2  154.17   12.57
  -9   4  -2  143.96    8.85
   9   4   2  144.21    8.39
  -9  -4  -2  147.52   10.15
  -9   4  -2  125.79   11.58
   9  -4   2  148.01   12.33
  -9  -4  -2  119.87   11.09
   9  -4   2  137.38    9.52
  10  -4   2  103.35    9.06
 -10  -4  -2  107.61   11.24
  10  -4   2  115.90   11.59
 -10   4  -2  126.51   12.21
  10   4   2   92.95   11.19
 -10  -4  -2   95.15    9.16
 -10   4  -2   95.86    7.41
  11   4   2    4.55    6.18
 -11  -4  -2    4.21    4.56
  11  -4   2   -1.51    4.63
 -11  -4  -2   12.01    6.37
 -11   4  -2   11.59    6.43
  11  -4   2   15.82    6.72
 -12  -4  -2  131.63   12.11
 -12  -4  -2  155.81   14.49
  12   4   2  149.13   14.76
  12  -4   2  131.35   14.21
 -12   4  -2  121.07   13.58
  12  -4   2  167.18   12.27
  13  -4   2   22.08    8.01
 -13  -4  -2   -2.32    6.52
 -13  -4  -2    9.65    6.48
  13  -4   2    9.21    5.92
  13   4   2   20.41    8.82
 -13   4  -2    7.34    6.99
 -14  -4  -2   98.78   13.35
 -14  -4  -2   90.56   12.09
  14  -4   2   94.99   13.81
 -14   4  -2   97.59   13.65
  14   4   2  117.60   14.59
  15  -4   2   -3.59    7.33
 -15   4  -2    0.75    8.14
 -15  -4  -2    2.23    6.53
  15   4   2   -4.08    8.46
 -15  -4  -2    0.13    7.88
 -16   4  -2   66.60   12.84
 -16  -4  -2   43.70   10.24
 -16  -4  -2   78.21   13.00
  16   4   2   46.35   12.17
  16  -4   2   54.84   12.34
  17   4   2   -0.05    9.95
  17  -4   2   23.28   10.04
 -17  -4  -2    1.21    8.51
 -17   4  -2   13.02    9.81
  18   4   2   -4.98   10.34
 -18  -4  -2   -3.83    9.68
 -18   4  -2    0.64    9.16
  18  -4   2  -15.24    7.85
 -18   5   2   10.88   11.68
 -18  -5   2   15.66   10.06
 -18  -5   2    1.33    8.98
  18  -5  -2   12.00   10.86
  18   5  -2   14.33   11.70
 -17  -5   2   53.39   12.18
 -17   5   2   70.32   13.74
  17   5  -2   50.86   13.41
 -17  -5   2   42.72   11.06
  17  -5  -2   36.40   12.05
 -16  -5   2   19.40    9.39
  16  -5  -2   29.58   10.17
  16   5  -2    6.66   10.11
 -16   5   2   22.49    9.50
 -16  -5   2   16.80    8.09
  15  -5  -2   10.85    7.92
  15   5  -2   19.26    9.19
 -15  -5   2   13.49    7.79
 -15   5   2   13.88    8.32
 -15  -5   2    8.59    7.21
  14  -5  -2   17.53    8.39
  14  -5  -2    8.49    6.96
 -14  -5   2    0.14    6.56
 -14   5   2    8.27    7.62
  14   5  -2    2.17    7.49
 -14  -5   2    7.22    6.59
  13  -5  -2   14.45    7.45
 -13  -5   2    4.49    6.66
 -13  -5   2   16.55    7.13
  13  -5  -2   15.33    6.34
  13   5  -2   13.35    7.43
 -13   5   2   29.98    8.77
 -12  -5   2   14.06    6.99
 -12   5   2    9.76    6.84
 -12  -5   2    4.47    6.00
  12   5  -2    9.39    7.07
  12  -5  -2    7.27    6.34
  12  -5  -2   12.93    5.57
 -11  -5   2  162.22   13.96
  11  -5  -2  179.56   14.93
  11   5  -2  178.14   15.57
 -11   5   2  177.44   15.38
 -11  -5   2  192.36   13.84
  11  -5  -2  218.28   13.11
  10   5  -2  506.16   25.05
 -10  -5   2  504.07   23.26
 -10  -5   2  518.43   22.69
  10  -5  -2  521.35   24.18
 -10   5   2  495.31   20.53
 -10   5   2  498.61   24.30
  10  -5  -2  507.84   21.89
   9   5  -2  436.23   16.80
   9  -5  -2  435.89   21.05
  -9   5   2  439.02   18.58
  -9   5   2  450.09   21.33
   9  -5  -2  476.35   19.55
   9   5  -2  404.59   21.14
  -9  -5   2  439.27   19.74
  -9  -5   2  413.83   19.91
  -8   5   2   79.98    9.04
  -8  -5   2   63.49    7.58
   8   5  -2   58.06    5.26
   8   5  -2   67.24    8.90
  -8  -5   2   55.96    6.94
   8  -5  -2   74.32    8.64
   8  -5  -2   57.90    6.37
  -8   5   2   61.89    6.50
   7  -5  -2    0.19    3.49
   7  -5  -2   -1.75    2.58
  -7   5   2    0.90    3.03
   7   5  -2   -1.18    3.68
  -7  -5   2   -2.19    2.71
  -7  -5   2    4.00    3.16
   7   5  -2   -1.07    2.31
  -7   5   2    0.63    3.42
   6  -5  -2   18.17    4.79
  -6  -5   2   23.02    4.38
   6   5  -2   12.48    3.41
   6   5  -2   19.97    4.81
  -6   5   2   25.86    5.12
   6  -5  -2   13.49    3.39
  -6   5   2    8.54    3.90
  -6  -5   2   19.23    4.08
  -5  -5   2 1683.49   54.69
   5  -5  -2 1740.87   56.97
  -5   5   2 1726.71   56.03
   5  -5  -2 1748.62   55.15
   5   5  -2 1736.06   56.80
   5   5  -2 1722.19   57.63
  -5   5   2 1750.62   57.88
  -5  -5   2 1737.23   55.93
   4  -5  -2  141.40    7.11
   4  -5  -2  124.81    8.88
  -4   5   2  143.74    9.05
  -4  -5   2  139.36    8.31
   4   5  -2  126.25    8.60
  -4  -5   2  132.16    7.56
   4   5  -2  145.39    8.26
  -4   5   2  142.46    8.17
  -3  -5   2 2800.01   86.05
   3  -5  -2 2807.47   86.81
   3  -5  -2 2759.08   86.11
  -3   5   2 2827.54   90.10
  -3  -5   2 2868.33   85.00
  -3   5   2 2808.49   85.30
   3   5  -2 2760.73   89.16
   3   5  -2 2766.95   87.86
  -2  -5   2  103.43    6.38
   2  -5  -2  135.54    6.37
   2   5  -2  118.97    6.88
   2  -5  -2  114.50    7.84
  -2  -5   2  113.88    6.94
  -2   5   2  123.66    6.68
  -2   5   2  107.90    8.05
   2   5  -2  121.09    7.89
  -1   5   2 5397.48  156.09
  -1  -5   2 5264.04  155.56
   1  -5  -2 5218.67  158.68
   1   5  -2 5181.97  164.81
   1   5  -2 5402.31  160.62
  -1  -5   2 5216.58  158.05
  -1   5   2 5252.10  165.28
   1  -5  -2 5347.62  160.59
  -1  -5   2 5346.75  156.92
   0   5  -2   31.76    4.76
   0  -5  -2   28.67    3.53
   0   5  -2   29.62    2.83
   0  -5  -2   22.54    3.94
   0  -5   2   26.38    4.03
   0  -5   2   26.90    3.60
   0   5   2   23.64    2.53
   0  -5   2   26.78    3.52
   0   5   2   25.25    4.77
  -1  -5  -2  223.56    9.98
  -1  -5  -2  203.33   10.16
   1   5   2  222.48   11.34
  -1  -5  -2  204.37    7.61
  -1   5  -2  217.67    7.60
  -1   5  -2  201.49    9.72
  -1   5  -2  235.09   11.20
   1  -5   2  209.84   10.45
   2   5   2 1505.23   49.92
  -2  -5  -2 1486.35   44.37
  -2   5  -2 1455.74   49.84
  -2  -5  -2 1467.03   48.41
   2  -5   2 1496.04   48.04
  -2   5  -2 1491.79   47.45
  -2  -5  -2 1468.81   47.97
   3   5   2    6.39    2.63
  -3  -5  -2    5.09    1.57
   3   5   2    6.17    3.26
   3  -5   2    5.04    3.28
  -3  -5  -2    3.19    2.71
  -3   5  -2    4.01    2.90
  -3   5  -2    4.58    2.90
   4   5   2  795.18   29.80
  -4   5  -2  801.24   30.06
  -4   5  -2  804.78   29.19
   4  -5   2  812.69   29.73
  -4  -5  -2  829.72   29.55
   4   5   2  816.97   29.67
  -4  -5  -2  850.34   26.23
   5   5   2  265.64   13.85
   5   5   2  305.97   13.42
  -5   5  -2  267.58   13.60
   5  -5   2  261.32   10.03
  -5  -5  -2  292.62   13.94
  -5  -5  -2  253.67   10.84
   5  -5   2  252.23   13.70
  -5   5  -2  287.67   13.57
   6   5   2  701.20   25.37
   6   5   2  703.64   27.29
  -6  -5  -2  656.07   26.21
  -6  -5  -2  684.40   23.51
  -6   5  -2  658.56   25.81
   6  -5   2  675.97   22.91
  -6   5  -2  622.19   26.03
   6  -5   2  662.20   26.46
   7   5   2   67.23    6.45
   7   5   2   55.67    7.63
  -7  -5  -2   90.30    8.94
   7  -5   2   66.74    5.47
  -7  -5  -2   63.35    5.90
  -7   5  -2   83.62    8.60
   7  -5   2   54.56    7.61
  -7   5  -2   70.07    6.97
   8  -5   2  175.47   13.16
  -8  -5  -2  198.80   13.27
  -8  -5  -2  189.49   10.50
  -8   5  -2  203.71   11.45
   8  -5   2  196.28   10.37
  -8   5  -2  178.69   13.17
   8   5   2  193.18   13.73
   8   5   2  220.38   11.03
   9  -5   2   77.53    7.15
   9   5   2   70.18    6.61
  -9  -5  -2   72.09    9.04
   9   5   2   95.42   10.93
  -9   5  -2   61.68    8.80
   9  -5   2   75.94    9.94
  -9  -5  -2   59.09    7.04
  -9   5  -2  102.04    8.15
 -10   5  -2   59.88    6.95
  10   5   2   74.00   10.55
 -10  -5  -2   61.28    9.14
 -10  -5  -2   79.80    8.26
 -10   5  -2   70.97   10.03
  10  -5   2   65.82    7.55
  10  -5   2   66.71    9.93
 -11   5  -2   41.23    8.63
 -11  -5  -2   70.98   10.17
  11  -5   2   65.08    8.05
  11   5   2   49.50    9.76
  11  -5   2   50.71    9.90
 -11  -5  -2   51.47    7.72
 -12  -5  -2   22.91    6.33
  12   5   2   21.84    8.36
 -12   5  -2   22.63    7.65
 -12  -5  -2   27.53    8.20
  12  -5   2   22.22    8.49
  13  -5   2   -0.48    7.30
 -13   5  -2    2.52    6.05
  13   5   2   16.26    7.95
 -13  -5  -2   10.27    6.15
 -13  -5  -2   -4.02    6.20
 -14  -5  -2   21.77    7.56
  14   5   2   25.26    9.81
 -14  -5  -2   12.94    8.04
  14  -5   2   23.48    9.04
 -14   5  -2   27.11    9.24
 -15  -5  -2   30.75   10.18
  15  -5   2   21.45   10.35
 -15   5  -2   26.66   10.14
  15   5   2   25.16    9.99
  16  -5   2   -2.75    8.25
 -16   5  -2    2.62    9.24
 -16  -5  -2   -5.78    8.10
  16   5   2    5.41   10.04
  17   5   2    8.84   10.67
 -17  -5  -2   -9.19    7.74
 -17   5  -2    2.42    8.62
  17  -5   2   -2.40   10.14
  17   6  -2   33.26   12.27
 -17   6   2    3.10    9.76
 -17  -6   2   17.92    9.30
  17  -6  -2   12.33   10.73
  16  -6  -2   -0.32    9.05
 -16  -6   2    2.89    7.26
 -16   6   2   -1.35    8.55
  16   6  -2   -1.54    8.15
 -16  -6   2    4.66    7.43
 -15  -6   2   -6.95    6.73
  15   6  -2   -3.13    7.33
 -15  -6   2    5.13    6.77
 -15   6   2    2.46    7.55
  15  -6  -2   -0.50    7.43
 -14  -6   2   21.33    7.56
 -14  -6   2   -4.39    6.03
 -14   6   2   11.57    7.45
  14   6  -2   12.18    9.15
  14  -6  -2    8.46    7.68
 -13   6   2   30.24    9.62
  13   6  -2   24.32    9.26
 -13  -6   2   23.12    7.35
 -13  -6   2   10.28    7.13
  13  -6  -2   26.72    8.68
 -12   6   2   32.40    8.60
  12   6  -2   31.95    9.18
 -12  -6   2   35.28    8.39
  12  -6  -2   44.13    9.53
 -12  -6   2   34.31    7.73
  12  -6  -2   35.03    7.17
 -11  -6   2  315.93   17.85
 -11  -6   2  337.27   19.08
  11   6  -2  337.12   21.08
 -11   6   2  328.88   20.24
  11  -6  -2  418.78   18.46
  11  -6  -2  345.70   20.75
  10  -6  -2  190.93   11.43
  10  -6  -2  147.69   13.97
 -10  -6   2  177.18   13.48
 -10  -6   2  174.33   12.52
 -10   6   2  174.91   14.33
 -10   6   2  172.27   11.35
  10   6  -2  160.14   14.29
   9   6  -2   60.05    9.04
   9  -6  -2   61.25    6.92
  -9  -6   2   63.98    7.75
  -9  -6   2   62.75    8.40
  -9   6   2   50.61    7.17
   9  -6  -2   57.29    8.89
  -9   6   2   66.31    9.34
   9   6  -2   62.20    5.92
  -8   6   2  480.68   20.59
   8   6  -2  482.37   22.50
  -8   6   2  486.87   21.81
   8  -6  -2  511.58   22.45
   8   6  -2  452.96   18.72
  -8  -6   2  449.74   20.88
  -8  -6   2  466.51   20.05
   8  -6  -2  458.44   19.02
  -7  -6   2    3.47    3.63
   7  -6  -2    7.83    3.19
   7   6  -2    2.69    2.90
   7  -6  -2    9.97    4.44
  -7   6   2   -0.96    3.64
  -7  -6   2    5.12    3.46
   7   6  -2    2.45    3.85
  -7   6   2    4.72    4.01
   6   6  -2   92.01    7.42
  -6  -6   2   87.38    7.05
   6   6  -2   65.28    7.87
   6  -6  -2   84.69    6.04
  -6   6   2   95.22    8.68
   6  -6  -2   62.44    7.73
  -6   6   2   90.17    8.15
  -6  -6   2   66.89    7.40
   5   6  -2   27.23    5.46
  -5   6   2   32.46    5.16
  -5  -6   2   29.64    4.68
   5  -6  -2   34.61    3.94
  -5  -6   2   31.33    5.00
  -5   6   2   34.19    5.69
   5   6  -2   36.51    5.12
   5  -6  -2   32.58    5.87
   4  -6  -2  227.89   10.11
  -4  -6   2  242.58   11.06
  -4   6   2  258.26   12.11
   4   6  -2  238.00   12.37
  -4  -6   2  235.69   12.04
  -4   6   2  240.26   12.87
   4  -6  -2  249.29   12.80
   4   6  -2  252.58   12.30
  -3  -6   2  495.73   19.72
  -3  -6   2  505.99   18.56
   3   6  -2  503.72   20.39
   3  -6  -2  475.01   20.10
  -3   6   2  529.11   19.08
   3  -6  -2  505.58   17.85
  -3   6   2  523.92   21.39
   3   6  -2  484.15   19.53
   2  -6  -2  567.42   20.24
  -2   6   2  590.92   20.60
   2   6  -2  577.12   22.77
  -2   6   2  590.20   23.61
   2   6  -2  584.72   21.27
  -2  -6   2  580.37   20.65
   2  -6  -2  574.12   22.50
  -2  -6   2  576.48   21.77
  -1  -6   2  565.76   20.73
   1   6  -2  538.30   21.75
  -1   6   2  499.91   21.86
  -1  -6   2  529.33   19.26
   1  -6  -2  529.20   19.29
  -1  -6   2  561.26   19.63
   1  -6  -2  518.00   20.77
  -1   6   2  555.25   18.73
   1   6  -2  547.14   19.40
   0   6  -2  191.39   10.91
   0   6   2  171.38   10.48
   0  -6  -2  174.55    9.73
   0  -6  -2  181.65    8.85
   0  -6   2  198.45    9.28
   0   6   2  182.04    7.65
   0   6  -2  169.71    7.77
   0  -6   2  193.51    9.93
   0  -6   2  180.68    8.90
  -1  -6  -2  233.85   12.20
   1  -6   2  257.18   12.60
   1   6   2  249.70   13.30
  -1   6  -2  275.52    9.53
  -1  -6  -2  275.27    9.54
  -1   6  -2  250.52   13.20
  -1  -6  -2  276.96   11.96
  -1  -6  -2  264.71    9.56
  -1   6  -2  252.25   11.59
   2  -6   2   28.53    4.89
  -2  -6  -2   40.97    2.94
   2   6   2   35.56    5.61
  -2   6  -2   32.78    4.66
  -2  -6  -2   44.38    5.22
  -2   6  -2   39.33    5.59
  -2  -6  -2   36.52    5.13
   3   6   2  685.70   26.47
  -3   6  -2  696.85   26.71
   3   6   2  700.11   25.83
  -3  -6  -2  671.55   25.50
   3  -6   2  698.54   25.83
  -3  -6  -2  652.24   21.58
  -3   6  -2  670.18   25.06
  -4  -6  -2   36.61    3.33
   4   6   2   42.13    6.16
  -4   6  -2   32.49    5.78
  -4  -6  -2   33.70    5.68
  -4   6  -2   22.21    4.96
   4   6   2   23.05    4.98
   4  -6   2   27.99    5.34
  -5   6  -2 2228.95   68.98
  -5  -6  -2 2126.51   64.88
   5   6   2 2121.91   70.48
   5  -6   2 2095.48   69.35
  -5   6  -2 2145.57   71.08
   5   6   2 2078.15   70.39
  -5  -6  -2 2103.28   69.09
  -6   6  -2   28.62    5.36
   6  -6   2   39.63    6.85
   6  -6   2   25.94    3.03
  -6  -6  -2   24.84    5.48
  -6   6  -2   27.81    5.58
   6   6   2   35.45    5.76
  -6  -6  -2   29.13    4.01
   6   6   2   24.80    5.58
   7  -6   2  325.35   12.70
   7   6   2  323.25   15.38
   7  -6   2  333.61   17.24
  -7  -6  -2  321.12   13.80
  -7   6  -2  336.96   16.82
   7   6   2  301.11   16.55
  -7   6  -2  298.95   15.51
  -7  -6  -2  316.44   16.46
  -8  -6  -2  435.76   17.12
   8  -6   2  407.57   15.78
  -8  -6  -2  361.94   18.98
  -8   6  -2  398.90   19.72
   8   6   2  322.83   19.14
   8  -6   2  344.73   19.55
   8   6   2  423.66   17.81
  -8   6  -2  398.48   18.37
   9   6   2   -3.01    5.25
   9  -6   2    6.09    3.68
  -9   6  -2   -1.17    3.93
   9  -6   2    1.21    5.33
  -9  -6  -2    0.10    3.41
   9   6   2    2.12    3.86
  -9  -6  -2   -6.19    4.09
  -9   6  -2   -8.78    4.41
 -10  -6  -2  346.66   19.49
  10   6   2  359.10   20.76
  10  -6   2  352.54   20.17
 -10   6  -2  326.48   19.48
 -10  -6  -2  367.61   17.16
 -10   6  -2  363.97   17.39
 -11  -6  -2   -2.66    5.86
  11  -6   2   -3.28    5.54
 -11  -6  -2    1.03    4.50
  11   6   2   -2.90    5.83
 -11   6  -2    5.41    6.33
 -12   6  -2    6.13    6.20
 -12  -6  -2    0.18    6.62
  12   6   2   -4.64    6.44
  12  -6   2   -0.22    7.03
 -12  -6  -2   17.71    5.72
  13   6   2   24.99    9.54
 -13   6  -2   36.66    8.83
 -13  -6  -2   14.48    7.28
  13  -6   2   22.39    9.23
  14  -6   2   -8.23    7.76
 -14   6  -2   11.07    7.06
 -14  -6  -2   -1.47    6.81
  14   6   2   -4.90    6.78
  15  -6   2   23.23   10.21
 -15   6  -2   24.30   10.32
 -15  -6  -2   39.16   11.06
  15   6   2    9.85    9.77
 -16  -6  -2   13.64    9.72
  16  -6   2   17.12   11.05
  16   6   2   10.85   10.33
 -16   6  -2    6.56    9.74
 -17  -6  -2   22.87   11.43
  17  -6   2   12.19   10.61
  17   6   2   23.90   11.43
 -17   6  -2   28.72   11.27
  17  -7  -2   -3.65    9.44
 -17  -7   2    1.67    9.15
 -17   7   2   24.64   11.75
  17   7  -2    1.64    9.91
  16  -7  -2   -1.35    9.11
  16   7  -2   -8.61    8.95
 -16  -7   2    6.95    9.12
 -16   7   2    9.23   10.10
  15  -7  -2   86.66   14.83
 -15  -7   2   85.02   13.53
 -15  -7   2   62.15   11.05
 -15   7   2   90.11   15.28
  15   7  -2   92.67   14.81
  14   7  -2   -7.55    5.95
 -14  -7   2    5.87    6.61
 -14   7   2   -0.22    7.27
  14  -7  -2   -5.90    7.65
 -14  -7   2    2.48    7.12
 -13   7   2   13.02    7.26
 -13  -7   2    6.79    6.95
  13   7  -2   23.64    8.65
  13  -7  -2    3.28    6.99
 -13  -7   2    2.64    5.46
  12   7  -2  102.92   13.57
 -12   7   2  111.56   13.40
 -12  -7   2  108.27   12.49
 -12  -7   2  119.25   11.92
  12  -7  -2  102.64   13.08
  11  -7  -2    2.66    6.68
 -11  -7   2    1.86    5.64
 -11   7   2    6.27    6.08
 -11  -7   2    5.39    4.85
  11   7  -2    1.61    6.14
  10  -7  -2  328.10   16.01
 -10   7   2  340.86   19.70
 -10  -7   2  322.15   18.65
  10  -7  -2  342.34   19.97
 -10   7   2  311.15   16.71
  10   7  -2  313.19   19.39
 -10  -7   2  346.40   17.52
   9   7  -2  229.92   12.21
  -9   7   2  228.74   15.80
  -9   7   2  249.89   14.39
  -9  -7   2  222.82   13.35
   9  -7  -2  260.00   12.68
   9   7  -2  206.27   15.91
  -9  -7   2  247.37   15.06
   9  -7  -2  234.68   16.63
   8  -7  -2  269.91   16.80
  -8   7   2  318.59   17.30
   8  -7  -2  341.31   14.35
   8   7  -2  302.68   14.74
  -8  -7   2  299.36   15.08
   8   7  -2  313.90   17.88
  -8  -7   2  309.81   16.43
  -8   7   2  301.39   16.05
   7   7  -2   92.94    9.64
  -7   7   2   72.85    8.97
  -7  -7   2   83.85    7.76
   7  -7  -2   89.15    6.58
   7   7  -2   68.22    7.29
  -7  -7   2   93.26    9.28
   7  -7  -2   53.74    8.19
  -7   7   2   95.90    9.39
   6  -7  -2   -7.98    2.87
  -6  -7   2   -0.93    2.90
   6  -7  -2    1.13    2.40
  -6  -7   2   -1.70    3.09
   6   7  -2    5.12    4.23
  -6   7   2   10.56    4.47
  -6   7   2   -0.70    3.55
   6   7  -2   -0.46    3.29
  -5   7   2    3.32    4.01
   5  -7  -2    5.91    2.59
   5   7  -2    8.65    3.69
  -5  -7   2    6.50    3.31
   5  -7  -2    4.69    4.11
  -5  -7   2    4.10    3.31
   5   7  -2    3.74    3.65
  -5   7   2    0.70    3.46
  -4  -7   2   28.78    4.61
  -4   7   2   26.55    4.73
   4  -7  -2   23.61    3.38
  -4  -7   2   22.82    4.77
   4   7  -2   31.95    5.18
  -4   7   2   33.72    6.22
   4  -7  -2   25.09    5.38
   4   7  -2   27.33    4.98
   3   7  -2  135.52    8.48
   3  -7  -2  121.29    9.68
   3   7  -2  129.84    9.57
   3  -7  -2  130.42    6.90
  -3   7   2  116.62   10.23
  -3   7   2  139.05    8.21
  -3  -7   2  125.63    7.78
  -3  -7   2  115.87    8.81
  -2   7   2    5.31    4.22
   2   7  -2    1.58    2.49
  -2  -7   2   -3.15    2.58
   2   7  -2    3.88    3.68
   2  -7  -2    2.54    2.17
   2  -7  -2   -1.70    3.16
  -2  -7   2   -2.37    2.32
  -2   7   2   -0.71    2.28
   1   7  -2  171.08    8.46
   1  -7  -2  144.88   10.17
   1   7  -2  176.07   10.66
  -1  -7   2  169.10   10.08
  -1  -7   2  163.47    8.78
  -1  -7   2  176.74    8.86
  -1   7   2  155.27   11.37
  -1   7   2  171.02    8.22
   1  -7  -2  163.97    8.48
   0   7   2  190.05    8.30
   0  -7   2  175.47    9.37
   0  -7  -2  179.46   10.56
   0   7   2  191.69   11.83
   0  -7  -2  177.29    9.35
   0  -7   2  203.20   10.91
   0   7  -2  187.58   11.34
   0  -7   2  190.75    9.75
   0   7  -2  187.07    8.50
  -1  -7  -2  747.07   24.47
  -1   7  -2  801.37   27.47
   1  -7   2  793.31   28.61
   1   7   2  757.59   29.90
  -1  -7  -2  755.67   24.68
  -1   7  -2  738.46   29.81
  -1  -7  -2  778.66   27.63
  -1  -7  -2  757.34   28.42
  -1   7  -2  782.72   24.89
   2  -7   2 1324.62   45.01
   2   7   2 1279.65   46.54
  -2   7  -2 1341.31   43.77
  -2  -7  -2 1274.39   44.47
  -2   7  -2 1323.30   46.82
  -2  -7  -2 1297.69   44.35
  -2  -7  -2 1334.86   40.31
   3   7   2  422.55   19.40
   3  -7   2  409.49   18.57
  -3  -7  -2  424.20   14.55
   3   7   2  431.12   18.43
  -3  -7  -2  405.12   18.48
  -3   7  -2  404.30   19.22
  -3   7  -2  446.81   18.26
   4   7   2 1809.35   62.66
  -4  -7  -2 1856.36   56.19
  -4   7  -2 1808.10   63.17
   4   7   2 1913.42   62.16
  -4   7  -2 1878.45   60.53
  -4  -7  -2 1796.89   60.86
   4  -7   2 1855.46   61.29
  -5   7  -2   22.23    5.34
  -5  -7  -2   15.39    3.00
   5   7   2    4.09    4.16
  -5  -7  -2   10.96    4.32
  -5   7  -2    8.44    4.40
   5  -7   2   10.78    4.76
   5   7   2    8.82    4.47
   6  -7   2  642.88   26.10
  -6  -7  -2  624.59   21.42
   6   7   2  556.18   25.21
   6   7   2  588.22   24.81
  -6   7  -2  572.96   25.21
  -6   7  -2  604.56   25.26
  -6  -7  -2  602.41   25.49
   7  -7   2  135.89   12.20
  -7  -7  -2  142.72   11.90
   7   7   2  143.09   12.20
  -7   7  -2  158.05   12.51
  -7  -7  -2  161.60    8.82
  -7   7  -2  165.63   11.85
   7   7   2  170.16   11.32
   8  -7   2  140.57   12.67
   8   7   2  126.98   12.69
   8   7   2  172.55   11.28
  -8   7  -2  165.13   11.91
  -8   7  -2  145.27   12.60
  -8  -7  -2  163.72    9.44
  -8  -7  -2  131.21   12.12
   9   7   2  685.35   27.23
  -9  -7  -2  716.94   30.03
   9  -7   2  666.73   30.30
  -9   7  -2  667.00   28.31
   9   7   2  682.25   30.66
  -9   7  -2  646.74   29.44
  -9  -7  -2  713.24   26.13
 -10   7  -2   17.04    5.71
 -10  -7  -2   16.48    7.40
  10   7   2   24.84    7.77
 -10   7  -2   18.92    7.20
  10  -7   2   26.85    7.87
 -10  -7  -2   20.64    5.22
 -11  -7  -2   82.85   11.44
 -11   7  -2   90.81   12.10
  11  -7   2   96.10   12.61
  11   7   2   78.11   11.69
  12   7   2   51.13   11.13
  12  -7   2   60.93   11.15
 -12   7  -2   69.96   11.65
 -12  -7  -2   40.17    9.53
  13   7   2    6.55    7.73
  13  -7   2   -5.73    7.56
 -13  -7  -2    5.69    6.67
 -13   7  -2   10.17    8.03
  14   7   2   28.85   10.46
 -14  -7  -2   39.76   10.40
  14  -7   2   20.31   10.35
 -14   7  -2   48.24   11.22
 -15  -7  -2   28.08    9.68
  15   7   2   35.52   11.87
  15  -7   2   16.31   10.38
 -15   7  -2   29.93   11.09
 -16  -7  -2   14.57   10.69
 -16   7  -2   12.23    9.95
  16  -7   2    8.21   10.02
  16   7   2    9.51   11.17
  17   7   2   -2.05   10.12
 -17  -7  -2    9.24    9.51
 -17   7  -2    7.86   10.52
  17  -7   2   -8.44   10.72
  17   8  -2    7.93   11.47
  17  -8  -2    9.55   11.07
 -17  -8   2   13.35   10.14
 -17   8   2   10.17   10.52
  16  -8  -2   76.35   14.97
 -16   8   2   71.33   14.66
  16   8  -2   71.01   14.76
 -16  -8   2   78.99   14.03
  15  -8  -2    4.55    8.44
  15   8  -2    2.82    8.38
 -15  -8   2   -5.97    7.63
 -15   8   2    9.74    8.74
  14  -8  -2   61.61   12.45
 -14   8   2   51.92   11.88
  14   8  -2   56.38   11.81
 -14  -8   2   71.56   12.47
 -13  -8   2   12.88    6.67
  13  -8  -2   16.29    8.61
 -13  -8   2   24.04    8.54
 -13   8   2   17.14    9.20
  13   8  -2   13.27    8.08
 -12  -8   2   13.69    7.16
 -12  -8   2   12.32    6.37
  12  -8  -2   10.52    7.54
 -12   8   2   15.17    8.01
  12   8  -2   20.03    8.12
 -11  -8   2   25.02    7.27
  11  -8  -2   25.96    8.21
 -11   8   2   25.39    8.04
 -11  -8   2   15.43    5.86
  11   8  -2    0.99    5.89
 -10   8   2  186.87   13.21
  10   8  -2  174.18   15.55
 -10  -8   2  157.78   12.10
  10  -8  -2  158.84   15.04
 -10  -8   2  148.71   13.96
 -10   8   2  167.67   14.95
  -9   8   2   35.42    8.04
  -9  -8   2   17.93    6.06
  -9   8   2   31.13    7.00
   9   8  -2   43.20    6.68
  -9  -8   2   31.25    6.43
   9   8  -2   28.63    7.80
   9  -8  -2   25.40    8.09
  -8  -8   2  467.34   19.88
   8   8  -2  446.00   19.82
  -8  -8   2  443.66   21.48
  -8   8   2  426.15   21.20
   8  -8  -2  447.61   22.80
  -8   8   2  430.78   21.37
   7  -8  -2  192.49    9.48
  -7  -8   2  187.06   11.20
   7   8  -2  193.09   12.25
  -7   8   2  152.53   12.29
   7  -8  -2  156.26   13.33
   7   8  -2  170.74   13.06
  -7   8   2  176.88   13.29
  -7  -8   2  187.34   13.17
  -6   8   2   62.28    8.47
  -6   8   2   47.58    7.20
  -6  -8   2   44.87    7.14
   6  -8  -2   66.92    5.18
   6   8  -2   49.65    7.19
   6  -8  -2   45.88    7.65
  -6  -8   2   48.86    6.23
   6   8  -2   44.54    7.29
  -5  -8   2   70.71    8.04
   5   8  -2   77.10    8.34
  -5   8   2   69.79    9.03
  -5   8   2   80.77    8.23
  -5  -8   2   83.62    7.26
   5  -8  -2   80.49    5.62
   5   8  -2   84.96    8.53
   5  -8  -2   97.46    9.87
  -4  -8   2  192.98   11.93
   4  -8  -2  230.88   13.60
   4  -8  -2  207.81    9.58
   4   8  -2  221.45   12.27
  -4   8   2  211.23   13.39
  -4  -8   2  212.68   10.96
   4   8  -2  223.20   12.83
  -4   8   2  209.37   11.58
   3   8  -2   -0.48    2.97
  -3   8   2   -1.27    3.69
   3  -8  -2    4.89    4.02
   3   8  -2    1.93    3.50
  -3   8   2    2.79    3.19
  -3  -8   2   -0.98    3.21
  -3  -8   2    4.26    2.99
   3  -8  -2    2.12    2.43
   2  -8  -2  148.16   10.80
  -2  -8   2  121.34    8.12
  -2  -8   2  130.20    9.87
   2  -8  -2  130.09    7.29
  -2   8   2   96.27   10.05
  -2   8   2  130.06    7.99
   2   8  -2  133.73   10.36
   2   8  -2  130.13    8.20
  -1  -8   2  288.75   13.08
   1  -8  -2  288.43   14.72
  -1  -8   2  299.16   14.75
  -1   8   2  304.50   16.14
  -1  -8   2  275.91   12.74
   1   8  -2  265.72   15.23
   1   8  -2  295.51   12.72
  -1   8   2  303.58   12.45
   1  -8  -2  281.77   12.50
   0  -8  -2    1.53    3.24
   0  -8  -2   -0.12    2.43
   0   8   2    5.65    4.37
   0  -8   2    5.75    3.04
   0   8   2    4.78    2.54
   0   8  -2    6.98    4.06
   0   8  -2    3.66    2.53
   0  -8   2   -5.18    3.27
   0  -8   2   -3.48    2.65
   1   8   2   49.97    7.67
  -1  -8  -2   36.82    3.82
  -1  -8  -2   44.64    4.00
  -1   8  -2   48.13    7.29
  -1   8  -2   42.43    3.62
  -1   8  -2   39.65    5.52
  -1  -8  -2   48.64    5.64
  -1  -8  -2   39.96    6.44
   1  -8   2   28.78    5.73
  -2  -8  -2  759.25   25.03
   2  -8   2  795.97   29.95
  -2   8  -2  803.21   31.48
   2   8   2  742.23   30.87
  -2  -8  -2  746.96   29.25
   2   8   2  763.96   28.68
  -2   8  -2  780.54   28.26
  -3   8  -2  254.77   14.87
   3   8   2  260.39   14.70
   3   8   2  257.69   13.47
  -3  -8  -2  244.11   13.86
   3  -8   2  244.60   14.27
  -3   8  -2  251.48   13.05
  -3  -8  -2  247.09    9.95
  -4  -8  -2   17.26    2.96
  -4   8  -2   18.35    5.24
   4   8   2   13.87    5.47
  -4  -8  -2   13.17    5.02
   4   8   2   21.46    5.35
   4  -8   2    4.90    4.98
  -4   8  -2   12.81    4.86
  -5  -8  -2  133.66   11.28
  -5   8  -2  142.29   11.29
  -5  -8  -2  169.81    8.03
   5   8   2  160.19   11.73
  -5   8  -2  189.19   13.10
   5  -8   2  153.03   12.25
   5   8   2  155.40   11.72
  -6  -8  -2  201.16    9.40
  -6   8  -2  191.80   13.70
  -6   8  -2  181.48   13.26
   6  -8   2  214.52   14.59
   6   8   2  193.22   13.15
  -6  -8  -2  182.96   13.47
   6   8   2  187.74   13.59
  -7  -8  -2    9.23    3.41
  -7  -8  -2    2.91    4.76
  -7   8  -2   12.76    5.16
  -7   8  -2    0.21    4.58
   7   8   2   -0.25    4.94
   7   8   2    3.70    5.42
   7  -8   2    0.43    5.08
   8   8   2 1026.57   40.17
  -8  -8  -2 1004.73   39.21
  -8   8  -2  950.17   38.38
  -8   8  -2  995.01   38.66
   8   8   2 1004.41   37.62
   8  -8   2  931.46   38.97
   9  -8   2    3.52    6.04
   9   8   2    0.90    5.90
  -9   8  -2    6.41    5.47
  -9  -8  -2    4.66    5.87
  -9   8  -2   -4.72    4.17
   9   8   2    5.17    4.84
  10   8   2  628.05   30.26
 -10  -8  -2  619.65   28.92
 -10   8  -2  601.99   26.91
 -10   8  -2  514.34   27.36
  10  -8   2  644.74   29.71
 -11   8  -2   -2.17    5.78
  11  -8   2    6.92    6.78
 -11  -8  -2    2.81    7.12
  11   8   2    1.76    6.30
  12  -8   2   66.41   11.97
 -12   8  -2   96.95   13.52
 -12  -8  -2   78.31   11.90
  12   8   2   76.59   12.61
  13  -8   2  -10.10    7.02
 -13  -8  -2   -2.44    7.02
 -13   8  -2    0.18    7.95
  13   8   2   -3.24    6.75
  14   8   2   -0.06    8.38
 -14  -8  -2   -1.24    7.38
  14  -8   2    5.65    9.19
 -14   8  -2    3.76    7.82
  15  -8   2    1.33    9.02
 -15  -8  -2   36.20   10.75
  15   8   2   -0.18    8.97
 -15   8  -2    7.37    9.14
  16   8   2   -3.18    9.88
  16  -8   2   -2.70    9.10
 -16  -8  -2    2.52    8.98
 -16   8  -2    7.97    9.51
  16   9  -2   -9.72    8.09
 -16   9   2    8.92    9.88
 -16  -9   2    9.52    9.80
  16  -9  -2  -11.01    8.06
 -15  -9   2   25.00    9.83
  15   9  -2   11.19   10.14
 -15   9   2   31.31   11.34
  15  -9  -2   16.20   10.23
 -14   9   2   -2.68    7.15
 -14  -9   2    7.55    7.92
  14   9  -2   -4.25    8.36
  14  -9  -2   -4.20    8.50
  13   9  -2   -4.38    7.70
  13  -9  -2    8.16    8.04
 -13  -9   2   -0.21    6.98
 -13   9   2   10.11    7.11
  12   9  -2   16.69    8.61
 -12  -9   2   23.20    8.46
  12  -9  -2   12.89    7.95
 -12   9   2   18.10    8.25
 -11   9   2   88.75   12.18
  11  -9  -2   81.73   12.70
 -11  -9   2   71.59   11.14
 -11  -9   2   92.76   10.59
  11   9  -2   80.89   11.93
 -10  -9   2    9.46    5.78
 -10  -9   2    4.54    4.52
  10   9  -2   16.04    7.53
 -10   9   2   10.36    5.44
 -10   9   2    5.90    6.18
  10  -9  -2    2.91    6.11
  -9  -9   2  156.26   11.42
  -9   9   2  156.82   14.01
  -9   9   2  146.65   13.28
  -9  -9   2  133.10   13.06
   9   9  -2  138.80   14.16
   9   9  -2  157.57   11.60
   9  -9  -2  143.77   14.32
  -8  -9   2   -4.46    3.84
   8   9  -2    4.21    4.81
  -8   9   2    2.62    5.42
  -8  -9   2    3.30    5.26
   8   9  -2    2.02    6.06
  -8   9   2    4.99    5.05
   8  -9  -2   -3.31    5.88
  -7   9   2  154.51   13.06
   7   9  -2  196.09   14.54
   7   9  -2  217.45   13.36
   7  -9  -2  167.27   14.28
  -7  -9   2  215.07   11.99
  -7   9   2  177.93   14.41
  -6   9   2   23.16    6.61
  -6  -9   2   29.26    5.62
  -6   9   2   24.91    5.98
   6   9  -2   28.53    6.61
   6  -9  -2   29.39    7.48
  -6  -9   2   25.66    6.24
   6   9  -2   24.64    6.14
  -5  -9   2   81.85    7.30
  -5  -9   2   68.03    8.56
   5   9  -2   67.61    8.62
   5  -9  -2   64.17    9.40
  -5   9   2   79.83   10.20
   5  -9  -2   65.58    5.17
   5   9  -2   83.13    8.96
  -5   9   2   64.06    7.96
   4  -9  -2   23.07    3.65
  -4  -9   2   22.09    5.54
   4  -9  -2   29.60    6.18
  -4   9   2   23.29    6.65
  -4   9   2   14.72    4.60
   4   9  -2   28.34    6.31
  -4  -9   2   26.44    4.78
   4   9  -2   25.06    5.41
  -3   9   2   -0.72    3.01
  -3  -9   2    2.71    3.40
   3   9  -2    0.86    3.30
   3  -9  -2    0.29    3.93
  -3  -9   2   -0.81    3.81
   3   9  -2   12.98    5.12
   3  -9  -2    7.77    3.01
  -3   9   2   10.39    4.90
  -2   9   2  154.09   12.87
   2   9  -2  149.53   12.04
  -2  -9   2  171.80   11.64
   2  -9  -2  151.79   11.72
   2  -9  -2  162.29    8.49
  -2   9   2  149.07    8.99
  -2  -9   2  142.58    9.34
   2   9  -2  129.75    9.05
  -1   9   2  145.51   12.25
   1   9  -2  135.87    8.30
   1  -9  -2  132.32    8.11
  -1  -9   2  140.88    9.07
  -1  -9   2  137.69   10.71
   1   9  -2  142.59   11.80
  -1   9   2  127.37    7.99
   1  -9  -2  127.61   10.84
   0   9  -2  404.84   19.69
   0  -9   2  374.84   16.59
   0   9   2  432.84   20.66
   0  -9  -2  365.14   16.10
   0  -9   2  336.11   17.62
   0  -9   2  389.28   16.56
   0  -9  -2  370.15   14.93
   0   9  -2  382.63   15.11
   0  -9  -2  401.79   18.86
   0  -9  -2  380.58   14.75
  -1   9  -2  128.47    9.32
  -1   9  -2  110.34   11.06
   1   9   2  149.19   12.41
   1  -9   2  153.19   11.52
  -1  -9  -2  137.03    7.20
  -1  -9  -2  121.23   10.63
  -1   9  -2  124.20    6.78
   2  -9   2  486.32   21.97
   2   9   2  508.10   23.70
   2   9   2  515.90   20.97
  -2   9  -2  498.18   20.63
  -2  -9  -2  472.99   21.58
  -2   9  -2  487.98   23.23
  -2  -9  -2  468.54   17.31
  -3   9  -2  111.83   11.13
  -3  -9  -2  124.39    6.58
   3   9   2  134.60   11.93
   3  -9   2  126.23   11.17
  -3   9  -2  126.48    9.94
   3   9   2  112.77    9.50
  -3  -9  -2  100.12   10.16
  -4   9  -2   48.29    7.94
  -4  -9  -2   42.87    7.11
   4   9   2   44.76    7.94
  -4  -9  -2   56.03    4.59
  -4   9  -2   42.47    6.87
   4  -9   2   42.18    7.49
   4   9   2   37.10    6.52
   5   9   2  116.02   11.11
  -5  -9  -2  131.60   11.79
   5   9   2  158.24   11.75
  -5   9  -2  110.12   11.44
  -5   9  -2  111.09   10.68
   5  -9   2  109.87   11.25
  -5  -9  -2  135.61    7.32
  -6  -9  -2   11.11    5.34
   6  -9   2   11.44    6.02
   6   9   2    5.01    5.49
   6   9   2   17.21    5.71
  -6   9  -2   12.14    5.44
  -6   9  -2    4.27    5.23
   7   9   2 1024.76   38.80
  -7   9  -2  960.42   38.19
   7  -9   2  975.82   39.40
  -7   9  -2  995.56   39.68
   8   9   2   -6.77    4.98
   8   9   2    3.45    5.84
   8  -9   2   -1.67    6.22
  -8   9  -2    5.41    5.28
  -8   9  -2   -1.33    4.57
  -8  -9  -2    3.99    5.47
  -9   9  -2  683.02   31.08
   9   9   2  678.48   29.14
   9  -9   2  668.41   31.66
  -9  -9  -2  686.39   31.38
   9   9   2  723.86   32.83
  -9   9  -2  684.47   30.40
  10  -9   2    1.01    6.69
 -10  -9  -2   -0.11    6.02
  10   9   2   12.75    7.50
 -10   9  -2   -2.83    4.61
 -10   9  -2    6.79    6.22
  11   9   2  337.06   22.75
 -11  -9  -2  314.81   21.91
  11  -9   2  314.55   22.24
 -11   9  -2  305.15   21.76
 -12  -9  -2   -1.96    7.15
 -12   9  -2    4.74    6.72
  12   9   2    6.50    8.17
  12  -9   2    1.43    6.99
 -13  -9  -2   62.84   12.03
  13  -9   2   35.03   11.29
 -13   9  -2   39.18   10.90
  13   9   2   41.79   11.41
  14   9   2   22.30   10.76
  14  -9   2   44.33   11.78
 -14   9  -2   23.83   10.43
 -14  -9  -2   50.93   11.29
 -15  -9  -2   15.53   10.38
 -15   9  -2    5.41    8.56
  15  -9   2    1.80    9.18
  15   9   2    0.30    8.38
  16  -9   2   16.78   12.40
  16   9   2   12.52   11.18
 -16  -9  -2   52.95   12.67
 -16   9  -2   10.68   10.80
  16 -10  -2    2.09   10.15
  16  10  -2   24.05   11.27
 -16 -10   2   14.40   10.80
 -16  10   2   11.97    9.95
  15  10  -2   -6.68    8.69
 -15  10   2   -5.85    9.19
  15 -10  -2   -2.56    9.86
 -15 -10   2   -8.09    8.78
 -14 -10   2    7.41    9.16
  14 -10  -2   19.13   10.26
 -14  10   2    1.05    9.05
  14  10  -2   12.37    9.75
 -13 -10   2   -4.86    7.22
  13 -10  -2   -6.15    7.46
 -13  10   2   -6.65    7.46
  13  10  -2    3.68    7.86
  12  10  -2   17.31    9.55
  12 -10  -2   11.51    8.30
 -12  10   2   21.30    9.10
 -12 -10   2   13.92    8.23
  11  10  -2   -4.26    6.18
 -11  10   2   -1.60    6.77
 -11  10   2    7.16    5.62
  11 -10  -2    0.35    6.45
 -11 -10   2    3.80    6.38
 -10  10   2   86.73   11.98
  10  10  -2  113.61   13.73
 -10 -10   2   68.46   10.88
  10 -10  -2   75.31   12.29
 -10  10   2   67.36   10.01
   9 -10  -2  156.46   15.62
   9  10  -2  184.54   13.33
  -9 -10   2  208.71   16.07
  -9  10   2  183.71   15.25
   9  10  -2  168.09   15.44
  -9  10   2  178.62   15.14
  -8  10   2   -5.32    5.13
  -8  10   2    3.34    5.86
   8 -10  -2    6.78    6.83
   8  10  -2    0.55    4.96
  -8 -10   2   -2.90    3.99
   8  10  -2    2.84    6.06
  -8 -10   2    6.39    6.07
  -7 -10   2  180.32   13.96
  -7  10   2  157.15   13.19
   7 -10  -2  154.86   14.38
   7  10  -2  172.86   14.13
   7  10  -2  180.05   13.36
  -7  10   2  171.71   14.69
  -7 -10   2  185.17   11.71
   6 -10  -2   -1.67    5.72
   6  10  -2    0.50    5.01
  -6 -10   2   -1.86    3.75
  -6  10   2    6.53    6.12
   6  10  -2    8.89    5.22
  -6 -10   2    7.07    5.28
  -6  10   2    3.23    4.94
   5  10  -2  128.51   11.90
  -5 -10   2  123.20    9.37
  -5  10   2  146.46   13.39
  -5  10   2  117.93   10.39
   5  10  -2  130.84   11.18
   5 -10  -2  107.82   12.02
  -5 -10   2  133.94   11.81
  -4 -10   2   44.52    7.70
  -4  10   2   48.42    6.96
  -4  10   2   41.72    8.34
   4  10  -2   41.60    7.77
   4 -10  -2   46.06    8.30
  -4 -10   2   47.90    6.47
   4  10  -2   45.65    7.25
  -3 -10   2   -1.58    3.33
  -3  10   2   -1.99    5.06
   3 -10  -2    7.61    5.43
  -3  10   2   -1.27    3.66
  -3 -10   2   -4.78    3.42
   3  10  -2   -2.03    4.45
   3 -10  -2   -3.61    2.43
   3  10  -2   -2.05    4.07
   2 -10  -2  134.32   12.73
   2  10  -2  195.66   14.38
  -2  10   2  173.50   10.29
  -2 -10   2  193.38   10.90
  -2 -10   2  183.94   13.11
   2  10  -2  178.86   10.77
   2 -10  -2  178.80    9.61
  -2  10   2  190.61   15.10
   1 -10  -2   71.70    9.41
  -1 -10   2   87.24    9.79
  -1  10   2   83.02   10.76
  -1 -10   2   85.64    7.67
   1  10  -2   73.51    6.84
   1  10  -2   76.76   10.05
  -1  10   2   85.68    6.98
   1 -10  -2   78.71    6.81
   0 -10   2    9.48    5.13
   0 -10  -2    8.61    3.27
   0  10  -2   11.79    3.66
   0  10  -2    1.86    5.13
   0 -10  -2   15.96    3.51
   0 -10   2    5.87    3.98
   0 -10  -2   19.05    6.34
   0 -10   2   12.56    4.38
   0  10   2   10.20    6.06
   1  10   2  272.10   13.99
   1 -10   2  286.06   16.06
  -1  10  -2  283.35   11.64
  -1  10  -2  276.46   17.27
   1 -10   2  278.87   14.00
   1 -10   2  263.54   14.07
  -1 -10  -2  274.82   15.80
  -1 -10  -2  283.96   12.12
   1  10   2  304.42   17.94
   2 -10   2    2.35    4.95
  -2  10  -2    5.27    4.98
  -2 -10  -2    7.50    3.24
  -2  10  -2    9.49    4.49
   2  10   2    1.39    3.77
  -2 -10  -2    4.50    4.71
   2  10   2   14.28    6.25
  -3  10  -2  318.56   18.71
   3  10   2  343.68   16.90
  -3 -10  -2  336.70   18.02
   3  10   2  324.79   18.57
  -3  10  -2  315.11   16.33
   3 -10   2  306.05   18.09
  -4  10  -2    8.53    5.39
   4  10   2   14.71    6.71
   4  10   2   16.33    5.59
  -4 -10  -2    4.31    4.82
   4 -10   2    9.41    6.33
  -4  10  -2   17.37    5.41
  -5 -10  -2   10.55    5.64
   5 -10   2    0.13    5.79
   5  10   2    8.03    6.07
  -5  10  -2    5.47    4.68
  -5  10  -2    9.11    5.66
   5  10   2   11.14    5.45
  -6 -10  -2   31.14    7.14
   6  10   2   39.91    8.37
  -6  10  -2   50.57    8.08
   6 -10   2   44.94    8.73
  -6  10  -2   36.73    8.52
   6  10   2   27.50    6.89
   7  10   2   32.16    7.78
  -7 -10  -2   16.48    6.85
   7 -10   2   22.19    7.53
   7  10   2   25.74    7.95
  -7  10  -2   19.64    6.96
  -7  10  -2   23.29    6.67
   8 -10   2   85.81   12.39
  -8  10  -2   75.23   10.74
   8  10   2  101.85   11.10
   8  10   2   90.23   11.74
  -8 -10  -2   88.18   12.08
  -8  10  -2   83.69   11.02
  -9 -10  -2   -2.21    5.94
   9  10   2   -3.74    5.69
   9  10   2    4.99    5.77
  -9  10  -2   -1.06    5.77
  -9  10  -2   -1.09    5.18
   9 -10   2    7.26    7.13
 -10  10  -2   29.02    8.51
  10  10   2   27.03    9.12
 -10  10  -2   43.72    8.71
 -10 -10  -2   43.65   10.57
  10 -10   2   33.36    9.83
  11 -10   2   28.22    9.71
 -11 -10  -2    5.99    7.41
 -11  10  -2   15.64    8.31
  11  10   2   22.75    8.68
 -11  10  -2   24.85    7.70
 -12 -10  -2    2.56    6.97
  12 -10   2    4.34    7.93
 -12  10  -2    8.34    8.44
  12  10   2   -1.94    7.18
 -13 -10  -2    8.35    8.71
  13 -10   2   -0.33    7.83
  13  10   2   13.91    9.63
 -13  10  -2   -4.20    8.23
 -14 -10  -2   -9.24    8.31
  14 -10   2   11.40    9.69
  14  10   2   -7.32    8.72
 -14  10  -2  -10.16    7.80
  15 -10   2   18.87   12.02
 -15  10  -2   15.34   10.89
 -15 -10  -2   18.61   10.98
  15  10   2   18.59   10.30
  15 -11  -2  -19.13    8.55
  15  11  -2    4.49    9.70
 -15  11   2    2.39    9.32
 -15 -11   2    5.90    9.75
 -14 -11   2   -9.28    8.40
 -14  11   2   14.10    9.86
  14  11  -2  -13.77    7.16
  14 -11  -2    6.09    9.11
  13  11  -2   13.20    9.18
 -13 -11   2    6.01    8.89
  13 -11  -2   15.56    9.70
 -13  11   2    6.69    9.02
 -12  11   2    1.37    7.45
  12  11  -2   -3.86    7.59
  12 -11  -2    3.56    8.46
 -12 -11   2   -4.15    6.94
 -11  11   2   19.56    7.10
 -11  11   2   18.45    8.55
  11  11  -2   20.74    9.10
  11 -11  -2   16.77    9.17
 -11 -11   2   27.13    8.86
  10  11  -2    7.17    7.75
 -10 -11   2    6.27    6.78
 -10  11   2    0.61    6.38
 -10  11   2   -3.06    6.50
  10 -11  -2   -7.17    6.14
   9  11  -2    6.75    7.12
  -9 -11   2    2.98    6.54
  -9  11   2   -2.68    6.19
   9 -11  -2    2.86    7.57
   9  11  -2   12.60    6.26
  -9  11   2    3.96    6.52
   8  11  -2   40.80    8.31
   8  11  -2   47.06    9.39
  -8  11   2   51.54    9.58
   8 -11  -2   36.27    9.59
  -8 -11   2   50.27    9.36
  -8  11   2   59.39    9.68
  -7  11   2   61.79    9.23
  -7  11   2   85.53   11.68
   7  11  -2   73.10    9.83
   7 -11  -2   64.04   10.86
   7  11  -2   55.32    9.48
  -7 -11   2   55.15    9.09
  -6  11   2   72.77   10.96
   6  11  -2  109.42   11.21
  -6 -11   2   87.06    8.46
   6  11  -2   83.78   10.82
  -6  11   2   77.93    9.71
   6 -11  -2   96.60   12.11
  -6 -11   2   65.17   10.06
  -5 -11   2  115.99    9.32
   5 -11  -2  118.49   13.22
  -5 -11   2  115.72   11.80
   5  11  -2  116.78   11.17
  -5  11   2  130.81   11.11
  -5  11   2  113.13   13.31
   5  11  -2  119.06   12.48
   4  11  -2   14.03    6.93
  -4  11   2   10.90    4.86
  -4 -11   2    2.49    5.34
   4 -11  -2   -3.96    5.69
  -4  11   2    4.83    5.78
  -4 -11   2    9.91    4.53
   4  11  -2   23.40    6.19
   3  11  -2  193.82   12.08
  -3 -11   2  179.69   11.32
  -3  11   2  175.45   11.50
   3  11  -2  192.49   15.16
  -3 -11   2  169.55   13.69
   3 -11  -2  156.63   14.28
  -3  11   2  203.15   16.21
   2  11  -2  181.46   11.32
   2 -11  -2  192.76   10.50
  -2  11   2  209.96   11.38
  -2  11   2  174.43   15.48
   2 -11  -2  165.60   14.12
  -2 -11   2  197.39   14.12
  -2 -11   2  212.39   11.77
   2  11  -2  163.41   14.46
  -1  11   2    7.74    6.53
   1  11  -2    3.28    5.67
   1 -11  -2    2.63    5.12
   1  11  -2   10.41    4.25
  -1  11   2    6.58    4.09
  -1 -11   2    1.96    5.57
  -1 -11   2   -0.21    4.44
   0 -11   2  695.58   29.09
   0 -11  -2  637.66   23.91
   0  11   2  705.25   31.21
   0  11   2  699.65   26.21
   0 -11   2  632.89   25.70
   0 -11  -2  655.25   24.31
   0 -11  -2  633.47   28.87
   0 -11   2  683.58   26.38
   1  11   2   15.54    7.24
   1  11   2   32.05    5.81
   1 -11   2   33.99    8.06
   1 -11   2   32.43    6.09
  -1  11  -2   25.63    7.79
  -1 -11  -2   26.65    4.69
  -1 -11  -2   24.68    7.38
   1 -11   2   27.35    5.85
   2 -11   2  500.86   24.48
   2  11   2  545.56   23.06
  -2  11  -2  533.14   26.04
  -2  11  -2  516.14   22.73
   3  11   2  163.49   14.67
  -3  11  -2  148.57   14.08
  -3 -11  -2  184.03   14.12
   3  11   2  173.50   12.33
  -3  11  -2  160.42   12.21
   3 -11   2  173.72   14.17
  -4  11  -2  292.78   18.13
   4  11   2  282.08   16.08
  -4  11  -2  225.76   15.17
   4  11   2  280.96   18.77
   4 -11   2  240.31   17.34
  -4 -11  -2  315.29   17.50
   5 -11   2  220.68   17.02
  -5 -11  -2  239.98   16.81
   5  11   2  252.30   17.55
  -5  11  -2  217.01   17.03
  -5  11  -2  218.53   15.06
  -6 -11  -2  141.03   13.83
  -6  11  -2  147.75   14.55
   6  11   2  141.78   13.40
   6  11   2  176.81   14.87
  -6  11  -2  170.11   13.95
   6 -11   2  179.48   15.34
   7  11   2  106.61   12.70
  -7  11  -2   91.75   12.21
  -7 -11  -2  107.15   12.69
   7 -11   2  100.73   12.67
   7  11   2   99.81   12.08
  -7  11  -2   92.52   11.45
  -8  11  -2   91.51   12.04
  -8 -11  -2   80.80   11.71
   8 -11   2   99.83   13.22
  -8  11  -2   98.06   12.40
   8  11   2  104.34   12.91
   8  11   2   91.19   11.66
  -9  11  -2  112.25   13.06
  -9 -11  -2  100.39   13.58
   9 -11   2   72.51   11.87
   9  11   2   67.42   11.64
  -9  11  -2   82.44   12.11
   9  11   2   81.79   11.60
 -10  11  -2    5.39    6.45
  10  11   2   25.13    8.93
 -10 -11  -2   15.23    7.80
 -10  11  -2   40.62    9.53
  10 -11   2   25.63    8.84
  11 -11   2   -5.20    7.94
 -11 -11  -2   18.05    8.75
  11  11   2   -0.99    7.09
 -11  11  -2    1.69    7.84
 -11  11  -2    8.76    6.65
 -12  11  -2    5.20    8.21
  12  11   2   -2.06    7.69
 -12 -11  -2    2.34    8.44
  12 -11   2    1.62    8.55
 -13 -11  -2   40.14   11.42
  13  11   2   21.80   11.11
  13 -11   2   39.75   11.46
 -13  11  -2   46.02   11.41
 -14 -11  -2   41.83   12.34
 -14  11  -2   43.52   12.32
  14  11   2   43.00   12.48
  14 -11   2   31.54   11.98
 -14  12   2   16.41   10.02
 -14 -12   2    4.62    9.68
  14 -12  -2    2.03    9.43
  14  12  -2   24.61   11.43
  13  12  -2    2.99    8.80
  13 -12  -2   -2.36    8.40
 -13  12   2    9.28    8.88
 -13 -12   2    7.04    8.80
 -12  12   2   19.98    9.83
  12 -12  -2   32.83   10.74
 -12 -12   2   37.91   11.37
  12  12  -2   21.71   10.33
 -11  12   2    5.00    6.81
 -11  12   2   21.55    8.87
  11 -12  -2   13.40    8.48
  11  12  -2   19.32    9.11
 -11 -12   2   19.85    9.31
 -10  12   2   85.23   12.45
  10  12  -2   55.63   11.54
 -10  12   2   55.72   10.44
  10 -12  -2   47.93   11.34
 -10 -12   2   77.92   12.08
   9 -12  -2   34.48    9.54
   9  12  -2    9.59    7.02
  -9 -12   2   12.48    7.83
  -9  12   2   26.13    8.13
  -9  12   2   25.54    8.27
   9  12  -2   15.86    8.16
  -8 -12   2   15.30    7.60
   8  12  -2   40.73    9.22
  -8  12   2   39.40    8.78
   8 -12  -2   23.87    8.37
   8  12  -2   26.41    7.87
  -8  12   2   27.36    7.62
   7  12  -2   -0.94    6.04
  -7  12   2   -0.31    5.21
   7 -12  -2   -2.89    6.75
   7  12  -2   11.66    6.70
  -7 -12   2   -2.75    6.06
  -7  12   2   -0.50    5.87
  -6  12   2  163.14   13.19
  -6  12   2  183.50   16.49
   6  12  -2  180.54   14.96
  -6 -12   2  162.52   14.65
   6 -12  -2  139.37   15.29
   6  12  -2  155.37   13.83
   5 -12  -2    6.13    6.95
   5  12  -2   11.43    6.85
   5  12  -2   12.26    5.75
  -5  12   2   24.60    7.97
  -5  12   2   11.32    5.50
  -5 -12   2   14.86    6.48
  -4 -12   2  315.14   18.27
  -4  12   2  301.12   15.51
   4 -12  -2  270.02   19.24
   4  12  -2  250.72   15.31
   4  12  -2  257.56   18.85
  -4 -12   2  266.03   14.47
  -4  12   2  259.82   19.74
   3 -12  -2  138.12   14.34
  -3 -12   2  133.72   10.12
  -3  12   2  140.32   10.68
   3  12  -2  106.49   13.19
   3  12  -2  164.14   11.52
  -3 -12   2  120.86   12.72
  -3  12   2  131.76   14.55
  -2 -12   2  387.40   17.50
  -2 -12   2  362.57   20.34
  -2  12   2  352.94   21.69
   2 -12  -2  352.97   20.93
  -2  12   2  351.82   16.86
   2  12  -2  372.38   22.12
   2  12  -2  387.86   17.66
   1 -12  -2  325.63   19.77
   1  12  -2  374.29   21.37
  -1 -12   2  310.41   16.12
  -1 -12   2  355.99   19.64
   1 -12  -2  317.88   15.05
   1 -12  -2  338.23   15.55
  -1  12   2  354.63   21.48
   0  12   2   99.19   12.95
   0  12   2  127.74    9.60
   0  12  -2  108.35   13.44
   0 -12   2  119.69   10.01
   0 -12   2  101.05   12.03
   0 -12   2  129.68   10.28
   0 -12  -2  129.54   12.94
  -1 -12  -2  361.28   20.39
   1 -12   2  316.45   16.94
   1  12   2  333.07   22.11
  -1  12  -2  372.12   21.31
   1 -12   2  328.33   17.02
   1  12   2  375.36   17.54
   1 -12   2  345.81   20.01
   2  12   2    7.09    4.61
  -2 -12  -2   13.04    6.66
  -2  12  -2    1.87    5.33
   2  12   2   11.09    7.55
   2 -12   2    0.41    6.38
   3 -12   2   52.53    9.81
   3  12   2   31.54    6.99
  -3  12  -2   22.75    6.26
   3  12   2   50.53   10.32
  -3 -12  -2   42.79    8.91
  -3  12  -2   46.45    9.45
  -4  12  -2  211.86   17.35
  -4 -12  -2  175.23   14.83
  -4  12  -2  153.35   12.93
   4 -12   2  201.58   16.24
   4  12   2  181.98   16.20
   4  12   2  137.60   12.38
  -5 -12  -2   26.32    8.24
  -5  12  -2   16.79    7.28
  -5  12  -2   18.29    6.77
   5  12   2   20.74    8.25
   5  12   2   11.63    6.40
   5 -12   2    4.69    7.11
  -6 -12  -2   37.47    9.02
  -6  12  -2   38.56    8.69
   6  12   2   24.62    8.38
   6  12   2   39.65    8.92
  -6  12  -2   31.58    7.97
   6 -12   2   26.41    8.30
  -7  12  -2    8.22    6.05
  -7  12  -2    7.81    5.81
  -7 -12  -2   12.22    6.87
   7  12   2   10.32    6.32
   7 -12   2   13.57    7.83
   7  12   2    3.75    7.76
   8  12   2   30.44    9.41
  -8  12  -2   14.72    7.12
  -8  12  -2   26.82    8.00
   8  12   2   15.17    7.69
   8 -12   2   19.23    8.86
  -8 -12  -2   22.75    8.03
  -9  12  -2   27.73    8.46
   9  12   2   24.87    8.48
   9 -12   2   24.19    8.82
  -9  12  -2    9.86    7.13
  -9 -12  -2    2.72    7.82
   9  12   2    4.49    7.73
 -10  12  -2   42.43   10.53
  10 -12   2   42.27   11.24
 -10  12  -2   38.18    9.32
  10  12   2   60.51   11.47
 -10 -12  -2   40.88   10.88
  11 -12   2    3.08    8.74
 -11  12  -2    3.61    6.74
  11  12   2    6.66    8.37
 -11  12  -2    1.85    7.52
 -11 -12  -2   -2.46    7.34
  12 -12   2   14.25    9.35
 -12  12  -2    8.08    8.08
 -12 -12  -2   30.50    9.99
  12  12   2   16.19    9.88
 -13 -12  -2    9.25   10.07
  13  12   2    6.07    9.77
  13 -12   2    3.46   10.07
 -13  12  -2    8.66    9.72
  14  12   2   34.14   12.02
  14 -12   2   -5.31    8.92
 -14 -12  -2   32.07   11.73
 -14  12  -2   34.16   12.32
 -13  13   2   14.72   10.86
  13 -13  -2    8.89    9.69
  13  13  -2   -1.66    9.33
 -13 -13   2    5.25   10.00
  12 -13  -2   57.81   12.71
  12  13  -2   91.68   15.09
 -12  13   2   48.43   11.85
 -12 -13   2   36.37   11.57
  11 -13  -2   54.26   12.39
 -11  13   2   24.82    8.72
 -11  13   2   21.23    9.01
  11  13  -2   45.20   11.47
 -11 -13   2   36.87   10.77
 -10 -13   2   86.69   13.56
 -10  13   2   61.50   11.56
  10  13  -2   65.03   12.29
 -10  13   2   71.88   12.09
  10 -13  -2   76.67   13.66
  -9  13   2   25.13    7.94
   9 -13  -2   19.82    8.83
   9  13  -2    9.36    7.53
  -9  13   2   10.57    7.10
   9  13  -2   10.27    7.94
  -9 -13   2    1.59    6.44
  -8  13   2   10.34    7.97
  -8  13   2   -1.66    5.75
   8  13  -2    2.83    6.89
   8 -13  -2    2.16    7.89
   8  13  -2    9.00    7.51
  -8 -13   2    9.23    7.25
  -7  13   2   -2.88    5.83
  -7  13   2    6.32    5.89
  -7 -13   2   -0.12    6.38
   7  13  -2    1.54    6.59
   7  13  -2   12.22    7.05
   7 -13  -2   -0.18    6.85
   6 -13  -2   -4.45    6.26
  -6  13   2   -1.42    6.36
  -6 -13   2    2.88    6.54
  -6  13   2    1.33    5.22
   6  13  -2    3.31    6.53
   6  13  -2   10.67    6.54
  -5 -13   2  114.99   13.26
  -5  13   2   83.65   10.24
   5 -13  -2  119.72   14.04
   5  13  -2  109.99   13.30
   5  13  -2  117.23   12.23
  -5  13   2  115.75   14.59
  -4  13   2    0.62    6.65
   4  13  -2   10.02    5.41
  -4 -13   2   -0.65    5.69
   4 -13  -2   -1.25    6.04
  -4  13   2    0.98    5.18
   4  13  -2    6.40    6.69
   3 -13  -2  217.65   17.91
  -3  13   2  237.63   13.89
  -3  13   2  227.16   19.12
  -3 -13   2  222.67   17.14
   3  13  -2  233.48   18.23
   2  13  -2    3.40    6.58
  -2 -13   2    3.44    4.81
   2 -13  -2   -0.34    6.39
  -2  13   2   -6.84    5.75
  -2 -13   2   -1.81    5.72
   1  13  -2   82.83   12.41
  -1  13   2   62.55   11.46
   1 -13  -2  117.99   13.26
  -1 -13   2   86.99    9.17
  -1 -13   2   69.06   10.45
   0 -13   2   -1.43    5.47
   0 -13   2   -3.63    4.23
   0  13   2   -3.77    6.04
   0  13  -2   -2.07    5.94
   0 -13  -2    1.74    5.78
   1 -13   2   62.48   10.54
   1  13   2   59.99    7.86
   1 -13   2   83.50    9.17
  -1  13  -2   80.35   11.89
  -1 -13  -2   71.70   10.66
   1 -13   2   59.19    8.30
   1  13   2   73.34   12.33
   2  13   2   36.52   10.18
   2 -13   2   63.38    8.55
   2 -13   2   72.83   11.33
  -2  13  -2   47.06    9.75
   2 -13   2   73.52    9.18
   2  13   2   66.87    8.54
  -2 -13  -2   51.57   10.01
  -3  13  -2   13.19    5.80
  -3 -13  -2   22.56    7.96
   3  13   2    3.55    5.10
   3 -13   2   15.30    7.50
   3  13   2   13.32    8.07
  -3  13  -2    9.56    7.56
   4 -13   2  112.78   13.58
   4  13   2  139.65   15.17
   4  13   2  100.34   11.38
  -4 -13  -2  101.69   12.49
  -4  13  -2  110.80   14.13
  -4  13  -2   98.33   11.36
   5 -13   2   29.89    8.96
   5  13   2   41.76    9.57
  -5 -13  -2   28.55    8.25
   5  13   2   32.93    8.12
  -5  13  -2   12.98    6.42
  -5  13  -2   23.97    8.21
   6 -13   2   90.40   12.88
   6  13   2   88.64   11.79
   6  13   2  111.86   14.14
  -6 -13  -2  100.18   12.96
  -6  13  -2   91.42   13.39
  -6  13  -2   84.49   11.17
   7  13   2   14.28    7.76
  -7 -13  -2   10.07    7.27
  -7  13  -2    9.47    6.78
  -7  13  -2   15.99    7.16
   7 -13   2    9.44    7.63
   7  13   2   10.20    8.02
  -8  13  -2    4.86    6.50
  -8  13  -2   12.52    7.29
   8  13   2    1.48    6.74
   8 -13   2   -3.32    6.69
  -8 -13  -2    3.66    7.59
   8  13   2   -6.81    7.29
  -9  13  -2   11.58    8.01
   9 -13   2    6.06    8.04
   9  13   2    5.82    7.33
  -9 -13  -2   14.39    9.21
  -9  13  -2   -1.56    7.07
   9  13   2    8.57    7.74
 -10  13  -2   45.51    9.80
 -10  13  -2   11.64    8.08
  10 -13   2   40.50   10.86
 -10 -13  -2   28.73    9.95
  10  13   2   29.62   10.65
 -11  13  -2    9.42    8.73
  11 -13   2   -8.10    7.50
 -11 -13  -2    6.42    8.72
  11  13   2   -2.42    8.66
 -11  13  -2   16.04    7.28
  12  13   2   47.66   12.62
 -12  13  -2   26.81   11.64
 -12 -13  -2   32.21   11.29
  12 -13   2   12.88   10.94
 -13  13  -2    1.12   10.01
  13 -13   2    9.46    9.93
  13  13   2   -8.83    9.38
 -13 -13  -2    5.17   10.14
 -12  14   2   -5.65    7.82
 -12 -14   2   -4.94    8.84
  12  14  -2    6.00    9.14
  12 -14  -2   -1.80    9.83
  11  14  -2   52.22   12.56
 -11 -14   2   57.72   12.60
 -11  14   2   45.60   11.75
 -11  14   2   45.59   11.49
  11 -14  -2   39.08   12.34
 -10  14   2    7.09    7.23
 -10  14   2    2.32    8.25
  10  14  -2   -4.09    7.83
 -10 -14   2    3.43    8.18
  10 -14  -2   -1.92    8.30
  -9  14   2   45.66   10.44
   9 -14  -2   44.65   11.93
   9  14  -2   33.79    9.88
  -9  14   2   35.36    9.68
  -9 -14   2   27.77   10.06
   8  14  -2    5.75    7.71
  -8 -14   2    1.23    7.72
   8 -14  -2    9.00    9.17
   8  14  -2   40.82    9.78
  -8  14   2   15.61    7.89
  -8  14   2   14.30    7.71
   7  14  -2    1.28    7.01
  -7  14   2    8.49    7.37
   7 -14  -2   -0.27    7.15
   7  14  -2   -6.74    6.21
  -7 -14   2   -9.05    6.40
  -7  14   2   -8.06    5.28
  -6  14   2   23.55    7.52
   6 -14  -2   52.12   11.39
  -6 -14   2   30.11    9.12
   6  14  -2   22.75    8.52
  -6  14   2   27.49    8.80
   6  14  -2   32.41    8.38
  -5 -14   2    9.67    6.98
  -5  14   2    6.81    5.52
   5 -14  -2    5.95    7.83
  -5  14   2   12.26    7.80
   5  14  -2    0.07    6.70
  -4 -14   2   57.60   11.08
   4  14  -2   58.75   11.31
   4 -14  -2   85.87   12.67
  -4  14   2   69.06   12.17
  -3  14   2   53.48   11.55
   3 -14  -2   62.30   11.65
   3  14  -2   39.71    9.90
  -3 -14   2   47.19    9.84
   2 -14  -2   71.64   11.85
  -2 -14   2  118.75   13.64
  -2  14   2  112.94   15.07
   2  14  -2  121.31   14.95
  -1 -14   2   29.56    8.77
   1 -14  -2   53.11   10.85
  -1  14   2   35.21   10.49
   1  14  -2   32.57    9.27
   0  14   2    7.78    7.95
   0 -14   2   -4.76    6.35
   0 -14  -2    4.25    6.60
   0  14  -2   -7.10    6.64
   0 -14   2   -0.87    4.91
  -1 -14  -2   77.27   12.07
   1 -14   2   73.24   11.49
  -1  14  -2   50.41   10.90
   1  14   2   90.17   13.33
   1 -14   2   79.29    9.88
   1 -14   2   58.71    8.87
  -2 -14  -2   19.97    7.69
  -2  14  -2   22.30    8.55
   2 -14   2   12.92    6.55
   2 -14   2   14.09    6.35
   2 -14   2   30.62    8.76
   2  14   2   28.19    9.98
  -3 -14  -2  190.75   17.40
   3 -14   2  196.88   14.55
   3  14   2  148.59   13.67
   3 -14   2  204.09   14.72
   3 -14   2  192.09   17.30
  -3  14  -2  184.23   18.45
   3  14   2  206.44   19.16
   4 -14   2   49.58   11.04
   4  14   2   68.06   10.25
  -4 -14  -2   61.73   10.93
   4  14   2   79.01   13.26
  -4  14  -2   58.04    9.13
  -4  14  -2   85.21   13.31
   5  14   2   88.20   11.86
  -5 -14  -2  110.33   13.87
  -5  14  -2  114.09   12.65
   5 -14   2   87.26   13.41
   5  14   2  140.52   15.93
  -5  14  -2  112.41   14.79
  -6 -14  -2   57.77   11.48
  -6  14  -2   48.58    9.61
  -6  14  -2   24.35    9.30
   6  14   2   65.93   11.34
   6 -14   2   59.10   11.43
   6  14   2   46.52   10.91
  -7  14  -2   62.84   11.70
   7  14   2   82.15   12.58
   7 -14   2   75.95   13.59
  -7  14  -2   40.21    9.59
   7  14   2   43.31   11.39
  -7 -14  -2   53.69   11.33
   8  14   2   12.51    8.49
  -8  14  -2   20.41    8.33
  -8 -14  -2   20.98    9.50
   8 -14   2    5.08    8.15
  -8  14  -2   22.61    8.56
   8  14   2    5.92    8.02
   9 -14   2   -1.70    7.72
   9  14   2   -6.49    7.66
  -9  14  -2    0.10    7.79
  -9 -14  -2   -9.42    7.82
  -9  14  -2   -2.93    7.52
 -10  14  -2   -8.35    7.97
 -10  14  -2   18.30    8.63
 -10 -14  -2   11.65    9.80
  10 -14   2   16.08    9.50
  10  14   2    4.35    8.10
 -11  14  -2   19.46    9.52
 -11 -14  -2    4.29   10.05
 -11  14  -2   24.55   10.32
  11  14   2   44.18   12.43
  11 -14   2    4.34    9.08
 -12  14  -2   13.36   10.91
  12  14   2    5.31   10.51
  12 -14   2   -3.01   10.27
 -12 -14  -2    9.76    9.44
 -11  15   2    1.68    8.06
 -11  15   2    0.90    8.45
  11  15  -2    8.89   10.14
 -11 -15   2    5.54    9.70
  11 -15  -2   16.13   10.90
 -10  15   2   60.12   11.80
  10  15  -2   71.11   13.32
  10 -15  -2   46.76   12.47
 -10  15   2   68.29   12.70
 -10 -15   2   54.53   12.61
  -9 -15   2   11.10    9.48
   9 -15  -2    1.65    9.10
   9  15  -2   -0.99    8.10
  -9  15   2   10.63    8.55
  -9  15   2    1.10    8.17
  -8  15   2   35.31    9.99
  -8  15   2   33.00    9.59
   8  15  -2   28.71    9.21
  -8 -15   2   32.89   10.99
   8  15  -2   34.26   10.80
   8 -15  -2   34.54   11.12
   7  15  -2   -5.38    7.13
  -7 -15   2   11.61    7.83
   7 -15  -2   13.04    8.79
  -7  15   2    3.07    8.05
   6 -15  -2   13.64    9.11
   6  15  -2    7.49    8.02
  -6 -15   2    6.08    8.09
  -6  15   2    9.72    7.92
   5  15  -2    1.24    6.73
  -5  15   2    3.33    7.59
   5 -15  -2   -7.03    7.14
  -5 -15   2   -1.78    6.41
   4  15  -2   -0.65    7.42
  -4 -15   2   -6.51    6.94
   4 -15  -2   10.82    8.33
  -4  15   2   -0.33    7.04
  -3  15   2   13.68    9.14
  -3 -15   2   18.63    8.65
   3 -15  -2   16.85    8.19
   3  15  -2   27.61    9.92
   2  15  -2   -7.01    7.34
  -2  15   2   -1.41    7.76
  -2 -15   2    3.32    6.56
   2 -15  -2    2.92    7.07
   1 -15  -2   22.90    8.70
  -1  15   2   17.02    9.57
  -1 -15   2   22.93    8.89
   1  15  -2   27.63    9.68
   0 -15  -2   21.53    8.63
   0  15   2   -6.98    7.11
   0 -15   2    6.86    6.87
   0  15  -2   -0.90    7.18
  -1  15  -2   64.20   12.66
   1 -15   2   58.30   12.14
  -1 -15  -2   67.94   11.77
   1  15   2   87.10   14.63
   2  15   2   89.71   14.52
   2 -15   2   86.74   13.40
   2 -15   2   80.57   10.49
   2 -15   2   78.53   10.52
  -2 -15  -2   81.31   12.55
  -2  15  -2   67.46   13.06
   3 -15   2   94.13   13.43
   3 -15   2   79.40   10.98
  -3 -15  -2   87.08   13.16
   3  15   2   80.79   14.52
  -3  15  -2   90.66   14.31
   3 -15   2  100.21   11.57
  -4 -15  -2   97.14   14.18
  -4  15  -2   75.90   13.17
   4  15   2   76.67   13.58
   4 -15   2   85.63   13.45
   5 -15   2   30.09   10.17
  -5 -15  -2   54.34   11.60
   5  15   2   58.79   12.68
   5  15   2   56.07   10.44
  -5  15  -2   54.37    9.81
  -5  15  -2   44.56   10.91
  -6 -15  -2   64.12   12.37
  -6  15  -2   72.49   13.43
  -6  15  -2   68.79   11.36
   6  15   2   51.72   11.12
   6  15   2   77.64   13.48
   6 -15   2   55.84   12.05
  -7  15  -2    1.40    7.91
   7  15   2   15.58    8.33
  -7  15  -2   14.19    8.37
   7 -15   2    7.32    9.00
   7  15   2   11.95    8.68
  -7 -15  -2   13.79    8.01
   8  15   2    9.97    9.79
   8 -15   2   14.03    9.38
  -8 -15  -2   -1.11    8.34
   8  15   2   21.29    9.29
  -8  15  -2   13.33    9.04
  -8  15  -2   11.40    8.65
   9 -15   2    6.07   10.05
  -9  15  -2    5.76    8.60
  -9 -15  -2   -1.62    9.51
  -9  15  -2    6.51    9.08
   9  15   2   -8.03    8.34
 -10  15  -2   15.45    9.78
  10 -15   2    9.58    9.95
 -10  15  -2    6.85    8.11
  10  15   2   12.10    9.69
 -10 -15  -2    0.94    9.36
  -9 -16   2   -5.86    9.31
  -9  16   2    1.36    9.21
   9 -16  -2    1.69    9.20
  -8 -16   2   32.03   10.48
   8 -16  -2   63.95   14.16
   8  16  -2   42.88   11.83
  -8  16   2   48.47   12.19
  -7 -16   2   -0.85    8.80
  -7  16   2    8.70    8.66
   7  16  -2   17.29   10.06
   7 -16  -2   -3.32    8.23
   6  16  -2   21.92   10.36
  -6 -16   2   12.42    9.11
   6 -16  -2   -4.52    8.03
  -6  16   2    5.29    8.08
   5 -16  -2   -2.81    7.30
   5  16  -2    9.27    8.86
  -5  16   2   11.05    8.45
  -5 -16   2    9.83    7.93
  -4  16   2   46.55   11.36
  -4 -16   2   21.09    9.48
   4  16  -2   51.06   11.78
   4 -16  -2   28.83   10.88
   3 -16  -2    6.53    7.42
   3  16  -2    9.89    9.14
  -3 -16   2   17.89    8.89
  -3  16   2   10.14    8.31
   2 -16  -2   25.00   10.42
  -2 -16   2   19.12    8.72
   2  16  -2   39.36   11.97
  -2  16   2   35.52   10.52
  -1 -16   2    4.36    7.82
  -1  16   2    3.23    7.94
   1  16  -2   -7.49    7.46
   1 -16  -2   10.77    9.41
   0  16  -2   73.81   13.81
   0  16   2   50.00   12.72
   0 -16  -2   40.46   11.44
   0 -16   2   55.98   11.47
   1 -16   2   -2.57    6.89
  -1 -16  -2  -12.09    6.67
  -1  16  -2    2.50    7.78
   1  16   2    2.35    8.58
  -2 -16  -2   41.17   10.81
   2  16   2   35.73   11.67
  -2  16  -2   20.18    8.91
   2 -16   2   17.60   10.15
   3 -16   2    6.72    9.21
   3  16   2   16.47    9.25
  -3  16  -2    6.87    7.60
  -3 -16  -2    1.57    7.30
  -4  16  -2    4.46    8.42
   4 -16   2   12.80    9.44
  -4 -16  -2   14.59    8.48
   4  16   2   26.54   10.38
  -5 -16  -2   15.75    9.90
   5 -16   2   31.31   10.35
  -5  16  -2  -11.60    7.55
   5  16   2    9.44    9.16
   6  16   2   -0.51    8.29
  -6 -16  -2    1.35    7.96
  -6  16  -2    2.99    8.38
   6 -16   2   10.09    9.29
  -6  16  -2  -10.64    6.92
  -7 -16  -2   13.35    9.00
   7 -16   2   -6.28    8.88
   7  16   2    5.78    9.18
  -7  16  -2    4.53    8.32
  -7  16  -2   17.80    9.61
  -8  16  -2   62.86   13.27
   8  16   2   52.00   11.97
   8  16   2   52.05   12.66
  -8  16  -2   54.19   11.46
   8 -16   2   43.86   11.93
  -8 -16  -2   55.36   12.55
   9 -16   2    0.49    9.63
  -9  16  -2   -6.28    8.20
  -9 -16  -2   -2.74    8.70
  -9  16  -2   11.82    9.47
   9  16   2   18.22   10.08
   7 -17  -2    8.93   10.84
   7  17  -2   34.69   12.02
  -7  17   2   36.78   11.39
  -7 -17   2   21.58   10.70
  -6  17   2   70.40   14.12
   6  17  -2   92.18   15.78
   6 -17  -2   95.92   16.50
  -6 -17   2   74.56   13.91
  -5 -17   2   11.94    9.50
   5 -17  -2   13.05   10.16
   5  17  -2    8.65    9.65
  -5  17   2   10.94   10.19
  -4  17   2   74.43   15.12
  -4 -17   2   48.05   12.24
   4 -17  -2   60.05   13.12
   4  17  -2   71.98   14.44
  -3 -17   2   18.30    9.70
  -3  17   2   12.39    9.70
   3  17  -2   12.29    9.45
   3 -17  -2   15.27   10.63
  -2 -17   2    7.64    8.51
   2  17  -2    3.51    8.79
   2 -17  -2   -0.55    8.40
  -2  17   2    5.24    8.75
   1 -17  -2   31.31   11.13
   1  17  -2   37.81   12.10
  -1  17   2   30.10   10.80
  -1 -17   2   25.36    9.71
   0 -17  -2    1.46    7.74
   0 -17   2    4.97    9.01
   0  17  -2    5.05    9.53
   0  17   2    4.21    9.33
  -1  17  -2   48.70   12.11
  -1 -17  -2   24.30   10.56
   1 -17   2   44.06   11.56
   1  17   2   11.00   10.61
  -2 -17  -2   14.85    9.03
   2  17   2   -6.14    8.29
   2 -17   2   10.59    9.27
  -2  17  -2    7.86    8.46
   3  17   2   11.13    9.82
  -3 -17  -2   17.63    9.99
   3 -17   2   22.66   10.55
  -3  17  -2   12.91    9.07
  -4  17  -2    8.91    9.50
   4 -17   2   -4.34    8.94
   4  17   2    5.38    9.63
  -4 -17  -2    5.80    9.05
  -5 -17  -2    8.13    9.44
   5 -17   2   -4.80    8.81
   5  17   2   16.06    9.98
  -5  17  -2   -0.34    7.84
  -6  17  -2   -9.65    8.12
   6  17   2   11.55    9.95
  -6 -17  -2   -7.10    7.88
   6 -17   2   -3.08    9.09
  -7  17  -2   49.63   12.34
   7 -17   2   26.64   12.17
  -7 -17  -2   11.22   10.88
   7  17   2   33.44   11.76
   5  18  -2   50.60   12.88
  -5 -18   2   42.70   12.48
  -5  18   2   36.96   11.27
   5 -18  -2   56.24   13.61
  -4  18   2   -2.12    8.81
   4 -18  -2   -1.71   10.09
  -4 -18   2   -2.23    9.74
   4  18  -2   -1.36   10.43
   3 -18  -2    6.51   10.45
  -3 -18   2    7.98    9.76
  -3  18   2    5.74    9.59
   3  18  -2    4.52   10.53
  -2 -18   2  -14.28    8.26
  -2  18   2    7.12    9.82
   2 -18  -2    3.76    9.99
   2  18  -2    3.22   10.83
  -1 -18   2    4.89    9.59
   1  18  -2    0.92    9.98
  -1  18   2   -1.23   10.18
   1 -18  -2    7.64    9.40
   0 -18   2    9.91    9.38
   0  18   2    0.47    9.09
   0  18  -2   -2.43   10.54
   0 -18  -2  -14.98    8.01
  -1  18  -2   22.06   10.70
   1  18   2   19.03   10.84
  -1 -18  -2   22.67   10.39
   1 -18   2   10.95    9.84
   2  18   2   20.22   11.85
  -2 -18  -2   21.33   10.85
   2 -18   2    8.31    9.65
  -2  18  -2   10.13    9.65
  -3  18  -2    6.89    9.30
  -3 -18  -2    6.85    9.17
   3  18   2   11.65   10.83
   3 -18   2   10.44   10.46
   4 -18   2    1.64    9.64
  -4  18  -2   -0.33    8.08
   4  18   2    8.80   10.83
  -4 -18  -2   -4.28    7.61
  18   0  -3    4.63   10.39
  18   0  -3    9.59    9.09
 -18   0   3   -4.97    7.74
 -17   0   3   71.50   12.84
  17   0  -3   87.63   14.21
  17   0  -3   74.56   13.10
  16   0  -3    5.47    8.87
 -16   0   3   -6.01    5.56
 -15   0   3   27.29    8.87
  15   0  -3   26.08    9.50
 -15   0   3   28.01    8.64
 -14   0   3   -0.98    5.69
 -14   0   3    2.76    6.24
  14   0  -3    0.32    6.70
 -13   0   3  255.01   18.47
 -13   0   3  233.86   17.08
  13   0  -3  272.64   18.31
 -12   0   3   -5.95    4.61
 -12   0   3    1.62    4.95
  12   0  -3    4.80    6.03
  11   0  -3  287.93   16.97
 -11   0   3  279.37   16.06
 -11   0   3  254.16   16.80
 -10   0   3    3.23    4.22
  10   0  -3    0.24    4.45
 -10   0   3   -1.34    3.59
   9   0  -3  133.86   10.62
  -9   0   3  119.80   10.36
  -9   0   3  125.12    9.80
   8   0  -3   -0.82    3.19
  -8   0   3    1.42    3.14
  -8   0   3   -0.45    3.20
  -7   0   3  830.74   30.09
  -7   0   3  800.01   29.13
   7   0  -3  846.47   30.91
  -6   0   3    1.60    2.35
  -6   0   3   -3.03    2.41
   6   0  -3   -2.30    2.36
  -6   0   3    0.25    1.25
  -5   0   3  505.65   16.69
  -5   0   3  485.44   18.13
   5   0  -3  526.59   19.88
  -5   0   3  508.63   19.13
  -4   0   3    1.09    2.15
  -4   0   3   -0.22    1.31
   4   0  -3    0.21    2.50
  -4   0   3   -0.80    1.64
   3   0  -3 4677.65  143.69
   3   0  -3 4732.03  144.23
  -3   0   3 4738.67  139.13
  -3   0   3 4696.92  139.58
   2   0  -3   -0.37    1.69
   2   0  -3    1.95    1.34
  -2   0   3    2.80    1.75
  -2   0   3   -1.04    0.89
  -1   0   3 2187.32   65.52
   1   0  -3 2168.95   68.32
   1   0  -3 2215.77   67.62
   1   0  -3 2208.33   66.48
   0   0   3    1.01    1.54
   0   0  -3   -0.37    1.57
   0   0  -3   -1.98    1.40
   0   0  -3   -1.09    0.83
  -1   0  -3 2979.79   88.71
  -1   0  -3 2970.67   88.93
  -1   0  -3 2993.56   91.46
  -1   0  -3 3022.74   92.98
  -2   0  -3   -0.69    1.80
  -2   0  -3   -2.75    1.63
  -2   0  -3   -1.08    1.78
  -3   0  -3 4358.43  130.17
  -3   0  -3 4409.66  131.03
  -3   0  -3 4394.12  135.35
  -3   0  -3 4408.38  133.87
  -4   0  -3    1.14    1.69
   4   0   3    1.38    2.00
  -4   0  -3    1.42    2.13
  -4   0  -3   -0.60    1.62
  -5   0  -3 4710.29  140.95
  -5   0  -3 4699.55  144.17
  -5   0  -3 4566.10  139.75
   5   0   3 4732.33  143.81
  -6   0  -3   -4.27    2.03
  -6   0  -3   -0.32    2.37
  -6   0  -3   -0.32    1.82
   6   0   3    0.79    2.66
  -7   0  -3  685.33   25.90
  -7   0  -3  695.91   23.93
   7   0   3  711.39   26.54
  -7   0  -3  707.03   26.65
   8   0   3    0.32    2.85
  -8   0  -3   -2.38    2.89
  -8   0  -3   -0.84    2.72
   9   0   3   23.14    3.38
  -9   0  -3   16.77    4.78
  -9   0  -3   24.88    5.45
   9   0   3   14.67    5.45
 -10   0  -3   -3.76    3.30
  10   0   3    1.80    4.72
 -10   0  -3   -0.65    4.60
  11   0   3  127.02   11.85
 -11   0  -3  129.62   12.66
 -11   0  -3  120.83   11.66
 -12   0  -3    2.23    5.39
 -12   0  -3   -6.25    4.69
  12   0   3   -4.43    5.54
 -13   0  -3    0.81    5.77
  13   0   3    8.37    6.49
 -13   0  -3    8.36    6.41
 -14   0  -3   -7.00    6.57
  14   0   3    0.35    6.72
 -14   0  -3   -2.89    6.22
 -15   0  -3    4.95    7.45
  15   0   3   12.36    8.17
 -15   0  -3   -1.51    6.74
 -16   0  -3    0.19    7.40
  16   0   3    5.96    7.52
 -16   0  -3   11.30    8.69
 -17   0  -3   90.22   14.67
 -17   0  -3   66.66   13.64
  17   0   3  119.49   16.07
 -18   0  -3    5.20    9.86
  18   0   3    6.47   10.50
 -18  -1   3   -1.25    8.93
  18  -1  -3    2.39    8.74
  18   1  -3    5.08   10.04
 -18   1   3   -0.22    8.80
 -18  -1   3    1.47    8.89
  18  -1  -3   13.09   10.60
  17   1  -3   42.45   12.53
  17  -1  -3   22.77    9.54
 -17  -1   3   41.99   10.47
 -17  -1   3   12.81    9.48
 -17   1   3   23.72    9.72
  17  -1  -3   19.16   10.26
  16   1  -3   27.24   10.61
 -16  -1   3   41.85   10.11
  16  -1  -3   26.86    8.63
  16  -1  -3   33.72   10.04
 -16  -1   3   29.99    8.91
 -16   1   3   22.63    9.32
  15  -1  -3   68.35   11.11
  15   1  -3   69.22   12.39
 -15  -1   3   83.90   12.45
 -15   1   3   82.55   12.24
 -15  -1   3   79.34   12.64
  15  -1  -3   74.41   12.36
  14  -1  -3   43.16    9.34
  14   1  -3   34.20    9.88
 -14  -1   3   47.89   10.20
 -14   1   3   33.38    9.61
 -14  -1   3   56.56    9.86
  14  -1  -3   56.17   10.60
 -13  -1   3   19.46    7.44
 -13  -1   3   19.65    7.13
 -13   1   3   19.43    7.39
  13  -1  -3   10.55    6.88
  13   1  -3   17.07    7.38
  12   1  -3   86.31   11.49
 -12  -1   3   89.37   11.31
 -12  -1   3   83.94   10.55
  12  -1  -3   95.12   11.29
 -12   1   3   94.45   11.60
 -12   1   3   73.84    9.96
 -11  -1   3  108.39   10.71
  11  -1  -3   94.37   10.83
 -11  -1   3   80.24   10.18
 -11   1   3   90.84   10.02
 -11   1   3   97.49   11.10
  11   1  -3   65.73    9.68
 -10   1   3   38.48    6.89
 -10   1   3   20.43    5.48
 -10  -1   3   40.88    6.88
  10  -1  -3   39.42    7.16
  10   1  -3   39.90    7.56
 -10  -1   3   24.70    5.98
  -9   1   3    8.97    4.33
   9   1  -3   24.44    5.87
  -9  -1   3    8.14    4.15
   9  -1  -3    9.19    5.08
  -9  -1   3   20.48    5.23
  -9   1   3   13.09    4.61
  -8   1   3  659.14   26.27
  -8  -1   3  664.98   25.39
   8  -1  -3  666.45   26.57
   8   1  -3  651.84   26.94
  -8  -1   3  694.80   26.28
  -8   1   3  664.23   25.47
  -7   1   3  699.15   23.20
   7   1  -3  710.15   27.54
  -7   1   3  671.74   26.49
  -7  -1   3  724.52   25.90
   7  -1  -3  730.67   27.27
  -7   1   3  720.14   26.01
  -7  -1   3  728.44   26.71
   6   1  -3 1098.67   37.60
  -6  -1   3 1075.67   35.33
  -6   1   3 1053.44   33.96
   6  -1  -3 1090.71   36.88
  -6   1   3 1046.76   35.34
  -6  -1   3 1087.54   36.23
  -6   1   3  934.68   35.78
   6   1  -3 1085.82   33.26
  -5  -1   3 1688.85   52.49
   5   1  -3 1717.33   52.27
   5  -1  -3 1677.23   54.61
  -5   1   3 1645.57   53.38
   5   1  -3 1651.25   54.98
  -5  -1   3 1656.35   53.21
  -5   1   3 1699.77   52.80
  -4   1   3 1752.26   52.98
   4  -1  -3 1626.48   53.84
  -4   1   3 1654.46   52.66
   4   1  -3 1657.68   54.23
  -4  -1   3 1659.47   52.51
   4  -1  -3 1689.44   52.10
  -4  -1   3 1669.50   51.72
   4   1  -3 1727.86   52.57
  -3   1   3 3490.70  103.57
  -3  -1   3 3321.25  103.40
   3   1  -3 3533.98  106.65
   3  -1  -3 3438.18  106.49
  -3   1   3 3429.67  106.80
  -3  -1   3 3438.89  102.79
   3  -1  -3 3568.18  103.26
   3   1  -3 3490.58  106.75
  -2   1   3  432.55   14.89
  -2  -1   3  436.69   13.83
   2   1  -3  432.45   15.02
  -2  -1   3  425.22   15.05
   2  -1  -3  442.13   15.62
   2   1  -3  448.59   15.80
   2  -1  -3  427.90   14.39
  -2   1   3  424.76   15.15
  -1   1   3   50.61    3.55
   1   1  -3   45.56    3.33
  -1  -1   3   47.91    2.15
   1  -1  -3   47.23    2.75
   1   1  -3   50.64    3.51
  -1   1   3   44.87    2.94
  -1  -1   3   43.42    3.37
   1  -1  -3   46.47    3.49
   0  -1  -3   23.58    1.92
   0  -1  -3   18.41    2.33
   0  -1   3   17.45    2.19
   0  -1   3   20.98    2.35
   0   1  -3   16.78    2.27
   0  -1   3   30.20    1.79
   0   1   3   22.30    1.79
   0   1  -3   18.97    2.08
   0   1   3   18.87    2.45
  -1  -1  -3   15.77    1.62
  -1  -1  -3   11.82    2.22
  -1   1  -3   15.88    2.23
  -1   1  -3   19.75    2.05
  -1  -1  -3   17.24    2.13
  -1   1  -3   15.62    2.32
   1   1   3   17.61    2.50
  -2  -1  -3  307.23   12.03
  -2  -1  -3  313.88   10.70
  -2   1  -3  303.65   11.35
  -2   1  -3  315.02   11.63
  -2   1  -3  312.17   11.86
  -2  -1  -3  299.37   11.34
  -2   1  -3  298.23   11.13
   2   1   3  321.34   11.88
  -3   1  -3  660.35   21.95
  -3  -1  -3  621.33   22.69
  -3   1  -3  659.70   22.22
   3   1   3  669.66   22.39
  -3  -1  -3  639.27   22.20
  -3   1  -3  642.56   22.22
  -3  -1  -3  653.90   21.29
  -3   1  -3  675.57   22.45
   4   1   3 2449.52   75.55
  -4   1  -3 2413.79   73.82
  -4  -1  -3 2369.97   75.73
  -4   1  -3 2458.82   75.71
   4  -1   3 2373.89   74.89
  -4   1  -3 2401.57   74.18
  -4  -1  -3 2385.88   72.89
  -4  -1  -3 2405.77   74.19
  -5   1  -3  442.33   17.10
  -5   1  -3  441.13   16.00
   5   1   3  426.89   15.75
   5  -1   3  416.73   16.51
  -5  -1  -3  443.99   16.30
  -5   1  -3  415.80   17.04
   5   1   3  431.47   17.48
  -5  -1  -3  435.26   17.23
  -6  -1  -3 1313.78   45.63
   6  -1   3 1349.35   45.68
  -6   1  -3 1396.62   45.76
   6   1   3 1403.21   46.88
   6   1   3 1380.32   44.72
  -6   1  -3 1384.51   46.05
  -6   1  -3 1432.37   45.13
  -6  -1  -3 1410.26   44.97
  -7  -1  -3    1.49    3.06
  -7   1  -3   -7.40    1.84
  -7  -1  -3    1.31    2.75
   7   1   3    2.52    2.90
  -7   1  -3    2.71    3.14
   7  -1   3    4.39    3.12
  -7   1  -3    0.34    1.99
   7   1   3    0.92    2.17
  -8   1  -3  503.96   18.48
   8  -1   3  509.48   21.05
  -8   1  -3  505.94   21.39
  -8   1  -3  534.14   21.97
  -8  -1  -3  466.86   21.09
   8   1   3  527.88   21.97
   8   1   3  499.26   18.24
  -8  -1  -3  498.80   20.75
   9   1   3  136.87    7.22
  -9  -1  -3  123.26   10.14
  -9   1  -3  132.62    7.15
  -9  -1  -3  145.26   11.39
   9  -1   3  167.01   10.89
   9   1   3  120.86   10.61
  -9   1  -3  130.61   10.93
  -9   1  -3  145.32   11.47
 -10   1  -3  153.63   12.27
  10   1   3  140.74   12.06
  10  -1   3  147.04   11.38
 -10   1  -3  128.93   11.97
 -10  -1  -3  172.28   12.13
 -10  -1  -3  113.93   11.53
 -11  -1  -3    0.14    4.42
  11  -1   3    1.64    5.00
 -11  -1  -3    9.53    5.84
 -11   1  -3    4.26    4.91
  11   1   3    5.59    5.45
 -11   1  -3    2.64    4.98
 -12  -1  -3    7.03    5.72
  12  -1   3    2.38    5.64
 -12  -1  -3    2.14    5.38
 -12   1  -3    7.37    5.85
  12   1   3   -1.14    5.72
 -12   1  -3   -5.15    5.01
 -13  -1  -3   12.34    6.81
  13  -1   3   32.67    7.98
 -13  -1  -3   30.66    8.53
 -13   1  -3   18.64    6.98
  13   1   3   40.76    9.06
 -13   1  -3   19.36    7.70
  14   1   3   19.23    7.79
 -14  -1  -3   32.22    8.67
 -14   1  -3   34.16    8.73
 -14   1  -3   17.51    7.57
 -14  -1  -3   38.26    9.24
  14  -1   3   23.53    7.82
 -15  -1  -3   13.05    8.07
 -15   1  -3   13.80    8.48
 -15   1  -3    5.96    8.16
  15   1   3    6.75    7.47
 -15  -1  -3   15.74    8.17
  15  -1   3   14.66    8.17
  16  -1   3   13.78    8.99
 -16  -1  -3   11.98    8.10
 -16  -1  -3   19.79    8.92
 -16   1  -3    5.99    8.02
  16   1   3    7.41    8.93
  17  -1   3   41.82   11.06
  17   1   3   31.83   11.06
 -17  -1  -3   37.64   11.07
 -17  -1  -3   37.06   10.96
 -17   1  -3   53.50   12.45
  17  -1   3   40.79   11.66
  18  -1   3   -3.42    8.24
  18   1   3    3.27   10.66
 -18   1  -3    2.52    9.11
 -18  -1  -3   -1.15    9.02
 -18  -1  -3  -14.87    9.08
  18  -2  -3   51.01   13.38
 -18   2   3   49.83   13.30
  18  -2  -3   52.18   12.81
  18   2  -3   42.34   13.70
 -18  -2   3   54.80   12.07
 -18  -2   3   29.34   11.20
 -17   2   3   10.91    9.42
  17   2  -3   12.33   10.22
  17  -2  -3   -1.55    7.26
 -17  -2   3    8.20    8.32
 -17  -2   3    2.00    7.91
  17  -2  -3  -11.34    8.27
  16  -2  -3   17.67    8.66
  16  -2  -3   32.70   10.04
 -16   2   3   25.52    9.46
 -16  -2   3   20.08    8.92
 -16  -2   3   10.47    8.50
  16   2  -3   17.23    8.98
 -15   2   3    7.69    7.92
  15  -2  -3    9.25    7.46
  15  -2  -3   -1.13    7.79
 -15  -2   3   11.39    7.80
 -15  -2   3    5.18    6.76
  15   2  -3   21.70    8.81
 -14  -2   3   60.16   10.13
  14  -2  -3   60.18   10.53
  14   2  -3   69.77   11.31
 -14   2   3   67.02   11.55
  14  -2  -3   75.15   11.20
 -14  -2   3   74.70   11.12
 -13  -2   3    4.80    5.64
 -13  -2   3    1.75    5.37
 -13   2   3   -4.88    5.08
  13  -2  -3    6.35    6.43
  13   2  -3    3.21    6.66
  13  -2  -3   -2.40    5.70
 -12  -2   3   16.01    6.50
 -12   2   3   11.08    6.52
  12  -2  -3    6.71    6.04
 -12  -2   3    5.98    5.62
  12  -2  -3    6.04    6.35
  12   2  -3   16.22    7.24
 -11  -2   3  370.71   19.57
 -11  -2   3  355.30   18.82
 -11   2   3  404.89   20.69
  11   2  -3  394.32   21.44
  11  -2  -3  420.34   20.55
  11  -2  -3  379.00   19.79
  10  -2  -3    2.47    4.78
 -10  -2   3    9.36    4.69
 -10   2   3    0.36    4.08
  10  -2  -3   -1.68    3.88
 -10  -2   3    1.03    3.87
  10   2  -3   -0.42    5.05
   9  -2  -3   47.31    6.91
  -9   2   3   65.28    3.93
  -9  -2   3   60.71    7.83
  -9  -2   3   58.39    7.32
   9  -2  -3   48.60    6.87
   9   2  -3   42.45    7.53
  -9   2   3   48.01    7.13
  -8   2   3  206.48   12.16
  -8   2   3  201.21    8.80
   8  -2  -3  188.11   11.43
   8   2  -3  210.45   12.67
  -8  -2   3  218.52   11.46
   8  -2  -3  207.01   12.13
  -8  -2   3  218.42   12.28
  -7   2   3  785.90   27.13
   7   2  -3  835.98   31.03
  -7  -2   3  811.50   29.54
   7   2  -3  804.68   25.85
   7  -2  -3  822.45   29.99
  -7   2   3  811.71   29.99
  -7  -2   3  810.17   28.80
   7  -2  -3  814.32   29.36
   6  -2  -3 2640.05   84.33
  -6  -2   3 2717.49   82.60
   6   2  -3 2642.23   85.26
  -6  -2   3 2620.74   81.88
   6  -2  -3 2661.85   82.58
   6   2  -3 2679.51   82.16
  -6   2   3 2642.54   83.01
  -6   2   3 2663.13   83.21
   5  -2  -3 1132.54   37.38
   5   2  -3 1103.09   35.32
  -5   2   3 1088.34   36.85
  -5   2   3 1106.35   36.24
  -5  -2   3 1105.60   36.52
  -5  -2   3 1101.21   35.84
   5  -2  -3 1082.69   36.27
   5   2  -3 1101.25   38.13
  -4  -2   3 1941.73   60.05
   4   2  -3 1990.11   61.49
  -4   2   3 1974.93   62.19
   4   2  -3 2050.23   63.18
  -4  -2   3 1935.13   60.65
   4  -2  -3 1974.02   60.71
   4  -2  -3 1901.44   62.18
  -4   2   3 1918.82   60.94
   3  -2  -3 1694.49   52.67
  -3   2   3 1715.60   52.72
  -3  -2   3 1699.98   52.76
   3   2  -3 1710.64   53.82
   3  -2  -3 1692.35   53.89
  -3  -2   3 1696.54   51.94
  -3   2   3 1741.43   54.36
   3   2  -3 1678.29   54.40
   2  -2  -3 6745.83  203.98
  -2  -2   3 6721.05  198.60
  -2   2   3 6800.12  198.29
  -2   2   3 6823.85  207.06
   2   2  -3 6703.29  206.71
   2   2  -3 6682.40  204.22
  -2  -2   3 6770.40  198.48
   2  -2  -3 6801.26  199.17
  -1  -2   3  268.98   10.32
  -1  -2   3  282.61    9.25
   1  -2  -3  260.90   10.27
   1   2  -3  258.75   10.17
  -1   2   3  252.82    9.33
   1   2  -3  267.47   10.50
  -1   2   3  251.77   10.64
   1  -2  -3  254.08    9.77
   0   2  -3  952.65   31.64
   0   2   3  943.22   28.78
   0  -2   3  967.03   29.58
   0  -2  -3  975.99   31.13
   0  -2  -3  981.50   30.05
   0   2   3  927.60   31.66
   0   2  -3  973.18   30.24
   0  -2   3  944.99   30.02
   0  -2   3  948.82   30.30
  -1   2  -3 4268.19  127.59
  -1   2  -3 4294.40  133.17
  -1  -2  -3 4303.62  131.25
   1  -2   3 4336.85  127.72
   1   2   3 4263.91  126.92
  -1  -2  -3 4357.13  127.90
  -1   2  -3 4283.87  129.91
   1   2   3 4362.41  133.13
  -2  -2  -3 1116.33   32.61
   2  -2   3 1045.08   34.27
  -2  -2  -3 1017.54   35.39
  -2   2  -3 1059.80   34.55
  -2   2  -3 1098.87   35.73
  -2  -2  -3 1067.94   34.45
   2   2   3 1084.19   35.59
  -2   2  -3 1128.64   33.85
  -3   2  -3   60.04    4.66
   3   2   3   63.97    4.79
  -3  -2  -3   59.30    5.12
  -3   2  -3   61.20    5.05
  -3   2  -3   62.26    3.72
  -3  -2  -3   65.90    5.04
   3  -2   3   64.15    4.98
  -3  -2  -3   61.96    3.69
  -4  -2  -3  347.38   14.31
  -4   2  -3  329.90   13.88
   4  -2   3  337.27   14.00
  -4  -2  -3  353.38   12.53
   4   2   3  315.67   13.04
  -4  -2  -3  320.19   13.62
  -4   2  -3  332.57   13.39
   4  -2   3  351.47   12.84
  -5  -2  -3   75.71    5.20
  -5   2  -3   60.89    4.95
   5  -2   3   74.80    5.15
   5   2   3   69.92    5.10
   5   2   3   62.93    6.11
  -5  -2  -3   75.97    6.35
  -5   2  -3   53.57    5.75
  -5   2  -3   65.28    6.19
   6  -2   3  240.16   11.27
   6   2   3  249.89   10.55
  -6   2  -3  252.65   12.49
  -6   2  -3  242.05   12.41
   6   2   3  235.35   12.63
  -6  -2  -3  258.93   11.38
  -6   2  -3  236.90   10.75
  -6  -2  -3  251.16   12.32
  -7  -2  -3  425.30   18.83
  -7  -2  -3  439.50   17.60
  -7   2  -3  431.81   16.66
   7  -2   3  446.30   17.87
   7   2   3  442.85   19.38
  -7   2  -3  415.63   18.61
   7   2   3  426.84   16.36
  -7   2  -3  441.79   18.78
  -8  -2  -3  314.86   14.63
  -8   2  -3  300.56   15.52
  -8   2  -3  319.76   13.12
   8   2   3  295.79   15.65
   8  -2   3  310.25   14.75
  -8  -2  -3  330.28   15.84
  -8   2  -3  308.94   15.67
   8   2   3  318.37   12.77
   9   2   3  101.60   10.05
  -9   2  -3  104.52   10.16
  -9  -2  -3   98.77    9.87
   9   2   3  114.88    6.90
  -9   2  -3  109.57   10.32
  -9   2  -3  118.78    6.97
   9  -2   3  123.99    9.48
  -9  -2  -3  119.71    9.45
 -10   2  -3  647.94   27.69
 -10  -2  -3  622.21   27.23
 -10  -2  -3  658.89   26.30
  10   2   3  631.37   27.79
  10  -2   3  656.32   26.33
 -10   2  -3  560.83   26.71
 -10   2  -3  654.85   23.06
 -11  -2  -3   22.56    6.61
 -11  -2  -3   10.74    5.11
  11  -2   3   18.96    5.94
 -11   2  -3   26.23    7.05
 -11   2  -3   24.19    6.84
  11   2   3   20.89    7.06
 -12   2  -3   17.20    7.12
  12  -2   3   13.79    6.28
 -12  -2  -3   12.93    6.51
  12   2   3   10.75    6.32
 -12  -2  -3   18.67    6.42
 -13  -2  -3   85.80   11.58
  13  -2   3   80.17   11.61
  13  -2   3   91.66   11.08
 -13  -2  -3   92.26   11.47
 -13   2  -3   68.69   11.13
  13   2   3  104.99   13.02
  14  -2   3   -5.92    6.80
 -14  -2  -3    9.85    6.94
  14   2   3   -1.20    7.31
 -14  -2  -3   13.10    7.50
 -14   2  -3   -5.82    6.48
  14  -2   3   -8.31    6.12
 -15  -2  -3   36.01   10.43
  15   2   3   31.95    9.83
  15  -2   3   48.60   11.15
 -15  -2  -3   49.06   10.21
 -15   2  -3   28.30    9.44
  15  -2   3   27.81    9.27
  16  -2   3    2.04    8.13
 -16  -2  -3   21.00    9.39
  16   2   3   -4.40    8.26
  16  -2   3    1.76    8.02
 -16   2  -3   13.79    8.79
 -16  -2  -3    4.52    8.14
 -17  -2  -3   -5.47    8.64
 -17   2  -3  -10.43    8.62
 -17  -2  -3    0.32    8.09
  17   2   3    5.14    9.56
  17  -2   3   -6.39    7.82
 -18  -2  -3   29.86   11.40
 -18   2  -3   20.78   10.84
 -18  -2  -3    9.73   10.06
  18   2   3   14.18   11.14
  18  -2   3    8.00   10.46
 -18  -3   3   16.41    9.97
  18  -3  -3   10.63    9.41
 -18  -3   3    1.52    9.73
 -18   3   3    4.77   10.40
  18   3  -3   31.83   12.34
  17   3  -3   -1.20    9.12
 -17   3   3    7.67    8.27
 -17  -3   3    5.41    8.45
  17  -3  -3   -1.78    8.58
 -17  -3   3   10.17    8.98
  17  -3  -3   12.80    8.60
 -16   3   3   20.07    9.30
 -16  -3   3   18.73    8.43
 -16  -3   3   36.22   10.13
  16  -3  -3   38.15   10.26
  16  -3  -3   24.96    9.84
  16   3  -3    2.55    7.67
  15  -3  -3   86.03   12.66
 -15  -3   3   53.60   10.75
 -15  -3   3   95.47   12.99
  15  -3  -3   63.10   11.56
 -15   3   3   90.52   13.64
  15   3  -3   87.63   13.14
 -14  -3   3   14.59    6.94
  14   3  -3    5.69    7.23
  14  -3  -3    7.11    6.48
 -14  -3   3    2.42    6.13
 -14   3   3    7.44    7.06
  14  -3  -3    1.93    6.79
  13  -3  -3   25.61    7.90
  13  -3  -3   20.54    7.11
 -13  -3   3   23.61    7.34
 -13   3   3   29.00    7.94
 -13  -3   3   24.43    7.55
  13   3  -3   15.05    8.29
  12   3  -3  256.57   18.60
  12  -3  -3  293.33   17.36
  12  -3  -3  272.66   18.21
 -12  -3   3  336.84   18.28
 -12  -3   3  305.39   17.26
 -12   3   3  266.83   18.55
  11   3  -3   38.89    8.80
 -11  -3   3   29.11    7.20
 -11   3   3   46.43    8.34
  11  -3  -3   33.20    7.84
 -11  -3   3   49.20    8.17
  11  -3  -3   52.44    8.22
  10   3  -3  445.14   23.15
 -10  -3   3  532.42   22.95
  10  -3  -3  530.49   22.68
  10  -3  -3  522.54   22.93
 -10  -3   3  508.85   22.38
 -10   3   3  452.06   22.70
   9  -3  -3  138.09   11.13
  -9  -3   3  157.93   11.37
   9  -3  -3  152.63   10.87
  -9  -3   3  143.87   10.64
  -9   3   3  162.19   12.26
   9   3  -3  155.55   12.25
  -9   3   3  144.38    7.91
  -8   3   3  513.47   18.83
   8  -3  -3  537.18   21.52
   8   3  -3  489.93   17.01
  -8   3   3  491.63   21.85
   8  -3  -3  553.18   21.47
   8   3  -3  473.09   22.04
  -8  -3   3  475.06   20.34
  -8  -3   3  491.97   21.05
   7  -3  -3 1758.25   57.08
  -7  -3   3 1704.96   55.64
  -7  -3   3 1775.78   56.31
  -7   3   3 1747.66   57.03
   7   3  -3 1691.32   58.39
  -7   3   3 1689.15   55.77
   7  -3  -3 1674.29   56.35
   7   3  -3 1742.04   54.35
  -6  -3   3  600.62   21.90
   6   3  -3  596.71   20.42
  -6   3   3  601.26   22.97
   6  -3  -3  572.86   22.31
   6  -3  -3  597.24   22.55
  -6  -3   3  575.79   22.26
   6   3  -3  595.60   23.81
  -6   3   3  598.02   21.63
   5   3  -3 2312.15   72.69
   5   3  -3 2385.23   74.71
  -5   3   3 2252.82   72.10
   5  -3  -3 2380.25   72.46
  -5  -3   3 2334.29   71.40
  -5   3   3 2266.64   73.63
   5  -3  -3 2292.92   73.21
  -5  -3   3 2306.64   71.65
  -4  -3   3 1823.33   55.47
  -4   3   3 1765.11   55.50
  -4   3   3 1772.78   57.21
   4   3  -3 1759.46   57.44
   4   3  -3 1762.56   56.31
   4  -3  -3 1763.79   56.30
  -4  -3   3 1776.50   54.98
   4  -3  -3 1718.10   55.68
  -3  -3   3  897.89   29.69
  -3   3   3  910.97   30.20
   3   3  -3  943.82   30.99
   3  -3  -3  913.24   30.66
   3   3  -3  953.59   31.64
   3  -3  -3  925.63   30.69
  -3   3   3  927.17   31.60
  -3  -3   3  918.84   30.29
  -2   3   3  573.34   21.16
   2  -3  -3  595.13   20.27
   2   3  -3  573.13   20.72
  -2  -3   3  603.64   20.10
  -2  -3   3  571.30   19.38
   2  -3  -3  562.14   20.12
  -2   3   3  584.32   19.52
   2   3  -3  591.08   20.65
  -1  -3   3 1165.94   37.44
  -1   3   3 1205.68   39.66
   1   3  -3 1177.50   39.27
   1   3  -3 1195.09   37.95
   1  -3  -3 1174.67   38.20
   1  -3  -3 1164.65   37.56
  -1  -3   3 1211.48   36.95
  -1   3   3 1202.35   36.29
   0   3   3  335.62   13.88
   0   3   3  328.85   10.91
   0   3  -3  349.41   12.06
   0  -3   3  333.50   12.88
   0  -3   3  352.77   12.68
   0  -3  -3  365.49   13.04
   0   3  -3  333.15   13.59
   0  -3   3  336.82   12.78
   0  -3  -3  354.46   13.17
  -1  -3  -3  843.85   27.94
  -1  -3  -3  839.67   27.22
  -1   3  -3  801.82   27.09
   1   3   3  821.83   28.60
  -1   3  -3  823.02   25.73
   1  -3   3  829.46   27.02
  -1   3  -3  812.05   28.43
  -2   3  -3   21.90    3.46
  -2   3  -3   30.55    1.94
  -2  -3  -3   24.60    3.61
  -2   3  -3   23.17    3.60
   2   3   3   25.63    3.96
  -2  -3  -3   24.93    3.45
   2  -3   3   24.46    3.65
  -2  -3  -3   26.15    1.60
   3  -3   3   49.01    3.04
   3  -3   3   43.95    4.77
  -3  -3  -3   44.06    4.73
  -3  -3  -3   39.16    4.67
  -3   3  -3   48.89    4.76
  -3   3  -3   43.95    4.78
   3   3   3   54.63    4.82
  -3  -3  -3   49.25    2.94
   4  -3   3  574.35   18.55
  -4  -3  -3  512.98   20.87
  -4   3  -3  541.14   20.54
  -4  -3  -3  550.80   18.27
   4  -3   3  539.59   20.48
  -4   3  -3  532.35   20.33
   4   3   3  557.97   20.28
  -4  -3  -3  544.88   20.56
   5  -3   3    4.25    2.19
   5   3   3   -3.80    2.53
  -5   3  -3    4.16    2.37
  -5   3  -3    2.24    2.65
   5  -3   3    3.99    2.81
   5   3   3    2.94    2.63
  -5  -3  -3    4.21    2.60
  -5  -3  -3    3.32    1.95
  -6  -3  -3  513.00   18.85
  -6   3  -3  508.94   19.78
   6  -3   3  519.99   19.20
   6   3   3  513.34   21.55
   6   3   3  521.51   19.57
  -6   3  -3  527.68   21.05
  -6  -3  -3  516.77   20.78
   6  -3   3  532.85   21.21
   7  -3   3  670.14   24.45
  -7  -3  -3  649.68   25.89
  -7   3  -3  670.63   24.53
   7   3   3  666.31   24.06
   7   3   3  640.41   26.71
  -7  -3  -3  688.45   24.34
   7  -3   3  677.06   26.62
  -7   3  -3  683.41   26.23
   8   3   3   95.23    9.44
  -8   3  -3   74.28    8.40
  -8  -3  -3   76.10    7.26
   8  -3   3   91.55    9.30
   8  -3   3   92.97    7.46
  -8  -3  -3   99.34    9.36
   8   3   3   88.39    6.54
  -8   3  -3   96.17    6.79
   9   3   3  243.53   11.32
  -9   3  -3  223.37   14.00
  -9  -3  -3  236.84   14.54
  -9   3  -3  247.85   11.59
  -9  -3  -3  257.26   13.38
   9   3   3  244.14   14.89
   9  -3   3  240.76   14.61
   9  -3   3  248.35   13.18
 -10  -3  -3   17.09    4.81
 -10   3  -3    2.61    4.60
  10  -3   3    6.73    4.65
 -10   3  -3   -2.36    2.54
  10  -3   3    9.99    5.63
 -10  -3  -3    1.04    4.62
  10   3   3    6.41    5.80
  11   3   3  159.14   14.26
  11  -3   3  177.66   12.47
 -11   3  -3  176.28   14.75
 -11  -3  -3  183.05   12.82
  11  -3   3  165.09   14.36
 -11  -3  -3  183.99   14.79
 -12  -3  -3  174.49   13.52
  12  -3   3  184.20   15.67
 -12  -3  -3  165.08   14.86
  12  -3   3  175.80   13.02
 -12   3  -3  177.74   15.62
  12   3   3  163.24   14.97
  13  -3   3   12.27    7.61
 -13   3  -3    0.89    6.04
  13   3   3    1.18    7.05
  13  -3   3    0.79    5.64
 -13  -3  -3    3.01    5.85
 -13  -3  -3   -1.18    6.16
 -14  -3  -3  179.57   15.53
  14  -3   3  132.63   15.65
 -14  -3  -3  152.48   16.15
  14   3   3  191.68   17.51
  14  -3   3  195.36   15.30
 -14   3  -3  176.80   17.26
  15   3   3   -8.60    7.05
 -15  -3  -3    8.79    7.78
  15  -3   3    0.45    7.14
 -15   3  -3    2.77    7.18
 -15  -3  -3   -4.46    6.60
  16   3   3   -3.72    8.75
 -16  -3  -3   11.55    8.26
  16  -3   3    4.49    8.10
 -16   3  -3   26.19    9.39
 -16  -3  -3   17.39    8.95
  17   3   3   15.03   10.35
  17  -3   3   31.14   11.52
 -17  -3  -3   40.27   11.58
 -17  -3  -3   26.10    9.95
 -17   3  -3   12.68   10.00
 -18   3  -3    8.11    9.26
  18   3   3   12.30   10.04
  18  -3   3   -2.68    8.65
 -18  -3  -3   -8.30    9.64
 -18   4   3   15.03   10.02
 -18  -4   3   15.00   10.00
 -18  -4   3    4.87    9.14
  18  -4  -3    5.61    9.87
  18   4  -3   10.44   11.00
  17   4  -3   23.03   10.40
 -17   4   3   -7.79    7.95
  17  -4  -3   10.97    9.05
 -17  -4   3   44.31   10.93
 -17  -4   3   -0.40    8.67
  16  -4  -3   -8.10    7.93
 -16   4   3    5.54    8.18
  16  -4  -3   -3.79    7.56
 -16  -4   3   -5.25    6.74
 -16  -4   3    8.66    8.05
  16   4  -3   -3.83    8.06
  15  -4  -3    9.28    7.17
  15   4  -3   -1.65    7.33
  15  -4  -3   -2.11    7.04
 -15   4   3   -5.01    6.52
 -15  -4   3    5.42    6.69
 -15  -4   3   -4.63    6.40
  14  -4  -3   78.29   12.60
  14  -4  -3  123.21   12.96
 -14   4   3  100.36   13.93
 -14  -4   3  101.55   12.68
  14   4  -3  111.65   14.80
 -14  -4   3  113.15   13.17
 -13   4   3  303.92   20.60
  13   4  -3  271.83   19.95
 -13  -4   3  254.20   18.17
  13  -4  -3  310.88   18.26
 -13  -4   3  267.64   18.18
  13  -4  -3  284.42   19.38
  12  -4  -3   17.88    7.61
  12  -4  -3    0.54    5.21
 -12   4   3   10.71    6.82
 -12  -4   3   14.08    6.52
  12   4  -3   17.26    7.63
 -12  -4   3   16.65    6.94
  11  -4  -3  703.48   28.75
 -11  -4   3  577.48   27.51
 -11   4   3  704.13   29.97
  11  -4  -3  656.13   29.28
 -11  -4   3  729.63   29.14
  10  -4  -3  117.05   11.73
  10   4  -3  133.01   12.47
 -10  -4   3  139.66   11.48
 -10   4   3  140.27    8.13
 -10  -4   3  125.62   11.19
 -10   4   3  127.29   12.11
  10  -4  -3  123.41   10.52
   9  -4  -3  556.66   24.28
   9   4  -3  557.48   25.46
  -9   4   3  576.13   24.99
  -9  -4   3  544.00   23.32
   9   4  -3  571.24   19.53
  -9  -4   3  537.34   23.19
  -9   4   3  593.75   21.67
   9  -4  -3  539.57   23.24
  -8   4   3   10.37    4.90
   8  -4  -3    7.10    4.50
   8   4  -3    9.22    2.66
  -8  -4   3    9.22    4.03
   8   4  -3    7.40    4.65
   8  -4  -3   16.08    4.37
  -8   4   3    9.44    3.48
  -8  -4   3   15.05    4.23
  -7   4   3   -2.33    2.88
   7   4  -3   -0.63    3.47
   7  -4  -3    4.67    3.34
   7  -4  -3    1.43    2.88
   7   4  -3    3.39    2.14
  -7  -4   3    3.75    3.21
  -7  -4   3   -0.46    2.44
  -7   4   3   -0.44    2.75
  -6  -4   3   72.61    6.56
  -6   4   3   89.49    7.92
   6   4  -3   72.09    7.65
   6   4  -3   87.62    5.74
  -6  -4   3   87.55    7.20
  -6   4   3   77.75    6.63
   6  -4  -3   89.99    7.79
   6  -4  -3   79.95    6.61
  -5   4   3  313.44   14.13
   5  -4  -3  303.06   14.23
   5   4  -3  312.20   12.85
   5  -4  -3  303.40   13.18
  -5  -4   3  321.51   13.49
  -5  -4   3  319.33   13.63
   5   4  -3  305.30   14.56
  -5   4   3  323.86   14.06
  -4   4   3   59.21    5.88
  -4   4   3   71.91    6.03
  -4  -4   3   78.89    5.98
   4  -4  -3   65.25    5.28
   4  -4  -3   69.83    6.27
  -4  -4   3   67.80    5.48
   4   4  -3   69.97    6.54
   4   4  -3   77.64    5.59
  -3   4   3  176.29    8.51
   3  -4  -3  185.66    9.38
   3   4  -3  180.20    9.31
  -3  -4   3  166.05    8.61
   3  -4  -3  172.78    8.31
  -3  -4   3  184.86    8.57
   3   4  -3  171.22    8.77
  -3   4   3  178.30    9.75
  -2   4   3  246.59   12.06
  -2  -4   3  279.60   11.29
  -2  -4   3  268.54   10.94
  -2   4   3  272.06   10.56
   2   4  -3  285.74   11.53
   2  -4  -3  257.31   10.80
   2  -4  -3  252.62   11.53
   2   4  -3  251.87   11.57
  -1  -4   3  248.50   10.40
  -1   4   3  242.56   11.88
   1   4  -3  273.49   11.64
  -1   4   3  254.24    9.40
   1   4  -3  262.33   10.29
   1  -4  -3  228.35   10.79
   1  -4  -3  248.41   10.52
  -1  -4   3  264.92   10.62
   0  -4   3   36.45    4.08
   0  -4  -3   30.47    3.91
   0   4   3   33.75    2.26
   0  -4   3   38.26    4.10
   0   4  -3   33.47    4.40
   0  -4  -3   37.47    3.92
   0  -4   3   32.01    3.91
   0   4  -3   38.51    2.97
   0   4   3   34.75    4.81
  -1   4  -3  518.05   20.69
  -1  -4  -3  559.73   19.88
   1   4   3  558.71   21.13
   1  -4   3  545.31   19.64
  -1   4  -3  539.70   19.72
  -1  -4  -3  536.11   20.03
  -1   4  -3  560.91   17.50
  -2   4  -3    9.78    2.88
  -2  -4  -3    6.36    2.86
   2  -4   3   13.03    3.40
  -2  -4  -3   11.74    3.01
   2   4   3    5.02    3.18
  -2   4  -3    8.79    3.03
   3  -4   3    2.06    2.44
  -3   4  -3    0.97    2.36
  -3  -4  -3   -0.80    2.15
  -3   4  -3    0.11    2.13
   3   4   3    5.76    2.83
  -3  -4  -3   -0.46    2.12
  -3  -4  -3    1.54    1.15
   3  -4   3    1.05    1.01
  -4  -4  -3   18.65    4.02
  -4  -4  -3   19.59    3.85
   4  -4   3   22.10    2.29
   4   4   3   15.57    3.69
   4  -4   3   19.50    4.21
  -4  -4  -3   17.55    2.33
  -4   4  -3   17.89    4.20
  -4   4  -3   18.09    3.68
   5   4   3  811.57   30.01
  -5   4  -3  808.63   29.34
   5   4   3  807.71   28.63
   5  -4   3  786.65   29.04
   5  -4   3  801.90   26.31
  -5  -4  -3  810.44   26.17
  -5  -4  -3  782.18   29.00
  -5   4  -3  775.51   28.93
  -6  -4  -3  130.70    7.35
   6  -4   3  133.17    9.74
  -6   4  -3  129.48    8.27
   6   4   3  140.06   10.21
   6  -4   3  128.34    7.09
   6   4   3  145.48    8.57
  -6   4  -3  117.33    9.32
  -6  -4  -3  131.71    9.77
  -7  -4  -3  586.49   23.48
   7   4   3  545.33   23.71
  -7   4  -3  572.20   22.03
   7  -4   3  568.43   23.57
  -7  -4  -3  574.76   20.92
   7   4   3  537.79   21.31
   7  -4   3  561.28   20.73
  -7   4  -3  521.07   22.84
  -8  -4  -3   24.37    4.49
   8   4   3   15.69    5.27
  -8   4  -3   15.14    4.85
  -8   4  -3   24.00    4.56
   8  -4   3   20.43    4.35
   8  -4   3   22.62    5.65
   8   4   3   27.75    4.81
  -8  -4  -3   22.97    5.78
   9   4   3   46.86    8.16
  -9   4  -3   39.96    5.59
   9   4   3   37.02    5.30
   9  -4   3   44.08    8.01
   9  -4   3   44.74    6.13
  -9  -4  -3   24.39    6.30
  -9   4  -3   39.96    7.55
  -9  -4  -3   35.69    5.63
  10  -4   3   27.37    5.76
 -10  -4  -3   32.84    6.00
 -10  -4  -3   18.17    6.48
 -10   4  -3   28.60    4.84
 -10   4  -3   23.36    6.53
  10  -4   3   28.94    7.39
  10   4   3   14.99    6.43
  11  -4   3  238.50   17.57
 -11  -4  -3  263.24   14.69
  11   4   3  269.26   18.18
 -11  -4  -3  227.41   16.64
 -11   4  -3  219.78   16.74
  11  -4   3  256.40   14.44
 -12   4  -3   18.25    7.38
 -12  -4  -3   24.16    8.13
 -12  -4  -3   17.63    5.87
  12  -4   3   30.28    7.02
  12   4   3   31.44    8.27
  12  -4   3   20.26    7.95
 -13  -4  -3  365.41   19.55
 -13  -4  -3  302.75   20.93
 -13   4  -3  346.90   22.28
  13   4   3  304.62   21.45
  13  -4   3  247.25   19.91
 -14  -4  -3   26.95    7.92
  14   4   3   29.55   10.03
 -14   4  -3   28.46    9.00
 -14  -4  -3   29.27    9.23
  14  -4   3   10.32    8.65
 -15   4  -3   55.70   11.82
 -15  -4  -3   45.12   10.11
  15  -4   3   45.06   11.84
  15   4   3   48.82   12.07
 -15  -4  -3   37.10   10.15
 -16   4  -3   26.57    9.81
 -16  -4  -3   27.63    9.57
  16  -4   3   11.24    9.08
  16   4   3    4.05    9.99
  17   4   3    5.05    9.87
 -17   4  -3   11.61   10.52
  17  -4   3    9.08    9.31
 -17  -4  -3   12.33    9.86
 -18  -5   3   -4.80    8.72
  18  -5  -3    4.77   10.77
 -18   5   3  -11.72    9.18
 -18  -5   3    1.14    9.35
  18   5  -3  -15.11   10.42
  17  -5  -3    7.14    9.49
 -17  -5   3   -4.95    7.49
  17   5  -3   -2.61    8.87
 -17   5   3    6.30    8.66
 -17  -5   3   11.11    9.52
 -16   5   3    9.79    8.81
  16  -5  -3   -9.58    7.91
 -16  -5   3    0.79    7.00
  16   5  -3   -4.81    8.58
 -16  -5   3    2.33    7.01
 -15  -5   3   -7.38    6.64
 -15  -5   3    4.08    7.05
  15   5  -3    8.69    8.52
  15  -5  -3   -5.49    7.78
 -15   5   3   -0.77    7.85
  14   5  -3   31.90    9.88
 -14   5   3   11.27    8.28
 -14  -5   3   15.70    7.55
 -14  -5   3   23.79    8.10
  14  -5  -3   32.07    8.37
  14  -5  -3   10.14    7.73
  13  -5  -3   -1.14    5.73
 -13  -5   3   -5.05    5.31
  13  -5  -3    6.72    7.38
 -13  -5   3    1.26    5.74
  13   5  -3    3.35    7.46
 -13   5   3   -7.25    6.46
  12  -5  -3  806.21   34.87
 -12  -5   3  800.96   33.75
 -12   5   3  904.56   36.19
  12  -5  -3  809.32   33.19
  12   5  -3  739.48   35.18
  11  -5  -3   36.14    7.04
  11  -5  -3   45.48    8.93
 -11  -5   3   47.44    8.02
 -11   5   3   42.63    8.58
 -11  -5   3   33.18    7.28
  11   5  -3   33.28    8.57
  10  -5  -3  462.02   20.44
 -10  -5   3  420.92   20.48
 -10   5   3  480.26   22.61
 -10   5   3  445.43   18.72
 -10  -5   3  395.82   20.04
  10  -5  -3  403.65   21.29
  -9   5   3  305.06   16.52
   9  -5  -3  270.34   14.20
   9  -5  -3  247.41   15.40
  -9  -5   3  266.24   14.66
   9   5  -3  269.01   16.23
   9   5  -3  270.75   11.85
  -9  -5   3  249.97   14.59
  -9   5   3  288.29   13.61
  -8  -5   3  381.50   17.56
  -8  -5   3  386.64   17.76
  -8   5   3  359.76   18.59
   8  -5  -3  415.55   17.48
   8  -5  -3  369.56   18.55
  -8   5   3  371.30   17.03
   8   5  -3  375.54   19.28
   8   5  -3  384.44   15.36
   7  -5  -3  182.70   10.29
  -7  -5   3  193.27   10.96
  -7  -5   3  182.10   10.83
  -7   5   3  179.18   10.75
   7   5  -3  175.14   12.36
  -7   5   3  195.75   12.48
   7  -5  -3  188.84   12.15
   7   5  -3  198.00    9.56
  -6   5   3  243.34   12.74
  -6  -5   3  259.08   12.57
  -6  -5   3  260.67   12.78
  -6   5   3  272.25   13.44
   6   5  -3  247.67   13.99
   6   5  -3  274.51   11.98
   6  -5  -3  220.56   13.02
   6  -5  -3  264.46   12.04
  -5  -5   3  778.57   26.99
  -5   5   3  733.79   27.99
   5  -5  -3  748.29   26.24
  -5  -5   3  743.49   26.57
   5   5  -3  751.58   26.90
   5  -5  -3  734.30   27.77
   5   5  -3  697.16   27.94
  -5   5   3  754.25   27.21
   4   5  -3  425.21   16.99
  -4   5   3  401.83   16.58
   4   5  -3  405.09   17.40
   4  -5  -3  411.02   15.90
  -4   5   3  424.42   18.05
  -4  -5   3  428.98   16.74
  -4  -5   3  410.36   16.33
   4  -5  -3  416.47   17.52
   3  -5  -3  989.72   33.28
  -3  -5   3 1022.04   33.39
  -3   5   3 1001.60   33.13
   3   5  -3 1028.00   34.67
   3  -5  -3  998.29   34.55
  -3   5   3 1024.05   35.91
   3   5  -3  993.82   35.03
  -3  -5   3  992.06   33.55
  -2  -5   3  108.12    6.88
   2  -5  -3  115.17    6.37
   2   5  -3  118.43    7.55
   2   5  -3  116.26    6.92
  -2  -5   3  122.15    7.05
  -2   5   3  117.83    6.41
   2  -5  -3  102.63    7.52
  -2   5   3  114.42    8.54
   1  -5  -3  489.58   19.02
  -1  -5   3  490.45   18.41
  -1  -5   3  511.56   18.45
   1   5  -3  515.33   20.11
   1   5  -3  487.42   17.96
   1  -5  -3  481.70   18.24
  -1   5   3  529.39   20.77
  -1   5   3  516.20   16.99
   0  -5   3  617.16   21.66
   0   5   3  604.74   23.52
   0  -5   3  604.78   21.35
   0  -5  -3  602.72   21.65
   0   5  -3  594.52   20.11
   0   5   3  604.53   19.06
   0  -5  -3  600.77   21.93
   0  -5   3  584.73   21.41
   0   5  -3  601.34   23.10
  -1   5  -3   26.74    4.45
  -1  -5  -3   29.13    3.99
  -1   5  -3   32.38    2.09
   1   5   3   25.00    4.54
  -1  -5  -3   25.24    4.01
  -1  -5  -3   24.60    1.76
  -1   5  -3   26.39    3.77
   1  -5   3   33.29    4.58
  -2  -5  -3    1.63    2.59
  -2  -5  -3    2.58    2.43
  -2   5  -3    4.53    2.81
   2   5   3    6.73    3.18
  -2   5  -3    5.24    2.96
   2  -5   3    3.82    2.83
  -3  -5  -3  418.35   17.60
  -3  -5  -3  432.90   13.56
   3  -5   3  398.38   17.31
  -3  -5  -3  419.89   17.32
  -3   5  -3  415.90   17.94
   3   5   3  445.38   18.10
  -3   5  -3  435.15   17.58
  -4  -5  -3 1078.68   32.88
  -4  -5  -3 1060.06   36.91
  -4   5  -3 1085.36   38.00
  -4   5  -3 1062.38   36.85
   4   5   3 1067.86   37.50
   4  -5   3 1028.16   36.87
  -5   5  -3  283.68   14.16
  -5  -5  -3  297.49   14.49
  -5   5  -3  264.90   14.07
   5   5   3  289.97   13.91
  -5  -5  -3  300.13   11.30
   5  -5   3  305.71   14.74
   5  -5   3  303.26   10.81
   5   5   3  289.57   14.67
   6  -5   3  984.00   32.13
  -6  -5  -3  957.74   35.57
  -6   5  -3  989.04   35.71
   6   5   3 1001.32   36.93
  -6  -5  -3  986.69   32.11
   6   5   3  986.21   35.13
   6  -5   3  988.12   35.94
  -6   5  -3  961.78   35.68
  -7  -5  -3  629.23   22.55
  -7  -5  -3  573.37   25.16
   7  -5   3  596.32   25.60
   7   5   3  631.31   24.31
   7  -5   3  634.40   22.36
  -7   5  -3  621.58   24.80
   7   5   3  657.68   26.77
  -7   5  -3  639.33   25.87
  -8   5  -3  243.28   13.01
   8   5   3  231.35   12.43
  -8  -5  -3  231.11   11.66
  -8  -5  -3  227.78   14.78
   8  -5   3  235.06   11.55
  -8   5  -3  246.32   14.27
   8   5   3  251.74   15.16
   8  -5   3  250.19   14.77
  -9   5  -3  504.56   23.46
   9  -5   3  488.54   19.80
  -9   5  -3  518.82   20.97
   9   5   3  479.57   20.01
  -9  -5  -3  488.08   20.09
  -9  -5  -3  489.87   22.81
   9   5   3  465.02   23.87
   9  -5   3  439.85   22.69
 -10   5  -3    5.39    5.76
 -10  -5  -3    0.48    3.81
  10  -5   3    4.93    4.38
  10  -5   3   -7.44    4.75
 -10  -5  -3   -0.42    5.02
  10   5   3    6.91    5.98
 -10   5  -3    5.99    3.58
 -11  -5  -3  316.40   16.70
  11   5   3  304.32   19.59
 -11  -5  -3  302.64   18.96
  11  -5   3  363.52   20.56
 -11   5  -3  324.43   19.14
 -12   5  -3  170.99   15.88
  12  -5   3  172.73   16.04
  12   5   3  168.35   15.98
 -12  -5  -3  198.59   13.67
 -12  -5  -3  189.86   16.21
 -13  -5  -3   42.17    9.59
 -13   5  -3   48.71   10.54
  13   5   3   62.55   11.02
 -13  -5  -3   50.68    8.67
  13  -5   3   59.71   10.94
 -14   5  -3   34.12   10.12
  14  -5   3   29.99    9.68
  14   5   3   31.02   10.36
 -14  -5  -3   30.68    9.28
  15   5   3   18.47    9.52
 -15  -5  -3   32.58    9.77
  15  -5   3   30.76   10.82
 -15   5  -3   39.03   11.46
  16   5   3   23.69   10.82
  16  -5   3   31.19   11.03
 -16   5  -3   18.34   10.71
 -16  -5  -3   34.42   11.52
 -17  -5  -3   12.87    9.08
 -17   5  -3   20.81    9.87
  17  -5   3   41.41   13.34
  17   5   3   19.90   12.35
 -17  -6   3    3.44    8.36
  17   6  -3   24.19   11.20
  17  -6  -3    1.46   10.24
 -17   6   3  -12.21    9.22
 -17  -6   3    5.25    8.63
 -16   6   3    4.80    9.09
 -16  -6   3   18.45    9.34
 -16  -6   3   -1.54    7.13
  16   6  -3    0.53    9.20
  16  -6  -3   10.82    9.75
  15  -6  -3    2.11    7.21
  15   6  -3   -0.77    8.32
 -15  -6   3    7.65    7.77
 -15  -6   3    5.86    7.53
 -15   6   3    7.38    7.68
  14   6  -3   -9.36    6.83
  14  -6  -3    3.56    7.49
 -14   6   3    8.02    7.89
 -14  -6   3    4.08    6.57
 -14  -6   3    0.46    6.75
 -13  -6   3  123.06   12.98
  13  -6  -3  124.02   14.46
 -13  -6   3  118.70   13.47
  13   6  -3  137.44   15.38
 -13   6   3  137.12   15.24
  12  -6  -3   30.17    7.05
 -12   6   3   23.63    8.39
  12   6  -3   32.41    9.31
 -12  -6   3   11.82    6.29
 -12  -6   3   25.09    7.67
  12  -6  -3   23.48    7.92
 -11  -6   3  341.59   18.62
  11  -6  -3  298.07   18.70
 -11  -6   3  279.81   17.02
  11  -6  -3  329.89   16.74
  11   6  -3  329.01   20.25
 -11   6   3  291.99   19.53
  10  -6  -3   15.26    6.79
  10   6  -3   -1.11    5.31
 -10   6   3    1.93    3.87
 -10  -6   3    2.77    4.34
  10  -6  -3    0.96    4.18
 -10  -6   3    4.05    5.11
 -10   6   3   -5.59    5.27
  -9   6   3  118.37    9.60
  -9  -6   3  123.54   10.76
   9  -6  -3  121.05    9.38
  -9  -6   3  126.42   10.40
  -9   6   3  107.71   11.39
   9  -6  -3  107.07   11.41
   9   6  -3  115.75    7.90
   9   6  -3  118.26   11.90
  -8   6   3   23.46    6.11
   8  -6  -3   30.62    5.18
  -8   6   3   15.59    4.82
  -8  -6   3   21.82    5.33
   8  -6  -3   14.72    5.87
   8   6  -3   18.24    4.26
  -8  -6   3   24.91    5.58
   8   6  -3   21.72    6.23
   7   6  -3    7.01    3.18
   7  -6  -3    7.78    4.52
   7  -6  -3    8.61    3.47
   7   6  -3    5.09    4.82
  -7  -6   3    2.62    3.26
  -7   6   3    6.63    4.49
  -7   6   3   15.47    4.80
  -7  -6   3   -2.05    3.31
   6   6  -3  212.67   11.27
   6  -6  -3  213.27   12.62
  -6   6   3  226.98   12.64
  -6   6   3  211.81   12.14
   6  -6  -3  236.45   10.95
  -6  -6   3  193.00   11.53
  -6  -6   3  217.83   11.99
   6   6  -3  227.55   12.97
   5   6  -3  200.87   11.63
   5   6  -3  202.59   10.78
  -5   6   3  208.11   11.96
   5  -6  -3  201.82   12.01
  -5  -6   3  218.88   10.78
  -5   6   3  188.70   10.96
  -5  -6   3  181.58   10.61
   5  -6  -3  191.05    9.56
  -4  -6   3  245.40   11.73
   4  -6  -3  250.47   11.03
  -4  -6   3  232.94   11.93
   4   6  -3  252.19   12.53
  -4   6   3  262.19   13.68
   4  -6  -3  276.98   13.52
   4   6  -3  246.86   12.76
  -4   6   3  227.65   11.70
   3   6  -3   13.49    3.63
   3  -6  -3    6.21    3.47
  -3   6   3    6.65    2.92
  -3   6   3    8.92    4.02
  -3  -6   3    2.36    2.80
   3  -6  -3    9.01    2.67
  -3  -6   3    3.32    2.88
   3   6  -3   11.20    3.80
   2  -6  -3   65.56    5.16
  -2   6   3   63.27    5.03
  -2  -6   3   61.87    5.56
   2  -6  -3   66.87    6.71
   2   6  -3   61.47    6.66
   2   6  -3   65.33    5.61
  -2   6   3   66.02    7.24
  -2  -6   3   61.67    6.01
   1   6  -3  206.99    9.61
   1   6  -3  226.69   11.79
   1  -6  -3  212.57   11.24
   1  -6  -3  229.03   10.31
  -1  -6   3  215.21   10.34
  -1   6   3  211.47    8.99
  -1  -6   3  205.50   10.55
  -1   6   3  213.56   12.22
   0   6  -3  368.65   16.13
   0  -6  -3  317.83   14.62
   0   6   3  333.21   15.89
   0   6   3  349.80   11.95
   0  -6   3  339.97   14.14
   0   6  -3  333.74   12.58
   0  -6   3  322.59   14.13
   0  -6   3  334.42   14.56
   0  -6  -3  349.24   14.25
  -1  -6  -3  752.53   22.87
  -1  -6  -3  747.37   26.99
  -1  -6  -3  760.03   26.70
  -1   6  -3  733.92   26.26
   1  -6   3  719.47   26.71
  -1   6  -3  723.50   23.45
   1   6   3  722.36   28.38
  -1   6  -3  745.07   28.38
  -2  -6  -3    9.97    3.44
   2   6   3   18.25    4.51
  -2  -6  -3    7.76    3.42
   2  -6   3   10.82    3.51
  -2  -6  -3    9.20    1.42
  -2   6  -3    6.62    3.50
  -2   6  -3    9.19    3.44
  -3   6  -3  127.27    9.67
   3  -6   3  118.25    9.04
  -3  -6  -3  140.58    9.40
  -3  -6  -3  123.37    8.96
  -3   6  -3  132.40    9.04
   3   6   3  127.65    9.58
  -3  -6  -3  126.55    5.11
  -4  -6  -3  224.60    8.51
   4   6   3  207.42   12.03
   4  -6   3  210.21   12.14
  -4  -6  -3  230.40   12.23
  -4   6  -3  242.18   12.70
   4   6   3  228.62   12.55
  -4   6  -3  232.78   12.76
   5   6   3  240.25   12.92
  -5  -6  -3  235.34   13.15
  -5   6  -3  233.98   13.02
   5  -6   3  215.37   13.12
  -5   6  -3  220.77   12.65
   5   6   3  234.38   13.42
  -5  -6  -3  243.07    9.55
  -6   6  -3  183.61   11.88
   6  -6   3  200.56   13.21
  -6  -6  -3  212.71    9.43
   6   6   3  220.92   12.13
  -6   6  -3  215.38   12.85
  -6  -6  -3  191.10   12.93
   6  -6   3  220.19    8.46
   6   6   3  231.78   13.47
  -7  -6  -3  182.20   12.94
  -7   6  -3  172.27   11.89
  -7  -6  -3  207.78    9.68
   7   6   3  199.27   11.69
   7  -6   3  201.33   13.81
   7  -6   3  177.08    8.58
   7   6   3  178.73   13.09
  -7   6  -3  168.66   12.82
   8  -6   3  139.48   12.80
   8  -6   3  146.79    8.46
  -8   6  -3  151.39   12.60
  -8   6  -3  154.66   11.31
   8   6   3  161.15   13.06
   8   6   3  177.32   10.89
  -8  -6  -3  158.78   12.64
  -8  -6  -3  157.68    9.14
  -9   6  -3  191.15   15.10
  -9  -6  -3  247.63   12.18
   9   6   3  221.81   12.66
  -9   6  -3  217.33   12.97
  -9  -6  -3  217.12   15.57
   9  -6   3  203.60   15.72
 -10  -6  -3   44.48    6.43
  10  -6   3   25.21    7.63
  10   6   3   46.04    9.46
 -10   6  -3   32.35    7.90
 -10   6  -3   43.75    6.79
 -10  -6  -3   30.13    8.01
  11   6   3   88.59   12.18
 -11  -6  -3   82.65   11.42
  11  -6   3   93.54   12.45
 -11  -6  -3  103.44    9.61
 -11   6  -3   78.87   11.17
 -12  -6  -3   13.60    7.45
  12   6   3   11.41    7.12
  12  -6   3    3.44    6.95
 -12   6  -3    2.70    6.78
  13   6   3   18.44    8.39
 -13   6  -3    7.02    7.16
 -13  -6  -3   12.05    7.99
  13  -6   3    4.74    7.19
  14  -6   3   -2.29    7.37
 -14  -6  -3   -2.99    7.78
  14   6   3   -5.80    7.40
 -14   6  -3    6.33    8.12
  15  -6   3    1.74    8.17
 -15   6  -3    3.80    8.24
 -15  -6  -3    6.41    8.01
  15   6   3    6.84    9.46
 -16  -6  -3   -2.26    7.95
  16   6   3   -3.59    8.48
  16  -6   3  -10.15    8.16
 -16   6  -3  -11.26    8.57
  17   6   3    0.25   10.27
 -17   6  -3   -1.38    8.92
  17  -6   3  -11.48    8.51
 -17  -6  -3    6.37    9.52
 -17   7   3    9.91   10.07
  17   7  -3   27.59   11.96
  17  -7  -3   25.13   10.78
 -17  -7   3   26.08   10.65
 -16  -7   3   29.81    9.49
 -16   7   3   30.58   10.96
  16  -7  -3   31.70   11.69
  16   7  -3   28.57   10.84
 -16  -7   3   38.47   11.26
  15   7  -3    3.19    8.53
  15  -7  -3    7.98    9.44
 -15  -7   3    6.23    7.05
 -15   7   3   10.77    9.20
 -15  -7   3   11.22    7.87
  14  -7  -3   24.34    9.48
  14   7  -3   30.46    9.95
 -14  -7   3   40.67    9.22
 -14   7   3   17.69    9.38
 -14  -7   3   35.53    9.79
  13  -7  -3   10.73    8.16
 -13  -7   3    8.73    6.40
 -13   7   3   19.13    8.02
  13   7  -3   14.42    7.85
 -13  -7   3   12.45    6.96
 -12  -7   3    1.42    6.13
  12  -7  -3   -0.13    6.22
  12   7  -3  -10.27    6.10
 -12   7   3   -6.20    5.49
 -12  -7   3    9.43    6.34
 -11  -7   3    7.17    5.48
  11   7  -3    5.47    6.71
  11  -7  -3   -0.29    5.87
 -11  -7   3    3.79    5.17
 -11   7   3    0.08    6.13
 -10  -7   3    6.27    4.59
  10  -7  -3    3.14    5.68
 -10   7   3    1.44    5.47
  10   7  -3   -0.07    5.59
 -10  -7   3    3.67    5.44
 -10   7   3    3.79    4.50
  10  -7  -3   -0.09    3.94
  -9  -7   3   -1.37    4.79
   9  -7  -3    6.19    5.90
  -9  -7   3   -5.07    4.15
   9  -7  -3    2.55    3.79
  -9   7   3   -5.20    4.63
  -9   7   3    4.06    4.37
   9   7  -3   -3.85    5.47
   9   7  -3   -5.70    3.23
   8   7  -3   -2.71    3.28
   8   7  -3    5.22    5.09
  -8   7   3   -2.05    4.29
   8  -7  -3    0.60    3.37
   8  -7  -3    6.07    5.19
  -8   7   3    1.66    4.81
  -8  -7   3   -2.10    3.81
  -8  -7   3    2.99    4.24
  -7  -7   3   73.37    7.71
  -7  -7   3   70.96    8.36
   7  -7  -3   71.80    9.08
   7  -7  -3   77.84    6.49
   7   7  -3   64.98    8.95
  -7   7   3   66.44    8.48
  -7   7   3   74.74    8.80
   7   7  -3   74.92    7.34
  -6  -7   3  208.81   12.06
   6  -7  -3  189.64   13.07
  -6   7   3  197.77   12.05
   6   7  -3  200.91   13.18
   6   7  -3  201.88   11.57
  -6  -7   3  196.97   11.10
  -6   7   3  171.63   12.52
   6  -7  -3  188.65    9.84
   5  -7  -3  563.34   20.95
  -5   7   3  591.30   24.78
   5   7  -3  576.25   23.28
  -5   7   3  564.52   22.59
   5  -7  -3  519.20   23.31
  -5  -7   3  562.54   21.96
   5   7  -3  583.27   23.76
  -5  -7   3  595.39   23.08
   4   7  -3   35.68    5.60
  -4   7   3   34.23    5.13
  -4  -7   3   26.72    5.01
   4  -7  -3   41.82    4.46
  -4   7   3   41.12    6.64
   4  -7  -3   30.26    5.69
   4   7  -3   31.65    5.48
  -4  -7   3   30.57    5.07
  -3  -7   3 1300.90   43.08
   3  -7  -3 1328.11   45.41
  -3  -7   3 1293.97   44.09
  -3   7   3 1273.79   42.69
   3  -7  -3 1314.99   42.93
   3   7  -3 1310.81   44.49
   3   7  -3 1348.85   46.19
  -3   7   3 1331.91   47.25
  -2  -7   3 1009.29   34.98
   2  -7  -3  988.49   35.81
  -2  -7   3  981.21   34.03
  -2   7   3 1020.60   33.19
  -2   7   3  997.93   37.63
   2   7  -3 1027.84   34.62
   2  -7  -3  996.78   33.87
   2   7  -3 1004.66   36.81
   1   7  -3  305.96   15.47
   1  -7  -3  301.46   14.71
  -1   7   3  301.97   12.13
  -1   7   3  303.33   16.21
   1   7  -3  321.59   13.06
  -1  -7   3  316.64   14.55
  -1  -7   3  300.51   13.66
   1  -7  -3  344.11   13.62
   0  -7   3 3760.07  115.26
   0   7   3 3763.19  112.36
   0   7  -3 3722.68  121.59
   0  -7   3 3735.24  114.34
   0   7   3 3791.95  122.11
   0  -7  -3 3831.77  117.74
   0  -7  -3 3796.48  116.84
   0  -7   3 3874.22  116.51
   0   7  -3 3837.43  115.86
  -1  -7  -3    2.08    1.80
  -1   7  -3    1.10    1.66
   1  -7   3   -1.54    3.13
  -1   7  -3   -2.36    3.26
  -1  -7  -3   -1.54    2.89
  -1  -7  -3   -1.83    2.70
  -1   7  -3   -0.13    2.89
   1   7   3    3.37    3.70
   2   7   3 2620.88   87.75
   2  -7   3 2717.57   84.34
  -2   7  -3 2677.24   87.97
  -2  -7  -3 2661.88   78.78
  -2   7  -3 2671.16   83.20
  -2  -7  -3 2586.59   84.12
  -2  -7  -3 2697.21   85.18
  -3  -7  -3   81.78    7.75
  -3  -7  -3   71.34    3.81
  -3   7  -3   54.16    6.83
  -3   7  -3   83.31    8.59
   3   7   3   68.28    8.14
  -3  -7  -3   56.68    7.03
   3  -7   3   57.29    7.41
   4   7   3  818.67   30.51
  -4  -7  -3  804.36   30.03
  -4   7  -3  795.21   31.09
   4  -7   3  729.19   29.76
  -4  -7  -3  768.62   24.56
  -4   7  -3  779.38   29.45
   4   7   3  764.12   30.43
   5  -7   3  387.24   19.16
  -5   7  -3  428.97   19.32
  -5  -7  -3  396.88   18.80
  -5  -7  -3  400.43   14.46
   5   7   3  412.17   19.31
   5   7   3  419.35   19.26
  -5   7  -3  422.58   19.74
  -6   7  -3  182.39   13.09
   6   7   3  205.39   13.88
   6   7   3  193.25   12.42
  -6  -7  -3  218.61   13.99
  -6  -7  -3  201.01    9.13
  -6   7  -3  219.57   13.16
   6  -7   3  205.35   13.98
   7   7   3  103.38   10.98
  -7  -7  -3   99.82   10.81
  -7   7  -3  107.87   10.82
   7   7   3  139.21   10.48
   7  -7   3  116.74   11.54
  -7  -7  -3  116.30    7.12
  -7   7  -3  127.01   10.76
   8   7   3   38.55    7.91
  -8  -7  -3   54.12    5.70
  -8   7  -3   76.76    8.90
   8   7   3   42.95    7.24
  -8   7  -3   60.82    9.07
  -8  -7  -3   47.05    7.93
   8  -7   3   61.90    9.35
  -9   7  -3   39.49    7.95
  -9   7  -3   31.03    6.90
   9   7   3   36.98    6.93
   9   7   3   32.96    8.43
   9  -7   3   16.62    7.18
  -9  -7  -3   28.03    7.27
 -10   7  -3    9.56    5.02
  10   7   3   -0.90    5.65
 -10   7  -3   -3.52    5.07
  10  -7   3   -4.77    6.03
 -10  -7  -3    4.74    5.59
  11  -7   3   88.70   12.55
  11   7   3   80.72   11.84
 -11  -7  -3   66.77   10.93
 -11   7  -3   76.14   11.46
  12   7   3   -2.18    7.55
 -12  -7  -3   -5.58    5.54
 -12   7  -3    4.54    6.36
  12  -7   3  -13.06    6.12
  13   7   3    4.71    7.99
 -13   7  -3    6.15    7.23
 -13  -7  -3    2.51    7.53
  13  -7   3    0.54    7.32
  14   7   3    7.84    9.04
 -14   7  -3   20.44    9.20
 -14  -7  -3   14.39    8.62
  14  -7   3   -0.32    8.70
  15  -7   3   10.84    9.99
 -15  -7  -3   24.14   10.62
 -15   7  -3   17.81   10.01
  15   7   3   22.21   10.89
  16  -7   3    2.76    9.33
  16   7   3   20.43   10.55
 -16   7  -3    5.18    8.70
 -16  -7  -3    6.60    9.31
  17   8  -3    9.13   11.87
 -17   8   3   15.75   11.02
  17  -8  -3   10.90   11.54
 -17  -8   3   33.51   11.45
  16   8  -3   -1.03    8.59
 -16   8   3   -8.58    8.28
 -16  -8   3   11.20    9.39
  16  -8  -3   -3.17    9.66
  15   8  -3   57.27   12.96
  15  -8  -3   71.41   13.33
 -15  -8   3   70.50   12.83
 -15   8   3   68.42   12.79
 -14  -8   3    2.50    6.87
 -14   8   3   11.29    8.28
 -14  -8   3    2.89    6.74
  14   8  -3    6.57    8.06
  14  -8  -3    5.55    8.95
 -13  -8   3   31.20    9.21
 -13  -8   3   38.25    8.77
  13   8  -3   51.54   11.00
  13  -8  -3   49.60   11.20
 -13   8   3   46.96   10.60
 -12  -8   3   42.40    8.59
 -12  -8   3   51.92    9.46
  12  -8  -3   48.19   10.03
 -12   8   3   41.70   10.02
  12   8  -3   38.37    9.99
 -11  -8   3    7.02    5.65
  11  -8  -3    3.42    6.51
 -11   8   3    1.07    6.24
 -11  -8   3   11.60    5.94
  11   8  -3    0.47    6.63
 -10   8   3   62.91    8.68
 -10  -8   3   57.93    9.47
  10   8  -3   37.43    8.90
  10  -8  -3   60.71   10.65
 -10  -8   3   68.35    8.69
 -10   8   3   49.20    9.35
  -9   8   3   58.06    9.46
   9   8  -3   45.03    9.27
  -9   8   3   53.82    8.49
  -9  -8   3   55.29    8.63
   9   8  -3   43.89    6.72
  -9  -8   3   59.75    8.10
   9  -8  -3   46.36    9.32
  -8   8   3   20.78    6.73
  -8  -8   3   26.85    6.11
  -8  -8   3   18.01    5.91
  -8   8   3   29.55    7.15
   8   8  -3   24.41    5.61
   8   8  -3    8.99    6.39
   8  -8  -3   15.06    6.79
   8  -8  -3   34.64    5.33
  -7  -8   3  104.82    9.00
   7  -8  -3  103.61    7.36
  -7  -8   3   94.29    9.80
  -7   8   3   86.58    9.89
   7   8  -3   96.16    9.06
   7   8  -3  102.67   10.80
  -7   8   3  113.20   10.78
   7  -8  -3   88.58   10.44
  -6   8   3  113.18   11.04
   6   8  -3  114.85   10.65
  -6  -8   3  125.42    9.37
   6   8  -3  118.10    9.86
  -6  -8   3  117.34   10.00
   6  -8  -3  120.77    7.57
   6  -8  -3  101.21   10.56
  -6   8   3  123.08   10.34
   5  -8  -3   62.24    5.46
  -5   8   3   55.19    6.84
  -5   8   3   51.97    8.03
   5   8  -3   66.28    7.79
  -5  -8   3   65.43    7.59
  -5  -8   3   42.40    6.00
   5  -8  -3   57.02    7.91
   5   8  -3   57.33    7.57
  -4   8   3  159.05   12.40
  -4   8   3  151.80    9.89
   4  -8  -3  145.36    8.21
  -4  -8   3  173.42   11.09
   4   8  -3  163.69   10.74
   4   8  -3  152.74   11.10
   4  -8  -3  157.36   11.82
  -4  -8   3  161.32    9.55
  -3   8   3  149.94    9.01
  -3  -8   3  139.95   10.19
   3  -8  -3  149.64    8.14
   3  -8  -3  167.27   11.75
  -3   8   3  152.20   12.04
   3   8  -3  136.05    9.39
  -3  -8   3  133.11    8.94
   3   8  -3  151.64   11.17
   2  -8  -3  819.95   31.00
  -2  -8   3  846.97   30.20
  -2   8   3  826.39   32.73
   2   8  -3  808.47   28.96
   2  -8  -3  797.75   28.18
  -2   8   3  793.77   27.64
  -2  -8   3  800.37   28.73
   2   8  -3  735.11   31.11
  -1  -8   3 1181.31   41.05
  -1   8   3 1196.16   38.01
   1  -8  -3 1165.58   39.79
   1  -8  -3 1127.23   41.49
   1   8  -3 1177.11   39.36
  -1  -8   3 1201.39   39.90
  -1   8   3 1197.12   44.08
   1   8  -3 1201.11   43.42
   0  -8  -3   44.78    6.90
   0   8   3   35.55    3.82
   0   8  -3   43.54    4.25
   0  -8  -3   55.03    5.78
   0  -8   3   41.45    5.68
   0  -8   3   36.32    6.25
   0   8   3   39.31    7.35
   0   8  -3   37.81    6.71
   0  -8   3   42.35    5.71
   1   8   3 3031.66   99.22
  -1   8  -3 2989.86   93.16
  -1  -8  -3 3030.34   95.19
  -1   8  -3 2961.29   98.87
  -1  -8  -3 3014.95   89.37
   1  -8   3 2972.21   94.57
  -1   8  -3 2976.69   91.50
  -1  -8  -3 3017.30   94.94
  -2  -8  -3    3.23    3.85
   2   8   3    6.27    4.54
  -2   8  -3   -4.44    2.67
   2  -8   3    6.00    4.49
  -2  -8  -3   -2.97    3.07
  -2   8  -3    4.17    4.23
  -2  -8  -3   -0.39    1.83
  -3   8  -3 1750.26   58.87
   3   8   3 1824.92   62.36
  -3  -8  -3 1776.55   59.87
  -3   8  -3 1780.00   62.61
   3  -8   3 1749.28   59.79
   3   8   3 1801.99   60.33
  -3  -8  -3 1810.75   53.68
   4   8   3   22.24    5.50
  -4  -8  -3   20.43    5.14
  -4  -8  -3   25.61    2.75
  -4   8  -3   14.45    5.02
   4  -8   3   20.93    6.12
  -4   8  -3   16.46    5.40
   4   8   3   20.89    6.03
   5   8   3  402.79   20.10
  -5   8  -3  411.08   20.41
  -5   8  -3  453.98   20.23
   5   8   3  404.28   19.97
  -5  -8  -3  427.59   20.04
   5  -8   3  410.68   20.13
  -5  -8  -3  415.09   14.75
   6   8   3   22.43    6.23
  -6   8  -3   11.08    5.49
  -6   8  -3   19.14    5.75
   6  -8   3   14.72    5.86
  -6  -8  -3   20.59    6.26
   6   8   3   25.42    6.43
  -7   8  -3   36.76    7.31
   7   8   3   38.09    7.91
   7  -8   3   31.84    7.58
   7   8   3   43.17    7.65
  -7   8  -3   51.07    8.09
  -7  -8  -3   33.28    7.41
  -8  -8  -3   20.34    7.06
  -8   8  -3   18.36    6.34
   8  -8   3   22.99    7.16
   8   8   3   21.06    6.64
   8   8   3   12.47    6.50
  -8   8  -3   30.75    7.76
   9  -8   3   87.34   11.75
   9   8   3   77.63   11.46
  -9  -8  -3   76.78   10.68
  -9   8  -3   60.03    9.11
   9   8   3   77.27    9.09
  -9   8  -3   62.78    9.93
 -10   8  -3    9.78    6.80
 -10   8  -3    2.54    5.40
  10  -8   3    2.14    6.76
  10   8   3   14.26    6.73
 -10  -8  -3    4.60    6.02
  11  -8   3   40.01    9.40
  11   8   3   48.38   10.19
 -11   8  -3   28.15    8.86
 -11  -8  -3   25.70    8.82
  12   8   3   -0.01    7.03
 -12  -8  -3  -12.57    5.94
 -12   8  -3    3.14    6.80
  12  -8   3   -1.71    6.71
 -13   8  -3    7.39    8.03
  13  -8   3   40.23   10.48
 -13  -8  -3   36.95   10.64
  13   8   3   14.89    9.52
  14  -8   3   41.81   11.43
 -14  -8  -3   33.91   10.45
  14   8   3   25.97   11.11
 -14   8  -3   10.79    9.01
 -15   8  -3   32.60   10.88
  15   8   3   -0.50   10.62
 -15  -8  -3    4.68    8.53
  15  -8   3   -2.35   10.36
  16   8   3   10.84   10.55
 -16  -8  -3    5.50    9.26
  16  -8   3    5.66   10.61
 -16   8  -3   10.48   10.40
 -16   9   3    8.70    9.66
  16   9  -3    8.35    9.85
 -16  -9   3  -10.57    8.91
  16  -9  -3  -10.29    8.63
 -15  -9   3   -0.78    7.84
  15   9  -3   -3.46    9.29
  15  -9  -3   19.98    9.96
 -15   9   3    2.86    8.50
  14   9  -3   12.85    9.03
 -14  -9   3   25.01    9.27
 -14   9   3   15.54    8.80
  14  -9  -3   13.55    9.75
 -13   9   3    8.10    7.92
 -13  -9   3    6.46    7.87
  13   9  -3   18.36    9.45
  13  -9  -3   15.84    9.28
 -12  -9   3   -4.30    5.62
  12  -9  -3   13.41    7.80
 -12   9   3    4.13    6.65
 -12  -9   3   -7.67    5.95
  12   9  -3   -1.58    7.11
 -11  -9   3   13.41    6.29
 -11  -9   3   11.45    7.14
 -11   9   3   18.02    7.58
  11  -9  -3    7.80    7.70
  11   9  -3   12.47    7.97
 -10   9   3    5.40    5.64
 -10   9   3   10.86    6.55
 -10  -9   3   -2.89    5.63
 -10  -9   3   12.18    5.03
  10   9  -3   -5.05    6.29
  10  -9  -3   -5.08    5.51
   9   9  -3  140.10   13.99
  -9  -9   3  116.08   12.29
  -9   9   3  119.14   12.15
   9   9  -3  157.26   11.39
  -9  -9   3  140.43   11.41
   9  -9  -3  125.06   13.58
  -9   9   3  120.53   12.70
   8   9  -3  124.64   10.88
   8   9  -3  133.43   13.21
  -8  -9   3  155.96   13.06
  -8  -9   3  131.55   10.89
  -8   9   3  143.40   12.57
  -8   9   3  155.41   13.40
   8  -9  -3  189.28   15.09
  -7  -9   3  304.64   17.08
  -7   9   3  278.16   17.39
  -7   9   3  291.57   16.47
   7   9  -3  292.83   16.14
  -7  -9   3  297.46   15.54
   7  -9  -3  319.01   18.31
   7   9  -3  240.96   16.78
  -6   9   3  118.01   10.31
  -6  -9   3  104.10    9.20
   6  -9  -3  108.35   11.44
  -6  -9   3  142.52   11.25
   6   9  -3  101.55   10.29
   6  -9  -3  125.01    7.69
   6   9  -3  111.76   10.83
  -6   9   3  116.34   12.00
   5  -9  -3   79.64   10.09
  -5   9   3   96.48   11.12
   5   9  -3  105.27   10.00
   5  -9  -3  102.85    6.86
  -5   9   3   85.63    8.78
   5   9  -3  103.60    9.75
  -5  -9   3   94.21    8.25
  -5  -9   3   88.64    9.35
   4  -9  -3    9.82    4.97
   4   9  -3   -7.11    3.72
  -4  -9   3    4.01    3.86
  -4  -9   3    6.77    4.19
   4   9  -3    4.75    4.15
  -4   9   3    5.11    5.50
   4  -9  -3    1.24    2.82
  -4   9   3    6.30    4.01
   3   9  -3   57.47    6.98
   3  -9  -3   50.55    5.24
  -3  -9   3   41.95    6.55
  -3   9   3   52.09    6.21
  -3  -9   3   45.01    6.18
   3  -9  -3   44.40    7.35
   3   9  -3   33.16    6.56
  -3   9   3   48.79    8.25
  -2  -9   3   34.50    5.68
   2   9  -3   35.99    7.01
   2   9  -3   27.56    5.02
  -2  -9   3   50.84    7.20
   2  -9  -3   33.90    6.41
   2  -9  -3   39.48    5.15
  -2   9   3   40.49    7.43
  -2   9   3   44.49    5.23
  -1  -9   3  103.18    8.25
   1  -9  -3   93.49    9.62
   1   9  -3  100.06    7.28
  -1   9   3  104.64    6.81
   1  -9  -3   94.28    7.42
   1   9  -3  106.92   10.49
  -1  -9   3  109.96    9.81
  -1   9   3  109.86   11.18
   0  -9  -3  599.27   25.67
   0   9  -3  606.32   21.99
   0  -9   3  615.30   23.86
   0  -9   3  633.67   24.32
   0  -9  -3  572.43   23.59
   0  -9   3  644.36   25.75
   0   9  -3  628.11   26.96
   0   9   3  664.52   27.98
  -1  -9  -3   48.37    7.23
  -1  -9  -3   44.04    4.03
   1  -9   3   45.91    6.37
  -1   9  -3   54.47    3.92
  -1   9  -3   37.45    7.21
   1   9   3   59.90    9.14
  -1  -9  -3   45.97    6.31
   1  -9   3   44.65    6.10
   1  -9   3   58.54    7.84
  -2   9  -3  687.99   29.61
  -2   9  -3  672.30   26.80
  -2  -9  -3  685.05   27.95
  -2  -9  -3  690.14   22.47
  -2  -9  -3  693.34   27.11
   2   9   3  700.02   29.77
   2  -9   3  682.74   28.28
  -3   9  -3   50.97    7.34
   3   9   3   49.63    7.07
  -3   9  -3   54.59    8.51
  -3  -9  -3   35.23    6.57
   3  -9   3   41.35    7.69
   3   9   3   40.98    7.93
  -3  -9  -3   42.83    3.44
  -4   9  -3  422.22   20.34
   4   9   3  460.46   22.33
  -4  -9  -3  371.69   20.03
  -4   9  -3  465.77   22.53
   4   9   3  461.64   21.09
   4  -9   3  483.77   21.68
   5  -9   3   15.57    6.05
  -5   9  -3   18.77    5.97
   5   9   3   17.10    5.62
  -5  -9  -3   21.32    6.25
   5   9   3   26.68    6.98
  -5   9  -3   23.62    6.36
  -6   9  -3    8.36    5.74
  -6   9  -3    3.89    4.91
   6   9   3    6.92    5.74
  -6  -9  -3   14.19    5.75
   6  -9   3   17.66    6.83
   6   9   3   10.66    6.06
   7  -9   3  208.31   15.85
  -7   9  -3  226.23   15.56
   7   9   3  189.57   14.04
  -7  -9  -3  212.30   15.52
  -7   9  -3  194.98   14.95
  -8   9  -3  284.74   17.32
   8   9   3  311.91   18.44
   8  -9   3  265.44   18.28
  -8   9  -3  264.05   16.89
  -8  -9  -3  232.54   17.36
   8   9   3  268.98   16.54
   9   9   3  226.50   15.15
   9   9   3  209.80   17.53
  -9   9  -3  203.07   15.61
  -9   9  -3  207.09   16.77
  -9  -9  -3  237.79   17.43
   9  -9   3  204.39   17.24
 -10   9  -3   78.76   11.87
 -10   9  -3   84.21   11.02
  10   9   3   88.91   13.05
  10  -9   3   74.48   11.79
 -10  -9  -3   94.69   12.81
  11  -9   3    2.36    7.63
  11   9   3    5.39    7.78
 -11  -9  -3   13.11    7.70
 -11   9  -3   -3.06    6.72
 -12  -9  -3   -0.71    6.61
 -12   9  -3    2.71    6.95
  12  -9   3    0.32    7.74
  12   9   3    0.47    7.36
 -13  -9  -3   -6.29    6.66
  13  -9   3    7.64    8.49
 -13   9  -3    5.68    8.01
  13   9   3   -2.05    7.04
  14   9   3   -5.47    9.01
 -14   9  -3    4.63    8.44
  14  -9   3   21.78   10.81
 -14  -9  -3    4.64    8.63
 -15   9  -3   11.49    9.66
  15   9   3   -3.77    8.70
 -15  -9  -3   -3.54    8.12
  15  -9   3    6.38   10.54
  16 -10  -3   -3.68    8.94
  16  10  -3    5.70   10.95
 -16  10   3   -8.70    8.55
 -16 -10   3    9.08    9.83
 -15 -10   3    0.78    8.74
  15 -10  -3   19.13   10.55
  15  10  -3  -10.49    8.82
 -15  10   3    7.22    9.70
 -14  10   3    8.22    8.32
  14  10  -3  -17.07    6.55
  14 -10  -3   14.66   10.22
 -14 -10   3   -7.01    7.46
  13 -10  -3    1.12    8.45
 -13 -10   3    3.92    7.55
 -13  10   3   -0.08    7.23
  13  10  -3    0.84    7.53
 -12 -10   3    1.73    6.90
  12  10  -3    9.74    8.18
 -12  10   3   -6.85    7.04
  12 -10  -3   -4.34    7.02
 -11  10   3    8.32    7.25
  11  10  -3    5.47    7.35
 -11  10   3    5.01    5.41
  11 -10  -3    8.63    7.20
 -11 -10   3    2.25    6.75
 -10  10   3   35.71    8.29
 -10 -10   3   29.70    7.50
 -10  10   3   43.29    9.35
  10 -10  -3   38.71    9.35
 -10 -10   3   38.44    8.74
  10  10  -3   17.22    8.30
  -9  10   3   15.91    6.00
  -9  10   3   14.90    6.32
  -9 -10   3   14.21    6.81
   9  10  -3   17.79    7.17
   9 -10  -3   22.69    7.52
  -9 -10   3   15.37    5.48
   9  10  -3    9.85    5.22
   8  10  -3  433.24   23.56
   8  10  -3  453.63   22.08
  -8 -10   3  414.93   22.51
  -8  10   3  463.31   22.90
  -8 -10   3  502.78   21.37
   8 -10  -3  438.26   23.71
  -8  10   3  475.36   24.10
   7 -10  -3   12.23    7.05
  -7 -10   3    8.98    4.88
   7  10  -3   12.94    6.29
   7  10  -3   15.72    5.94
  -7  10   3   12.83    5.80
  -7  10   3   15.19    6.81
  -7 -10   3    5.39    5.87
  -6  10   3  713.10   28.02
   6 -10  -3  663.22   29.84
   6  10  -3  615.27   28.39
   6  10  -3  683.15   29.11
  -6 -10   3  695.98   26.61
  -6  10   3  635.42   29.92
  -5  10   3  164.82   14.51
   5  10  -3  170.90   12.52
   5 -10  -3  130.70   13.01
  -5 -10   3  184.98   11.39
   5  10  -3  147.56   12.63
  -5  10   3  174.37   11.89
  -5 -10   3  141.94   12.42
   4 -10  -3  525.79   20.68
  -4 -10   3  564.53   22.56
   4  10  -3  534.94   23.46
  -4  10   3  585.98   26.93
  -4 -10   3  561.54   24.40
   4  10  -3  560.85   25.44
  -4  10   3  539.10   22.47
  -3  10   3   13.90    4.51
   3  10  -3   14.83    5.93
   3 -10  -3   14.03    3.90
  -3 -10   3   18.20    4.83
  -3  10   3   11.69    5.95
   3 -10  -3   11.76    6.18
  -3 -10   3   17.53    5.74
   3  10  -3   12.60    4.81
  -2  10   3   88.30    7.24
   2 -10  -3   68.02    6.45
  -2  10   3   68.78   10.21
  -2 -10   3   63.45    8.49
   2  10  -3   61.71    9.30
   2 -10  -3   84.42   10.05
  -2 -10   3   88.52    8.12
   2  10  -3   80.21    7.65
   1  10  -3  146.13    8.89
   1  10  -3  127.42   12.08
  -1  10   3  136.52    8.22
   1 -10  -3  126.48    8.82
   1 -10  -3  109.64   11.38
  -1  10   3   88.24   11.68
  -1 -10   3  127.16    9.50
  -1 -10   3  128.08   11.18
   0 -10  -3   30.15    4.08
   0 -10   3   43.40    6.44
   0 -10  -3   19.57    3.80
   0  10   3   25.12    7.71
   0 -10  -3   30.41    5.49
   0 -10   3   43.07    6.35
   0  10  -3   37.71    4.57
   0 -10  -3   20.92    6.48
   0 -10   3   35.41    7.30
   0  10  -3   13.69    5.75
  -1  10  -3  133.13   12.70
   1 -10   3  149.60   12.28
  -1 -10  -3  153.02   10.52
   1  10   3  111.45   12.42
  -1 -10  -3  146.71    7.61
   1 -10   3  159.90   10.89
  -1 -10  -3  120.37   11.63
   1 -10   3  148.86   10.57
   2  10   3   32.60    5.89
  -2  10  -3   48.72    7.05
   2 -10   3   36.08    7.77
   2  10   3   32.21    7.63
  -2 -10  -3   32.94    7.12
  -2  10  -3   33.45    7.70
  -3  10  -3  148.03   13.34
   3 -10   3  132.77   12.50
   3  10   3  167.53   13.71
  -3  10  -3  119.99   10.82
   3  10   3  153.42   11.34
  -3 -10  -3  145.37   12.47
  -4 -10  -3    3.08    5.19
  -4  10  -3    4.85    5.07
   4 -10   3   -0.34    5.48
   4  10   3   10.78    5.26
   4  10   3   15.37    6.77
  -4  10  -3    3.97    4.40
   5 -10   3   10.89    6.28
  -5 -10  -3    4.71    5.70
  -5  10  -3    0.12    4.49
  -5  10  -3    2.83    5.14
   5  10   3    7.30    6.24
   5  10   3    2.38    4.64
   6 -10   3  191.45   15.45
   6  10   3  217.77   15.65
   6  10   3  210.85   15.68
  -6  10  -3  191.64   14.90
  -6  10  -3  221.33   16.27
  -6 -10  -3  254.00   16.47
   7 -10   3  129.44   13.58
   7  10   3  116.96   12.41
  -7  10  -3  115.32   12.69
   7  10   3  112.40   12.27
  -7 -10  -3  137.74   13.53
  -7  10  -3  104.60   12.12
  -8  10  -3  538.03   26.11
   8 -10   3  533.06   26.89
  -8  10  -3  514.54   26.21
  -8 -10  -3  518.07   26.40
   8  10   3  633.69   28.57
   8  10   3  463.14   24.74
   9  10   3   78.41   10.35
   9  10   3  103.51   13.19
   9 -10   3   64.66   10.98
  -9 -10  -3   63.80   10.73
  -9  10  -3   62.49   10.65
  -9  10  -3   79.08   11.05
 -10 -10  -3  422.76   23.94
  10  10   3  365.15   23.54
  10 -10   3  385.26   24.14
 -10  10  -3  409.45   22.58
 -10  10  -3  412.28   23.30
  11 -10   3    3.73    7.41
  11  10   3   -3.00    6.93
 -11  10  -3   -1.75    5.90
 -11  10  -3   -3.29    6.37
 -11 -10  -3    5.74    7.89
 -12  10  -3   80.34   13.56
  12 -10   3   87.57   14.13
  12  10   3   71.55   13.42
 -12 -10  -3  116.42   15.39
  13  10   3   -1.46    8.60
 -13 -10  -3   -1.83    8.44
 -13  10  -3   24.81    9.80
  13 -10   3   16.85   10.40
  14  10   3   16.24   10.55
 -14  10  -3   26.71   11.40
  14 -10   3   22.79   11.59
 -14 -10  -3   24.38   11.11
 -15  10  -3   11.18   10.57
  15  10   3   -9.83    7.80
 -15 -10  -3    3.99    9.23
  15 -10   3   13.30   10.69
 -15  11   3    7.24    9.72
  15 -11  -3    5.31   10.46
 -15 -11   3   16.34   10.21
  15  11  -3   -4.22   10.20
  14  11  -3   12.46    9.47
 -14  11   3    0.17    8.99
 -14 -11   3    0.84    8.31
  14 -11  -3    6.41    9.23
  13  11  -3   -1.99    7.61
 -13  11   3    7.80    8.78
 -13 -11   3   -0.19    8.24
  13 -11  -3   -1.27    7.98
 -12 -11   3   13.09    7.84
  12 -11  -3    2.34    8.04
  12  11  -3   10.81    8.37
 -12  11   3   14.67    8.68
  11  11  -3   -0.88    6.55
 -11 -11   3    5.93    7.26
  11 -11  -3   -1.83    6.80
 -11  11   3   -6.10    6.42
 -11  11   3    4.52    6.10
  10 -11  -3   88.84   13.19
 -10 -11   3  137.98   14.44
  10  11  -3   99.73   13.68
 -10  11   3  101.76   12.92
 -10  11   3  130.24   14.03
   9  11  -3  156.51   15.21
  -9 -11   3  129.70   13.84
   9 -11  -3  115.51   14.12
   9  11  -3  157.10   13.14
  -9  11   3  124.67   13.79
  -9  11   3  138.52   13.96
  -8 -11   3    6.84    5.02
  -8  11   3   15.19    6.46
   8  11  -3   33.63    8.14
   8  11  -3   37.70    7.91
  -8 -11   3   13.47    6.52
  -8  11   3   29.46    8.20
   8 -11  -3   15.17    7.45
   7  11  -3  345.33   20.13
  -7 -11   3  363.39   20.13
  -7  11   3  335.17   18.77
   7  11  -3  373.48   20.37
  -7  11   3  364.01   21.57
   7 -11  -3  317.68   20.31
  -7 -11   3  394.15   18.10
  -6  11   3    4.39    6.04
  -6  11   3    8.50    5.30
   6  11  -3    6.29    5.87
  -6 -11   3   10.46    6.37
   6 -11  -3    8.06    7.02
  -6 -11   3    4.29    4.51
   6  11  -3    1.96    5.45
  -5 -11   3  494.84   23.42
   5 -11  -3  487.98   25.14
  -5  11   3  497.26   25.51
   5  11  -3  483.35   22.96
  -5  11   3  504.33   22.06
  -5 -11   3  474.69   21.05
  -4  11   3   37.31    6.38
  -4 -11   3   51.41    8.43
  -4  11   3   44.45    8.90
   4 -11  -3   44.95    9.49
   4  11  -3   39.91    7.35
   4  11  -3   38.30    8.45
  -4 -11   3   50.73    7.21
  -3  11   3  148.07   10.30
  -3 -11   3  133.23   12.14
  -3 -11   3  141.80   10.51
   3  11  -3  139.56   13.19
   3  11  -3  138.46   10.79
   3 -11  -3  157.77   14.21
  -3  11   3  152.98   14.72
  -2  11   3   45.03    6.19
   2 -11  -3   36.62    7.92
   2 -11  -3   43.36    5.80
  -2 -11   3   47.82    6.67
  -2 -11   3   33.40    7.59
   2  11  -3   33.18    6.17
  -2  11   3   34.39    8.54
   2  11  -3   43.42    8.73
  -1 -11   3    7.13    5.29
   1 -11  -3    2.75    5.73
  -1 -11   3    4.98    4.89
   1  11  -3    8.42    4.29
   1 -11  -3    8.45    4.01
  -1  11   3   13.25    6.81
   1  11  -3    4.13    5.91
  -1  11   3    5.94    3.65
   0 -11   3  175.07   13.76
   0 -11  -3  202.41   10.21
   0 -11   3  193.54   12.60
   0 -11  -3  189.52   11.79
   0 -11  -3  205.07    9.92
   0 -11  -3  196.66   14.84
   0  11   3  213.02   16.65
   0 -11   3  205.12   12.77
   0  11  -3  196.83   15.58
   1 -11   3   18.35    5.32
  -1 -11  -3    5.93    5.33
   1 -11   3    5.20    4.32
   1 -11   3    7.84    5.82
   1  11   3    4.31    4.14
  -1  11  -3   13.74    6.67
   1  11   3    5.51    6.62
   2  11   3   25.75    6.21
  -2  11  -3   18.63    7.09
   2 -11   3   24.48    6.96
   2  11   3   16.56    7.17
  -2 -11  -3   22.93    6.65
   3  11   3   15.31    5.59
  -3  11  -3   22.65    6.34
   3 -11   3   27.84    7.25
  -3  11  -3   13.89    6.35
   3  11   3   13.74    7.10
  -3 -11  -3   23.05    7.05
  -4  11  -3   16.87    6.77
   4  11   3   22.68    6.77
   4  11   3   28.54    8.64
   4 -11   3   39.91    8.19
  -4 -11  -3   36.55    8.13
  -4  11  -3   29.59    6.76
   5 -11   3   26.49    7.73
  -5  11  -3   40.62    7.94
   5  11   3   38.42    9.18
   5  11   3   41.29    8.11
  -5 -11  -3   51.43    9.21
  -5  11  -3   42.04    9.22
  -6 -11  -3    9.52    6.22
   6 -11   3    2.21    6.08
   6  11   3    8.83    6.08
   6  11   3   17.83    7.33
  -6  11  -3   10.77    5.94
  -6  11  -3   11.23    6.37
  -7  11  -3  193.64   16.77
  -7  11  -3  253.63   17.36
   7  11   3  209.59   16.58
   7  11   3  236.14   17.21
   7 -11   3  222.92   17.71
  -7 -11  -3  219.22   17.43
  -8  11  -3   28.42    8.03
  -8  11  -3   25.05    7.38
   8  11   3   15.49    7.53
   8 -11   3   28.97    8.80
   8  11   3   48.80    9.34
  -8 -11  -3   28.85    8.43
  -9  11  -3  307.49   21.38
  -9 -11  -3  342.03   22.53
  -9  11  -3  305.63   21.02
   9  11   3  347.06   19.98
   9 -11   3  304.06   21.74
   9  11   3  312.96   21.88
 -10  11  -3   -4.69    5.69
  10 -11   3   12.59    8.93
 -10  11  -3   -8.36    6.85
 -10 -11  -3   13.33    8.36
  10  11   3    5.80    7.86
 -11 -11  -3  141.80   16.71
 -11  11  -3  137.82   16.22
  11 -11   3  128.82   16.29
 -11  11  -3  122.52   14.11
  11  11   3  139.29   17.28
 -12  11  -3   13.82    9.35
 -12 -11  -3   24.31    9.62
  12 -11   3   14.51   10.07
  12  11   3   26.90   10.21
 -13 -11  -3   33.80   11.59
 -13  11  -3    0.07    8.72
  13 -11   3   19.17   11.32
  13  11   3    5.75    9.99
 -14  11  -3   42.78   11.78
  14 -11   3   45.79   12.78
 -14 -11  -3   32.21   11.04
  14  11   3   29.82   12.17
 -14 -12   3   -5.18    7.89
  14 -12  -3  -14.54    9.10
  14  12  -3   21.42   11.03
 -14  12   3   14.57   10.18
 -13 -12   3   44.64   11.21
  13  12  -3   10.12    9.83
 -13  12   3   43.14   11.69
  13 -12  -3   42.02   12.22
 -12  12   3   19.44    9.48
  12 -12  -3   23.60   10.38
  12  12  -3   12.06    9.34
 -12 -12   3    4.20    7.97
 -11 -12   3  149.33   17.15
 -11  12   3  175.00   16.98
  11 -12  -3  116.13   16.20
 -11  12   3  173.96   16.30
  11  12  -3  137.21   16.33
 -10 -12   3    7.18    6.49
 -10  12   3  -10.41    5.76
  10 -12  -3    1.47    7.11
 -10  12   3  -12.54    5.68
  10  12  -3    3.92    7.54
  -9 -12   3   84.38   12.05
  -9  12   3   86.56   12.55
   9  12  -3   91.82   12.62
  -9  12   3   81.48   11.48
   9 -12  -3   94.08   13.40
   9  12  -3   96.25   11.93
  -8  12   3   -3.16    5.48
   8  12  -3   14.43    7.29
  -8 -12   3    1.12    6.35
   8 -12  -3   -1.92    6.50
  -8  12   3    5.85    6.52
   8  12  -3    7.66    7.10
   7 -12  -3    4.68    6.71
  -7 -12   3    1.81    5.38
  -7  12   3    0.47    6.17
  -7  12   3    5.26    5.66
   7  12  -3    3.04    6.62
   7  12  -3   -0.63    6.04
  -6  12   3    4.61    5.15
   6  12  -3   13.55    6.75
   6  12  -3   10.12    6.32
  -6 -12   3    9.03    6.22
   6 -12  -3   10.12    6.75
  -6  12   3   -1.06    6.12
   5  12  -3   29.44    7.29
  -5  12   3   29.78    8.29
   5  12  -3   36.53    8.53
  -5  12   3   28.12    6.52
  -5 -12   3   30.44    6.48
  -5 -12   3   30.26    8.10
   5 -12  -3   16.24    7.50
  -4  12   3    8.11    5.02
   4  12  -3   -4.31    6.13
  -4 -12   3    3.94    4.62
  -4  12   3    2.03    6.33
   4 -12  -3   -4.10    5.64
   4  12  -3    8.93    5.44
  -4 -12   3    4.51    5.48
   3 -12  -3  100.92   12.45
   3  12  -3  119.52   10.13
  -3  12   3   91.67    8.88
  -3 -12   3   86.06    9.03
   3  12  -3   98.13   12.38
  -3  12   3  107.38   13.73
  -3 -12   3   96.29   11.35
   2  12  -3    0.34    6.13
  -2  12   3    5.04    6.67
  -2  12   3    3.15    4.30
  -2 -12   3    6.23    6.10
  -2 -12   3   12.92    5.43
   2 -12  -3   -0.15    5.88
   1  12  -3  169.16   15.36
   1 -12  -3  166.44   10.73
   1 -12  -3  148.96   14.09
  -1  12   3  148.18   15.44
  -1 -12   3  146.18   13.48
  -1 -12   3  127.59   10.98
   0  12   3   68.83   11.31
   0 -12   3   70.21    8.44
   0 -12  -3   45.26    9.15
   0  12   3   61.04    7.35
   0 -12   3   52.27    8.97
   0 -12   3   73.97    8.69
   0  12  -3   71.00   10.90
  -1 -12  -3  209.65   16.41
   1 -12   3  214.05   14.16
   1  12   3  216.92   18.07
   1 -12   3  213.46   15.86
   1 -12   3  224.43   13.60
  -1  12  -3  211.84   17.38
   1  12   3  214.27   13.06
   2 -12   3   -0.99    4.51
  -2 -12  -3    5.41    6.06
  -2  12  -3    1.43    5.25
   2  12   3    1.94    4.50
   2  12   3   -8.13    6.18
   2 -12   3    6.73    5.78
   2 -12   3    3.07    4.73
   3  12   3  123.29   11.46
   3  12   3  132.15   14.72
   3 -12   3  121.64   13.04
  -3  12  -3  128.80   11.73
  -3  12  -3  121.18   13.91
  -3 -12  -3  107.74   12.63
   4 -12   3   11.25    6.81
  -4  12  -3   21.46    7.83
   4  12   3   17.87    6.35
  -4 -12  -3   11.59    6.63
   4  12   3   27.85    8.50
  -4  12  -3   30.19    6.76
  -5 -12  -3  168.02   15.12
   5  12   3  149.19   15.25
   5  12   3  160.87   13.82
   5 -12   3  142.34   14.60
  -5  12  -3  165.43   13.97
  -5  12  -3  146.71   15.21
   6 -12   3    5.57    7.26
  -6  12  -3    4.92    6.32
  -6 -12  -3    3.03    6.40
   6  12   3   -3.34    5.15
  -6  12  -3    6.98    5.43
   6  12   3    4.86    7.22
   7 -12   3  194.27   16.97
  -7  12  -3  148.76   15.54
   7  12   3  180.42   15.94
  -7 -12  -3  156.69   16.01
   7  12   3  151.79   15.48
  -7  12  -3  168.96   15.24
   8 -12   3    8.96    7.59
   8  12   3   14.24    7.77
  -8  12  -3   15.65    7.63
  -8  12  -3    8.12    6.37
  -8 -12  -3   22.70    8.74
   8  12   3    2.03    7.12
   9  12   3    7.21    8.20
   9  12   3    3.34    7.64
   9 -12   3   12.16    8.50
  -9  12  -3   14.48    8.21
  -9 -12  -3   18.25    9.28
  -9  12  -3   19.83    8.29
  10  12   3   62.18   12.00
 -10  12  -3   50.44   11.02
  10 -12   3   40.68   11.66
 -10 -12  -3   52.96   11.77
 -10  12  -3   52.19   10.47
 -11  12  -3    4.39    7.84
  11  12   3    8.28    9.24
 -11  12  -3   13.83    7.04
 -11 -12  -3    0.94    8.72
  11 -12   3   -0.12    8.88
  12 -12   3   -0.62    9.09
 -12 -12  -3   11.52    9.63
  12  12   3    3.29    9.31
 -12  12  -3    5.99    9.12
 -13  12  -3   73.56   14.19
  13 -12   3   57.52   13.92
  13  12   3   49.83   12.82
 -13 -12  -3   87.92   15.58
 -13  13   3   -6.83    8.90
 -13 -13   3   -6.17    8.23
  13  13  -3   17.79   10.60
  13 -13  -3  -18.84    7.83
  12  13  -3   40.72   11.22
 -12 -13   3   17.49    9.72
 -12  13   3   43.74   11.39
  12 -13  -3   32.69   11.56
 -11  13   3  -18.57    5.44
 -11 -13   3   -7.17    7.70
  11 -13  -3   -5.86    8.65
 -11  13   3    0.55    7.62
  11  13  -3   -4.61    7.96
 -10  13   3   72.82   11.76
  10 -13  -3   78.98   13.61
  10  13  -3   99.02   14.11
 -10 -13   3   61.95   12.08
 -10  13   3   49.89   10.92
   9  13  -3    7.34    6.97
  -9  13   3   16.29    7.60
   9  13  -3   -3.97    6.59
   9 -13  -3   -2.55    7.74
  -9  13   3    1.06    6.79
  -9 -13   3   -5.91    6.72
  -8  13   3   -1.03    6.05
   8  13  -3    6.22    6.83
  -8  13   3    4.42    7.11
  -8 -13   3   -7.33    6.57
   8 -13  -3    6.36    8.23
   8  13  -3   -8.31    6.11
   7  13  -3   -1.08    6.69
  -7  13   3    3.78    6.56
   7 -13  -3   -7.39    5.61
  -7  13   3   -0.53    5.48
   7  13  -3    1.35    6.26
  -7 -13   3   -1.56    5.94
  -6 -13   3   43.77    9.08
  -6  13   3   28.00    7.39
   6  13  -3   41.51    9.34
   6 -13  -3   39.56   10.37
  -6  13   3   30.90    9.08
   6  13  -3   42.70    9.21
  -5  13   3    2.05    6.29
   5  13  -3   -1.14    5.45
  -5  13   3    3.97    5.09
  -5 -13   3   11.06    7.02
   5  13  -3    7.39    6.07
   5 -13  -3    1.83    6.52
  -4 -13   3  169.94   15.24
  -4  13   3  156.48   16.58
   4  13  -3  182.70   16.39
   4  13  -3  179.18   13.16
  -4  13   3  162.51   12.13
   4 -13  -3  146.02   15.48
  -3 -13   3   39.95    7.10
   3  13  -3   31.19    9.02
  -3 -13   3   30.59    8.33
  -3  13   3   39.72   10.34
   3 -13  -3   45.24   10.18
  -2 -13   3  299.30   18.47
  -2  13   3  301.45   21.54
  -2 -13   3  299.56   16.23
   2  13  -3  299.16   20.83
   2 -13  -3  309.38   20.80
  -1  13   3   29.87    9.15
   1  13  -3   33.66    8.77
   1 -13  -3   34.96    8.86
  -1 -13   3   42.59    7.60
  -1 -13   3   28.96    8.02
   0  13  -3  118.04   14.30
   0 -13  -3  146.99   14.51
   0  13   3  149.67   16.33
   0 -13   3  111.49   11.01
   0 -13   3  129.17   13.47
   1  13   3    4.01    7.18
  -1 -13  -3    7.00    6.74
   1  13   3    4.92    4.69
   1 -13   3   -4.29    5.12
   1 -13   3   11.88    5.54
  -1  13  -3   -1.45    6.45
   1 -13   3   -0.32    5.53
   2  13   3  210.63   18.74
  -2 -13  -3  200.27   16.72
   2  13   3  212.65   14.45
   2 -13   3  211.33   14.75
   2 -13   3  219.45   17.00
  -2  13  -3  200.53   17.85
   3  13   3   33.52    7.33
   3 -13   3   47.65    9.66
  -3 -13  -3   57.04   10.13
   3  13   3   61.52   11.68
  -3  13  -3   26.95    9.08
  -4  13  -3  146.53   13.43
  -4  13  -3  161.71   16.46
  -4 -13  -3  152.69   15.33
   4  13   3  150.22   13.42
   4  13   3  160.60   16.35
   4 -13   3  170.90   15.89
  -5 -13  -3   58.16   10.86
  -5  13  -3   70.90   11.93
  -5  13  -3   57.48    9.59
   5  13   3   64.79   12.09
   5  13   3   59.53    9.92
   5 -13   3   34.94    9.58
  -6 -13  -3  105.80   13.80
   6  13   3   90.25   12.08
   6 -13   3   87.73   12.62
   6  13   3  114.41   14.38
  -6  13  -3   90.48   13.21
  -6  13  -3   78.65   11.27
  -7  13  -3   16.73    7.31
  -7  13  -3   21.85    8.94
   7 -13   3   18.13    8.49
   7  13   3   17.70    8.77
  -7 -13  -3   27.01    8.97
   7  13   3   18.96    8.29
   8  13   3   72.57   11.72
   8 -13   3   48.78   11.24
   8  13   3   76.69   12.50
  -8 -13  -3   67.27   12.84
  -8  13  -3   56.75   11.43
  -8  13  -3   75.48   11.74
   9 -13   3    3.46    7.52
  -9  13  -3   11.18    8.16
  -9 -13  -3    3.99    8.21
   9  13   3    2.47    8.03
  -9  13  -3    7.04    7.14
   9  13   3   11.91    8.23
 -10  13  -3   10.48    8.39
  10  13   3   12.78    8.34
  10 -13   3    4.52    7.84
 -10  13  -3   -3.37    6.63
 -10 -13  -3  -10.16    6.78
  11 -13   3    7.28    9.00
 -11  13  -3   -0.55    6.73
 -11 -13  -3   -6.11    7.65
 -11  13  -3   -8.09    8.05
  11  13   3    5.25    8.76
 -12  13  -3   17.02    9.40
 -12 -13  -3   22.15   11.52
  12 -13   3   13.86   10.06
  12  13   3   12.01   10.51
  12  14  -3   -2.05    9.47
  12 -14  -3   -2.83    9.37
 -12  14   3    2.05    9.05
 -12 -14   3   16.77   10.40
 -11  14   3    1.72    8.27
 -11 -14   3   -9.98    7.86
 -11  14   3   17.11    8.71
  11  14  -3    5.31    8.92
  11 -14  -3   -1.77    9.19
 -10 -14   3  -11.73    7.38
 -10  14   3    6.53    7.20
  10 -14  -3   -4.27    8.93
  10  14  -3    3.14    8.44
 -10  14   3   -3.47    7.28
   9 -14  -3    2.99    8.12
   9  14  -3   -0.40    7.60
  -9 -14   3    8.05    8.58
  -9  14   3   -8.30    6.80
  -9  14   3  -11.32    6.66
  -8  14   3   -4.00    6.48
   8  14  -3   -2.48    7.65
  -8 -14   3    5.79    7.98
   8  14  -3   13.13    8.02
   8 -14  -3   10.57    7.94
  -8  14   3    9.25    7.28
   7  14  -3   59.25   10.27
   7  14  -3   53.26   10.55
  -7  14   3   36.91    8.61
  -7  14   3   50.03   11.06
  -7 -14   3   34.01    9.36
   7 -14  -3   47.32   11.38
  -6  14   3   -3.96    6.80
   6 -14  -3   -0.31    7.66
  -6 -14   3   -6.66    6.59
   6  14  -3   -3.20    6.92
   6  14  -3    5.24    6.91
   5  14  -3   78.24   12.54
  -5 -14   3   72.67   11.30
  -5  14   3  113.60   14.83
   5 -14  -3  107.52   14.89
   4  14  -3   89.65   12.72
  -4  14   3   88.45   13.44
  -4 -14   3   50.14    9.83
   4 -14  -3   63.65   11.47
   3 -14  -3   30.00    9.67
  -3  14   3   21.16    8.65
   3  14  -3   30.91    9.35
  -3 -14   3   28.36    8.72
   2  14  -3  102.03   13.72
  -2 -14   3   79.93   12.13
  -2  14   3   83.05   13.52
   2 -14  -3   84.30   12.77
  -1 -14   3    3.46    5.53
  -1 -14   3    3.64    6.23
   1  14  -3    8.89    7.83
  -1  14   3    9.67    8.05
   1 -14  -3    4.41    7.34
   0  14  -3   47.27   10.53
   0 -14   3   48.68   10.22
   0  14   3   38.89   10.09
   0 -14  -3   39.08   10.32
   0 -14   3   31.40    7.77
   1 -14   3   20.50    7.05
   1  14   3   19.75    9.02
  -1 -14  -3   24.63    8.46
   1 -14   3   22.03    8.11
   1 -14   3    5.01    5.71
  -1  14  -3   19.73    8.57
   2  14   3   -4.64    6.36
  -2  14  -3    0.65    6.71
   2 -14   3  -14.08    5.21
  -2 -14  -3   16.13    7.65
   2 -14   3    5.80    6.48
   2 -14   3    4.09    5.65
   3 -14   3   11.04    8.29
   3  14   3  -12.88    6.26
  -3 -14  -3   10.36    7.50
   3 -14   3   -4.75    4.93
   3  14   3    5.62    5.58
  -3  14  -3    1.14    6.79
   3 -14   3    5.41    5.62
  -4  14  -3   50.20    9.32
   4  14   3   33.89   10.23
  -4 -14  -3   44.10    9.72
   4  14   3   55.42    9.61
   4 -14   3   33.82    9.98
  -4  14  -3   42.78   10.38
   5 -14   3   10.40    7.71
  -5  14  -3    9.51    7.88
   5  14   3   -0.33    7.87
  -5  14  -3   12.69    6.97
   5  14   3   12.90    7.43
  -5 -14  -3   11.09    7.77
  -6 -14  -3   45.25   10.57
   6 -14   3   45.32   11.15
  -6  14  -3   52.15   10.96
  -6  14  -3   57.54   10.21
   6  14   3   55.33   10.34
   6  14   3   34.83   10.25
  -7 -14  -3   40.21   10.37
   7  14   3   50.87   10.39
  -7  14  -3   50.65   11.62
   7  14   3   50.97   11.67
  -7  14  -3   29.66    9.14
   7 -14   3   45.56   11.71
  -8  14  -3   33.98    9.99
  -8  14  -3   39.79    9.81
   8 -14   3   27.79    9.67
   8  14   3   42.24   10.79
  -8 -14  -3   40.12   11.53
   8  14   3   46.27   11.15
  -9 -14  -3    9.04    8.14
  -9  14  -3   12.74    8.66
   9 -14   3   -0.75    8.61
  -9  14  -3   18.70    9.34
   9  14   3    6.50    8.85
  10  14   3   -0.61    8.34
 -10 -14  -3   13.43    9.72
 -10  14  -3    0.77    7.64
 -10  14  -3    2.52    7.04
  10 -14   3   -1.70    9.20
 -11 -14  -3    4.06    8.18
  11 -14   3   -9.85    8.57
 -11  14  -3    6.28    9.30
  11  14   3    2.04    9.15
 -11  14  -3   -0.56    7.86
 -11 -15   3    6.20    9.05
 -11  15   3   12.33    9.17
  11 -15  -3    5.99   10.75
 -11  15   3   10.96    9.34
  11  15  -3    8.80    9.82
 -10  15   3   10.90    8.50
 -10  15   3    7.73    8.46
  10  15  -3   15.46    9.72
 -10 -15   3   18.04   10.34
  10 -15  -3    2.20    9.19
   9 -15  -3   19.89   10.65
  -9 -15   3   26.25    9.64
  -9  15   3   23.35   10.12
   9  15  -3   38.65   10.42
  -9  15   3   27.94    9.07
  -8  15   3   33.21   10.17
   8  15  -3   23.59   10.16
   8 -15  -3    7.11    9.54
  -8 -15   3   32.64    9.89
   7 -15  -3   29.83   11.10
   7  15  -3   41.17   10.37
  -7 -15   3   32.56   10.62
  -7  15   3   37.83   11.05
   6 -15  -3   26.78    9.71
  -6 -15   3   18.99    8.53
  -6  15   3   30.69    9.73
   6  15  -3   18.84    9.05
  -5  15   3  110.00   15.37
  -5 -15   3  113.16   13.96
   5 -15  -3   85.59   14.08
   5  15  -3   99.15   13.83
   4 -15  -3    4.40    8.33
   4  15  -3   -4.44    7.14
  -4 -15   3   -1.66    6.25
  -4  15   3    3.37    8.14
   3  15  -3  190.15   19.52
  -3  15   3  235.40   21.55
   3 -15  -3  263.50   21.27
  -3 -15   3  236.01   19.23
  -2 -15   3    0.77    7.15
  -2  15   3   -3.47    7.46
   2  15  -3    0.99    7.88
   2 -15  -3    2.14    8.02
   1  15  -3  159.60   18.02
  -1 -15   3  173.62   17.04
   1 -15  -3  186.42   18.42
  -1  15   3  165.30   18.81
   0  15  -3   32.10   10.23
   0 -15  -3   58.45   11.32
   0 -15   3   90.40   13.01
   0  15   3   80.85   13.76
  -1 -15  -3    6.66    7.43
   1 -15   3    9.06    8.02
   1 -15   3    3.06    6.11
   1 -15   3    1.26    6.11
  -1  15  -3   -6.71    7.52
   1  15   3    7.53    9.13
   2 -15   3   48.05    9.51
  -2 -15  -3   68.82   12.47
   2 -15   3   81.18   10.60
   2 -15   3   75.99   12.81
   2  15   3   65.06   13.09
  -2  15  -3   56.29   11.93
   3 -15   3   60.83    9.86
  -3  15  -3   55.09   12.19
   3 -15   3   78.96   12.65
   3  15   3   60.50   12.91
   3 -15   3   73.54   10.86
  -3 -15  -3   41.25   10.26
   4  15   3    6.29    9.44
   4 -15   3    9.11    6.26
  -4 -15  -3   15.23    8.24
   4 -15   3   22.71    9.67
  -4  15  -3   30.11    9.70
   4 -15   3    1.64    5.94
   5  15   3   67.98   11.68
   5  15   3   66.92   13.15
  -5 -15  -3   77.61   12.74
  -5  15  -3   90.35   14.16
   5 -15   3   73.34   13.16
  -5  15  -3   95.85   12.08
  -6  15  -3    2.53    6.83
   6  15   3  -11.98    6.27
   6  15   3   -6.42    7.31
  -6 -15  -3   -3.81    7.96
  -6  15  -3    0.75    7.71
   6 -15   3    1.87    8.02
   7  15   3  116.36   14.89
  -7 -15  -3   75.32   13.56
   7 -15   3  109.03   15.26
  -7  15  -3   92.33   12.75
   7  15   3  110.39   15.78
  -7  15  -3   97.05   14.68
   8 -15   3   18.57   10.35
   8  15   3    3.13    9.89
  -8  15  -3    5.27    8.32
  -8  15  -3    2.36    7.75
  -8 -15  -3   13.64    9.09
   8  15   3    0.69    8.29
  -9  15  -3   53.70   11.89
   9  15   3   27.05   11.11
   9 -15   3   28.46   11.10
  -9 -15  -3   45.05   12.61
  -9  15  -3   42.98   11.00
  10 -15   3   -1.89    8.56
 -10  15  -3    9.97    8.69
 -10 -15  -3    8.12    9.81
 -10  15  -3  -16.64    7.01
  10  15   3    1.55    9.26
   9 -16  -3    7.68    9.77
  -9  16   3   31.63   10.98
  -9 -16   3   34.38   11.73
  -8  16   3   -6.43    7.73
  -8 -16   3   12.41    9.81
   8  16  -3    5.21    9.21
   8 -16  -3   -1.22    9.32
  -7 -16   3   17.05    9.40
   7 -16  -3   22.07   10.96
   7  16  -3   27.20   10.49
  -7  16   3   30.31   10.14
   6 -16  -3    5.23    9.32
   6  16  -3   10.31    8.87
  -6  16   3   -2.81    7.70
  -6 -16   3   -1.57    7.11
  -5  16   3   33.88   10.50
   5 -16  -3   32.93   11.17
  -5 -16   3   17.34    8.94
   5  16  -3   19.92   10.04
  -4 -16   3   23.48    9.82
   4  16  -3   20.97    9.73
  -4  16   3   48.20   11.97
   4 -16  -3    8.39    8.57
   3 -16  -3    2.68    7.89
  -3  16   3   16.34    8.93
  -3 -16   3   -1.94    7.64
   3  16  -3   -0.79    7.77
  -2  16   3   23.41    9.98
   2 -16  -3    7.83    8.10
  -2 -16   3   15.45    9.56
   2  16  -3   27.57   10.30
  -1  16   3   10.15   10.08
  -1 -16   3    6.70    8.15
   1 -16  -3    9.59    7.96
   1  16  -3   21.65   10.50
   0  16   3    6.25    8.75
   0  16  -3    2.49    9.09
   0 -16  -3   28.22   10.48
   0 -16   3   18.89    9.29
   1  16   3   42.60   12.55
  -1 -16  -3   38.31   10.92
  -1  16  -3   30.14   10.12
   1 -16   3   26.23   10.16
   2 -16   3    1.85    7.53
  -2  16  -3   -6.06    7.58
   2  16   3   18.67   10.36
  -2 -16  -3   14.92    9.36
   3 -16   3   37.01   10.73
   3  16   3   43.44   12.17
  -3 -16  -3   43.30   11.08
   3 -16   3   41.45    9.09
   3 -16   3   33.37    8.84
  -3  16  -3   28.12   10.66
   4  16   3   66.51   13.75
   4 -16   3   50.05   12.17
  -4 -16  -3   54.50   11.61
   4 -16   3   73.05   11.12
   4 -16   3   64.72   10.83
  -4  16  -3   55.78   11.79
   5 -16   3   -0.08    6.63
   5 -16   3   13.84    9.33
   5  16   3   -5.05    9.65
  -5 -16  -3    1.93    8.02
  -5  16  -3   12.66    8.39
   5 -16   3   11.00    7.29
   6  16   3   29.28   11.27
   6 -16   3   28.71   10.90
  -6 -16  -3   37.66   10.88
  -6  16  -3    6.12    8.04
  -6  16  -3   23.55   10.52
  -7  16  -3    5.90    7.83
   7 -16   3    3.44    9.61
  -7 -16  -3    7.75    9.13
   7  16   3    3.05    8.62
   7  16   3   13.45   10.16
  -7  16  -3   11.64    9.76
  -8  16  -3   12.36    9.22
   8  16   3   19.95    9.93
   8 -16   3   20.54   10.98
  -8 -16  -3   10.06    9.41
  -8  16  -3   24.00   10.23
   8  16   3   -1.02    8.51
  -9 -16  -3   20.18   11.79
   9  16   3   -1.72    8.88
  -9  16  -3    9.00    9.15
  -9  16  -3   13.37    9.33
   9 -16   3   -7.47    8.77
  -7 -17   3   13.01   10.16
   7 -17  -3   37.12   12.23
   7  17  -3    2.77   10.24
  -7  17   3   14.62   10.20
  -6 -17   3   19.83   10.50
   6  17  -3   24.03   11.14
   6 -17  -3    6.38   10.35
  -6  17   3   38.01   10.94
   5 -17  -3    9.10    9.63
   5  17  -3   20.69   10.84
  -5  17   3   16.95   10.45
  -5 -17   3   34.45   10.81
   4 -17  -3   -6.38    8.27
  -4 -17   3    0.30    8.15
  -4  17   3  -12.33    7.78
   4  17  -3    2.98    9.58
   3 -17  -3    0.97    9.53
  -3 -17   3    4.78    8.30
  -3  17   3   19.21   10.30
   3  17  -3   12.33    9.53
   2 -17  -3    8.55    8.60
   2  17  -3    7.42    9.86
  -2 -17   3   -3.62    7.61
  -2  17   3   15.12    9.72
   1  17  -3    6.35    8.85
   1 -17  -3   11.31    9.20
  -1  17   3   12.76   10.00
  -1 -17   3   15.18    9.36
   0  17  -3   40.54   11.47
   0 -17   3   45.10   11.53
   0  17   3   30.23   11.97
   0 -17  -3   36.48   10.79
  -1 -17  -3    1.00    8.32
  -1  17  -3   -1.46    9.15
   1  17   3   -8.34    9.48
   1 -17   3    6.00    8.69
   2 -17   3   57.02   12.39
  -2  17  -3   27.97   10.32
   2  17   3   62.74   14.83
  -2 -17  -3   54.64   12.49
   3 -17   3   22.34    9.98
  -3  17  -3    2.50    8.58
  -3 -17  -3   16.81    9.90
   3  17   3   -4.29    9.34
   4 -17   3   22.52    9.90
  -4 -17  -3   10.40    8.98
  -4  17  -3   16.96    9.37
   4  17   3   30.25   11.70
   5  17   3   10.85   10.29
  -5 -17  -3   -4.66    9.42
  -5  17  -3   13.58    9.39
   5 -17   3   -2.51    8.34
   6 -17   3   -3.51    6.96
   6 -17   3   11.34    7.71
  -6  17  -3    7.41    9.32
   6  17   3   -8.09    8.39
  -6 -17  -3    1.70    9.26
   6 -17   3    5.19    9.97
  -7  17  -3   -3.78    7.78
   7  17   3  -18.96    8.90
  -7 -17  -3   -5.48    9.14
  -7  17  -3    9.26    9.05
   7 -17   3    0.25    8.88
  -4  18   3   16.33   10.63
   4 -18  -3   10.33   10.18
   4  18  -3   11.23   11.47
  -4 -18   3   12.88   10.28
  -3 -18   3    5.14    8.99
   3 -18  -3    4.47    9.99
  -3  18   3   24.68   11.55
   3  18  -3   27.34   11.14
   2  18  -3    4.34   10.82
  -2  18   3   -1.30    7.54
  -2 -18   3   -9.09    8.84
   2 -18  -3   -4.58    9.45
   1  18  -3   30.80   11.17
  -1 -18   3   21.08    9.57
  -1  18   3    7.17    9.79
   1 -18  -3   31.68   11.86
   0 -18  -3    8.32    9.38
   0  18  -3   15.87   10.71
   0 -18   3   -2.57    8.56
   0  18   3    6.23    9.87
  -1 -18  -3    4.88   10.64
  -1  18  -3   29.59   12.83
   1 -18   3   43.70   12.55
   1  18   3   22.59   11.66
  -2  18  -3   16.65   10.37
   2 -18   3   20.85   10.20
   2  18   3   -5.33    9.17
  -2 -18  -3    4.74   10.03
   3 -18   3   19.76   11.06
   3  18   3    5.34   10.70
  -3 -18  -3   26.78   11.17
  -3  18  -3   15.62    9.17
   4 -18   3    4.30    8.70
  -4 -18  -3   -0.43    9.86
   4  18   3  -27.11    8.39
  -4  18  -3   15.13   10.31
 -18   0   4   15.65    9.79
  18   0  -4   -6.68    9.37
  18   0  -4    2.84    8.18
 -17   0   4    7.82    8.32
  17   0  -4   -5.39    8.74
  17   0  -4    2.57    7.80
 -16   0   4   -1.04    6.66
  16   0  -4    6.89    7.58
  15   0  -4   -0.99    7.79
 -15   0   4    5.69    7.48
 -15   0   4   -2.77    5.87
  14   0  -4  132.61   14.86
 -14   0   4  134.35   13.76
 -14   0   4  139.49   15.06
  13   0  -4   -8.56    6.17
 -13   0   4    6.02    5.96
 -13   0   4   -4.31    4.78
  12   0  -4   89.79   12.00
 -12   0   4   92.34   11.38
 -12   0   4  100.28   10.82
  11   0  -4    3.05    5.80
 -11   0   4    2.09    5.06
 -11   0   4    5.70    4.87
 -10   0   4  115.61   10.19
  10   0  -4  111.88   11.07
 -10   0   4  120.27   11.06
  -9   0   4   -2.42    3.55
   9   0  -4   -2.09    3.74
  -9   0   4   -6.60    3.10
   8   0  -4  997.62   36.56
  -8   0   4  972.55   35.58
  -8   0   4  967.36   34.30
  -7   0   4   -3.19    2.59
  -7   0   4   -1.98    1.68
   7   0  -4   -3.59    3.19
  -7   0   4    3.33    2.96
  -6   0   4 4001.34  121.10
  -6   0   4 4067.14  123.39
  -6   0   4 3968.94  122.08
  -5   0   4   -0.03    1.51
  -5   0   4    0.04    2.06
   5   0  -4   -1.69    2.45
  -5   0   4    1.18    2.47
   4   0  -4  113.80    7.64
  -4   0   4  133.50    6.21
   4   0  -4  127.49    5.96
  -4   0   4  138.38    7.53
   3   0  -4   -0.12    1.62
  -3   0   4    1.20    1.34
   3   0  -4   -3.00    2.09
  -3   0   4    1.01    2.23
  -2   0   4  417.70   14.73
   2   0  -4  387.93   15.24
   2   0  -4  418.45   14.85
   2   0  -4  414.50   13.05
   1   0  -4   -1.25    1.78
   1   0  -4   -1.12    1.62
  -1   0   4   -2.31    1.54
   0   0  -4 2926.68   85.40
   0   0  -4 2801.56   90.00
   0   0  -4 2912.97   88.66
   0   0   4 2906.08   85.83
  -1   0  -4    2.76    1.48
  -1   0  -4   -0.18    1.74
  -1   0  -4    2.62    2.03
  -2   0  -4  514.18   19.03
  -2   0  -4  547.60   19.49
  -2   0  -4  544.86   18.38
  -2   0  -4  548.26   18.40
  -3   0  -4   -2.92    1.78
  -3   0  -4   -1.92    1.67
  -3   0  -4    0.30    1.95
  -3   0  -4   -1.84    1.64
  -4   0  -4    7.93    2.77
  -4   0  -4    5.60    2.30
  -4   0  -4    7.78    2.43
  -4   0  -4   10.14    2.51
  -5   0  -4   -1.65    1.83
   5   0   4   -0.38    1.99
  -5   0  -4    3.42    2.37
  -5   0  -4    2.22    2.31
  -6   0  -4   13.82    3.53
  -6   0  -4    7.28    2.52
  -6   0  -4   11.53    3.50
   6   0   4    8.10    3.35
   7   0   4   -0.33    2.61
  -7   0  -4    0.56    2.55
  -7   0  -4   -4.37    2.71
  -7   0  -4    1.11    2.00
  -8   0  -4  296.44   15.00
   8   0   4  275.01   14.51
  -8   0  -4  287.68   12.30
  -8   0  -4  305.19   14.62
   9   0   4   -3.63    2.45
  -9   0  -4   -1.58    3.38
   9   0   4   -3.13    3.49
  -9   0  -4    0.13    3.53
 -10   0  -4  335.61   17.08
 -10   0  -4  309.80   17.52
  10   0   4  320.82   17.41
  11   0   4    2.18    5.12
 -11   0  -4    3.36    5.70
 -11   0  -4    0.12    4.93
 -12   0  -4   -1.94    5.63
 -12   0  -4   10.66    6.09
  12   0   4   11.76    6.77
  13   0   4   -4.89    5.80
 -13   0  -4   -1.82    5.89
 -13   0  -4    0.25    5.64
  14   0   4   19.59    7.53
 -14   0  -4   44.23    9.30
 -14   0  -4   25.00    8.83
  15   0   4   -3.09    7.26
 -15   0  -4    5.99    7.23
 -15   0  -4   -2.83    6.95
 -16   0  -4  169.22   18.05
  16   0   4  170.45   17.24
 -16   0  -4  170.54   18.41
 -17   0  -4    1.52    8.62
  17   0   4   -2.28    8.93
 -17   0  -4   -7.11    8.48
 -18   0  -4   75.26   14.66
  18   0   4   61.61   13.89
  18  -1  -4   19.27   10.05
 -18   1   4   -8.46    7.75
  18  -1  -4   13.62   11.09
  18   1  -4    6.10   10.87
 -18  -1   4    8.49    9.17
  17  -1  -4   -7.81    7.53
 -17  -1   4   12.45    8.18
  17  -1  -4   -5.31    8.93
  17   1  -4    8.73    8.97
 -17  -1   4    2.13    8.11
 -17   1   4    4.71    8.29
  16  -1  -4   34.59    9.54
  16   1  -4   25.84    9.73
 -16  -1   4   44.61   10.46
  16  -1  -4   35.53   10.00
 -16   1   4   34.21   10.23
 -16  -1   4   17.67    9.37
  15  -1  -4   88.06   12.80
 -15   1   4   81.33   12.65
  15   1  -4   85.76   13.89
 -15  -1   4   80.59   11.80
 -15  -1   4   81.74   12.62
  15  -1  -4   64.93   11.36
  14  -1  -4  125.20   13.49
  14  -1  -4  108.41   13.92
 -14   1   4  115.00   14.11
  14   1  -4  148.32   15.57
 -14  -1   4  150.66   15.21
 -14  -1   4  149.80   14.38
 -13   1   4   77.73   11.22
 -13  -1   4   54.67   10.02
  13   1  -4   89.46   12.44
 -13  -1   4   66.69   10.21
  13  -1  -4   52.02    9.15
  13  -1  -4   83.41   11.72
  12   1  -4  435.83   22.59
  12  -1  -4  435.72   22.43
 -12   1   4  406.07   22.04
 -12  -1   4  413.40   20.98
 -12  -1   4  364.93   20.88
 -11   1   4   91.22   10.53
 -11  -1   4   96.90   10.86
  11   1  -4   70.84   10.06
 -11  -1   4   90.99    9.91
  11  -1  -4   68.62    9.49
 -10  -1   4  132.76   10.50
 -10   1   4  126.29   10.68
  10   1  -4  119.93   11.55
 -10   1   4  126.57   11.37
  10  -1  -4  122.55   11.24
 -10  -1   4  138.34   11.62
  -9   1   4   32.94    6.34
  -9   1   4   37.57    5.92
   9   1  -4   44.84    7.24
   9  -1  -4   39.49    6.94
  -9  -1   4   36.85    5.99
  -9  -1   4   45.29    6.89
  -8   1   4  405.24   17.30
   8   1  -4  406.92   18.77
   8  -1  -4  388.24   18.24
  -8  -1   4  401.70   16.98
  -8   1   4  387.68   13.89
  -8  -1   4  352.67   17.56
  -8   1   4  401.55   18.30
   7  -1  -4 2369.09   77.56
  -7  -1   4 2399.31   75.74
  -7   1   4 2372.71   74.43
   7   1  -4 2435.94   78.00
  -7   1   4 2312.24   75.67
  -7  -1   4 2410.86   73.75
  -7  -1   4 2400.08   74.60
  -6  -1   4   51.38    5.10
   6  -1  -4   51.52    5.23
  -6   1   4   52.76    4.03
   6  -1  -4   58.63    6.37
   6   1  -4   56.99    3.59
  -6   1   4   59.78    6.34
  -6  -1   4   57.24    6.15
   6   1  -4   50.54    6.29
  -5  -1   4  872.17   30.27
   5   1  -4  911.62   28.86
   5   1  -4  852.18   31.43
   5  -1  -4  864.79   31.11
  -5  -1   4  909.76   29.21
  -5   1   4  908.40   29.23
  -5   1   4  852.46   30.31
   5  -1  -4  879.71   29.45
  -4  -1   4    1.35    2.22
   4   1  -4    1.93    2.62
   4   1  -4    3.52    1.66
   4  -1  -4    0.99    2.41
  -4   1   4    3.57    2.00
  -4   1   4    4.00    2.73
   4  -1  -4    3.04    1.91
  -4  -1   4    2.38    1.68
   3   1  -4  129.00    6.21
  -3  -1   4  125.29    5.41
  -3   1   4  119.99    6.23
   3  -1  -4  110.75    6.94
   3   1  -4  118.46    7.39
   3  -1  -4  133.85    6.07
  -3   1   4  117.42    6.88
  -3  -1   4  116.57    6.99
  -2   1   4 2554.77   79.54
   2   1  -4 2520.06   79.11
   2  -1  -4 2517.58   79.02
   2   1  -4 2597.87   79.49
   2  -1  -4 2583.17   75.86
  -2  -1   4 2541.20   76.82
  -2   1   4 2522.84   76.27
  -2  -1   4 2509.68   75.24
   1  -1  -4 3448.91  102.62
  -1  -1   4 3428.89  103.37
   1  -1  -4 3483.45  106.45
  -1   1   4 3422.76  102.79
  -1   1   4 3491.17  107.84
   1   1  -4 3550.27  107.81
   1   1  -4 3502.87  106.27
   0   1  -4 6829.51  207.26
   0  -1  -4 6885.95  207.72
   0  -1   4 6748.94  200.16
   0   1  -4 6878.96  210.85
   0  -1   4 6963.29  202.09
   0   1   4 6927.48  210.83
   0   1   4 6900.41  201.22
   0  -1  -4 6893.05  201.95
   1   1   4 1616.62   47.90
  -1   1  -4 1586.99   48.89
  -1   1  -4 1562.19   49.68
  -1  -1  -4 1619.96   48.54
   1   1   4 1621.84   47.52
  -1  -1  -4 1613.90   50.56
  -1   1  -4 1536.45   48.07
  -1   1  -4 1594.59   51.19
  -2  -1  -4   64.32    4.65
  -2  -1  -4   73.47    4.55
  -2   1  -4   64.75    4.26
  -2   1  -4   58.99    4.54
  -2   1  -4   59.67    4.72
  -2  -1  -4   64.66    3.77
  -2  -1  -4   55.43    4.62
  -2   1  -4   66.98    4.36
  -3  -1  -4   26.06    3.52
  -3   1  -4   25.54    3.43
  -3   1  -4   30.27    3.30
  -3  -1  -4   25.21    3.74
  -3  -1  -4   31.78    3.10
  -3   1  -4   32.80    3.72
  -3   1  -4   21.46    3.35
   4   1   4 1142.02   38.12
  -4  -1  -4 1185.33   38.85
  -4   1  -4 1160.02   37.86
  -4  -1  -4 1133.39   36.66
  -4   1  -4 1170.33   37.73
  -4   1  -4 1139.28   38.30
  -4  -1  -4 1180.04   37.93
  -4   1  -4 1127.71   37.76
  -5  -1  -4    9.31    2.61
  -5   1  -4    8.57    2.90
  -5   1  -4    8.79    3.03
   5  -1   4   11.07    3.01
  -5   1  -4   12.79    2.81
   5   1   4   10.60    2.77
  -5  -1  -4   12.12    3.35
  -6   1  -4  214.35   11.36
  -6  -1  -4  222.28   10.65
  -6   1  -4  222.64   11.36
  -6  -1  -4  221.87   11.40
  -6   1  -4  228.32   10.29
   6   1   4  215.53   11.47
   6   1   4  194.22    9.64
   6  -1   4  226.21   10.98
   7   1   4    6.76    3.46
   7   1   4    5.26    2.63
  -7   1  -4    2.80    3.06
  -7  -1  -4    8.11    3.46
   7  -1   4    1.13    2.83
  -7   1  -4    7.10    2.71
  -7  -1  -4    0.65    2.62
  -7   1  -4   -0.78    2.58
  -8  -1  -4    3.88    3.32
   8   1   4    1.84    3.72
  -8   1  -4    2.07    2.49
   8   1   4   -1.44    2.43
  -8  -1  -4    0.05    3.13
  -8   1  -4   -6.17    2.50
  -8   1  -4   -2.20    2.79
   8  -1   4    0.94    3.41
  -9   1  -4   79.13    5.85
  -9   1  -4   85.87    9.32
   9   1   4   72.05    8.70
  -9   1  -4   64.63    8.24
  -9  -1  -4   78.69    9.08
   9   1   4   79.55    6.03
   9  -1   4   88.40    8.65
  -9  -1  -4   69.57    7.88
 -10  -1  -4   18.35    5.64
  10   1   4   25.55    6.79
 -10   1  -4   11.24    5.50
 -10   1  -4   17.16    5.52
 -10  -1  -4   14.08    5.97
  10  -1   4   16.26    5.78
 -11   1  -4  137.41   12.60
 -11  -1  -4  120.98   11.65
 -11   1  -4  175.27   14.42
  11   1   4  130.84   12.80
  11  -1   4  151.09   12.08
 -11  -1  -4  142.94   13.15
  12   1   4   74.87   10.85
 -12  -1  -4   75.97   10.10
 -12   1  -4   70.85   10.21
  12  -1   4   91.46   10.72
 -12  -1  -4   57.83    9.77
 -12   1  -4   74.04   10.75
 -13   1  -4   13.81    7.32
 -13  -1  -4   14.08    7.54
 -13  -1  -4   30.67    7.98
  13  -1   4   23.60    7.78
  13   1   4   23.72    7.95
 -13   1  -4   14.56    7.41
 -14   1  -4   -0.49    5.78
  14  -1   4    3.18    6.93
  14   1   4    0.67    6.13
 -14  -1  -4    0.60    6.46
 -14   1  -4   -6.50    5.96
 -14  -1  -4   -4.30    5.83
  15  -1   4   10.51    7.89
 -15  -1  -4   12.34    7.69
 -15   1  -4    7.22    7.79
 -15  -1  -4   13.03    8.39
  15   1   4   -1.31    7.65
 -15   1  -4   10.89    7.75
 -16  -1  -4   35.79    9.87
  16  -1   4   16.80    8.89
  16   1   4   30.03   10.10
 -16  -1  -4   30.33   10.14
 -16   1  -4   26.47   10.06
 -17  -1  -4   42.98   12.03
 -17  -1  -4   57.49   12.58
  17  -1   4   58.26   13.32
  17  -1   4   65.16   12.84
  17   1   4   70.93   14.18
 -17   1  -4   74.64   13.78
  18   1   4    0.89   10.65
 -18  -1  -4    2.49    9.72
 -18  -1  -4   22.68   10.61
 -18   1  -4   -2.07    9.44
  18  -1   4    4.20   10.07
  18  -2  -4    5.70   10.31
  18  -2  -4    5.23    9.78
 -18   2   4  -11.18    8.32
  18   2  -4   12.87   11.20
 -18  -2   4    1.16    8.01
 -18  -2   4    4.45    9.16
 -17  -2   4   11.48    8.92
  17  -2  -4   13.86   10.46
 -17  -2   4    5.70    7.56
  17   2  -4    3.18    9.56
 -17   2   4   21.43    9.58
  17  -2  -4   19.02    9.64
  16   2  -4    1.06    8.04
  16  -2  -4   -2.75    6.18
 -16  -2   4    1.37    7.30
  16  -2  -4   11.06    8.60
 -16   2   4   -6.43    7.15
 -16  -2   4    0.25    7.08
 -15   2   4   14.99    8.21
  15   2  -4   10.45    8.67
 -15  -2   4   14.62    7.31
  15  -2  -4    5.90    6.90
 -15  -2   4    4.92    6.87
  15  -2  -4    2.64    7.52
  14  -2  -4   16.64    8.17
 -14  -2   4    1.91    6.69
 -14  -2   4   15.42    7.39
 -14   2   4    8.66    6.91
  14  -2  -4   19.29    7.40
  14   2  -4   14.79    8.52
 -13   2   4  312.57   20.97
 -13  -2   4  361.87   20.05
  13   2  -4  352.93   21.68
  13  -2  -4  347.23   20.07
  13  -2  -4  321.97   20.16
 -13  -2   4  356.71   20.75
  12  -2  -4  278.94   17.39
 -12   2   4  274.01   18.33
 -12  -2   4  279.80   16.19
  12  -2  -4  259.61   16.97
 -12  -2   4  238.80   17.10
  12   2  -4  213.63   16.71
  11  -2  -4   30.92    7.44
  11   2  -4   42.61    8.72
 -11  -2   4   33.34    6.90
 -11  -2   4   32.12    7.18
  11  -2  -4   32.47    7.19
 -11   2   4   30.47    7.37
 -10  -2   4   32.83    6.02
  10  -2  -4   35.41    6.50
 -10  -2   4   48.75    7.74
  10  -2  -4   44.45    7.49
  10   2  -4   43.21    7.86
 -10   2   4   31.36    6.49
   9   2  -4  397.33   19.76
  -9  -2   4  405.81   18.07
   9  -2  -4  402.26   18.92
  -9   2   4  415.82   19.53
  -9   2   4  401.59   14.78
   9  -2  -4  436.00   18.93
  -9  -2   4  349.53   18.17
  -8   2   4  202.23   12.79
   8  -2  -4  195.50   11.16
   8  -2  -4  188.56   11.49
   8   2  -4  186.52    7.19
  -8  -2   4  193.23   10.79
   8   2  -4  188.77   12.60
  -8   2   4  177.49    8.59
  -8  -2   4  174.48   11.57
  -7  -2   4  259.04   12.09
   7   2  -4  255.97   13.73
  -7  -2   4  238.48   12.65
   7   2  -4  253.05    9.64
  -7   2   4  256.25   10.80
  -7   2   4  262.38   13.64
   7  -2  -4  260.57   12.68
   7  -2  -4  224.63   12.57
  -6   2   4  218.42   11.75
  -6  -2   4  239.25   10.92
   6  -2  -4  236.49   11.34
   6   2  -4  236.46    9.41
   6  -2  -4  245.44   12.00
  -6   2   4  247.85   10.45
   6   2  -4  227.25   12.34
  -6  -2   4  234.45   11.73
   5   2  -4    7.23    2.20
  -5  -2   4   10.18    3.23
  -5   2   4    9.20    2.63
  -5   2   4    7.97    3.20
   5  -2  -4    9.96    3.12
   5  -2  -4    7.74    2.88
   5   2  -4    6.42    3.22
  -5  -2   4   10.10    2.86
  -4  -2   4  202.04    8.41
   4   2  -4  207.82    8.55
   4  -2  -4  183.37    9.68
  -4  -2   4  191.38    9.46
  -4   2   4  204.58    9.14
  -4   2   4  199.44    9.73
   4   2  -4  179.95    9.98
   4  -2  -4  189.99    9.03
   3   2  -4   33.40    4.59
  -3  -2   4   47.93    3.30
   3   2  -4   45.12    3.84
   3  -2  -4   50.27    4.69
  -3  -2   4   48.24    4.58
  -3   2   4   57.37    4.62
  -3   2   4   47.94    4.43
   3  -2  -4   49.42    4.16
  -2   2   4    4.00    2.54
  -2   2   4    9.91    2.43
  -2  -2   4    5.63    2.58
  -2  -2   4    6.09    1.54
   2  -2  -4    9.61    2.70
   2   2  -4    2.63    2.09
   2   2  -4    6.70    2.70
   2  -2  -4    6.46    2.20
   1  -2  -4  317.18   11.81
  -1  -2   4  328.57   11.03
  -1  -2   4  321.68   12.62
   1  -2  -4  336.36   13.03
  -1   2   4  324.69   13.16
   1   2  -4  325.16   12.61
  -1   2   4  328.35   11.62
   1   2  -4  316.48   12.89
   0  -2  -4  593.92   20.59
   0  -2   4  611.67   18.92
   0   2   4  579.67   18.35
   0   2  -4  592.52   19.68
   0  -2   4  586.14   19.98
   0   2  -4  569.42   20.76
   0   2   4  552.16   20.85
   0  -2   4  561.42   19.71
   0  -2  -4  576.67   19.29
  -1   2  -4 1207.25   40.14
   1   2   4 1136.08   39.88
  -1   2  -4 1223.27   38.21
  -1  -2  -4 1248.92   39.70
  -1  -2  -4 1222.67   38.13
   1  -2   4 1239.81   37.78
  -1   2  -4 1197.72   38.44
   1   2   4 1237.22   36.49
  -2  -2  -4   33.67    3.97
  -2   2  -4   33.20    3.82
  -2   2  -4   42.11    3.10
   2   2   4   38.25    4.03
  -2  -2  -4   30.45    3.52
   2  -2   4   39.01    3.74
  -2   2  -4   32.24    3.91
  -2  -2  -4   34.16    2.43
  -3  -2  -4  556.12   20.97
  -3   2  -4  573.65   20.80
  -3   2  -4  556.70   19.26
  -3  -2  -4  551.55   18.44
  -3  -2  -4  540.19   20.07
   3  -2   4  569.34   20.24
   3   2   4  592.12   20.72
  -3   2  -4  594.45   20.62
  -4  -2  -4  313.22   13.67
  -4  -2  -4  331.56   12.41
  -4   2  -4  336.54   13.75
  -4  -2  -4  325.71   14.35
   4   2   4  356.80   13.82
  -4   2  -4  334.93   12.91
  -4   2  -4  351.13   14.27
   5  -2   4    7.71    2.58
  -5   2  -4    0.42    2.16
  -5   2  -4    0.97    2.50
   5   2   4    3.27    2.52
  -5  -2  -4    1.68    2.58
  -5  -2  -4    2.74    2.13
  -5   2  -4    4.95    2.73
   6   2   4 1288.22   43.94
  -6  -2  -4 1293.38   41.08
   6   2   4 1245.25   41.84
  -6  -2  -4 1253.20   42.77
  -6   2  -4 1223.65   42.57
  -6   2  -4 1281.61   42.36
   6  -2   4 1250.85   41.93
  -6   2  -4 1252.49   42.65
  -7   2  -4   13.95    4.11
   7  -2   4    8.25    3.34
   7   2   4   15.41    3.41
   7   2   4   16.98    4.71
  -7   2  -4   13.99    4.27
  -7  -2  -4    9.87    3.29
  -7   2  -4   10.81    3.20
  -7  -2  -4    7.80    3.86
   8  -2   4   70.24    7.16
  -8   2  -4   59.12    7.64
  -8  -2  -4   73.29    6.97
   8   2   4   72.44    5.90
  -8   2  -4   79.03    6.20
  -8  -2  -4   69.47    8.04
  -8   2  -4   66.82    7.80
   8   2   4   62.79    7.97
   9  -2   4   28.60    5.80
   9   2   4   31.74    4.50
  -9   2  -4   25.16    5.94
  -9   2  -4   26.04    4.41
   9   2   4   30.88    6.72
  -9  -2  -4   26.50    5.30
  -9  -2  -4   33.29    6.49
  -9   2  -4   37.35    6.76
 -10   2  -4   46.52    8.13
 -10   2  -4   67.24    5.83
 -10  -2  -4   67.17    8.01
 -10  -2  -4   52.19    8.44
  10   2   4   64.36    9.45
 -10   2  -4   53.61    8.28
  10  -2   4   55.24    7.95
 -11   2  -4  319.71   18.42
 -11  -2  -4  298.94   16.54
 -11   2  -4  319.30   18.42
  11  -2   4  285.38   16.66
 -11  -2  -4  310.91   18.15
  12  -2   4   74.75    9.81
 -12  -2  -4   98.15   10.88
 -12   2  -4   72.81   10.46
 -12   2  -4   77.65   11.01
  12   2   4   80.15   11.41
 -12  -2  -4   82.33   11.14
  13  -2   4  108.64   12.22
 -13  -2  -4   97.00   12.64
  13   2   4  100.85   12.78
 -13  -2  -4  107.01   12.25
 -13   2  -4   98.14   12.72
  14  -2   4   12.13    7.22
 -14  -2  -4   12.78    8.17
  14  -2   4   16.48    7.73
 -14   2  -4   12.31    7.20
 -14  -2  -4    0.71    6.43
  14   2   4    7.33    7.37
  15  -2   4   59.30   12.02
 -15   2  -4   60.60   11.85
  15  -2   4   62.22   11.40
 -15  -2  -4   58.48   10.96
  15   2   4   57.21   11.81
 -15  -2  -4   45.30   11.37
  16   2   4   -1.75    7.92
 -16  -2  -4    5.17    8.57
 -16   2  -4    8.67    8.60
  16  -2   4    6.52    8.91
 -16  -2  -4   12.97    8.04
 -17  -2  -4    8.42    9.07
  17  -2   4    6.13    9.73
 -17   2  -4   -1.76    9.76
 -17  -2  -4    5.04    8.68
  17   2   4   -1.46    9.62
  18  -3  -4    9.62    9.07
 -18   3   4    1.19    9.98
  18   3  -4   18.08   10.97
  18  -3  -4    8.83   10.19
 -18  -3   4   -5.29    8.49
 -18  -3   4   -5.00    8.09
 -17  -3   4   34.58   10.46
 -17  -3   4   13.82    9.09
  17   3  -4   29.11   11.46
 -17   3   4   24.43   10.91
  17  -3  -4   12.48    9.06
  17  -3  -4   22.17   10.29
  16  -3  -4   13.51    8.44
 -16  -3   4   -1.45    7.17
  16  -3  -4    2.32    7.42
 -16   3   4    0.91    7.59
  16   3  -4   -6.12    7.61
 -16  -3   4    2.21    7.64
  15   3  -4   -2.80    7.29
  15  -3  -4   -0.07    7.39
 -15  -3   4    0.09    6.44
 -15   3   4    1.82    7.71
 -15  -3   4   -1.22    6.46
  15  -3  -4   10.37    7.67
  14  -3  -4   83.17   11.80
 -14  -3   4   61.15   10.32
 -14   3   4   74.31   12.13
 -14  -3   4   88.01   11.40
  14   3  -4   56.87   10.53
  14  -3  -4   68.92   11.10
  13  -3  -4   29.54    8.14
 -13  -3   4   32.62    8.15
  13  -3  -4   38.58    8.71
 -13   3   4   33.74    8.69
  13   3  -4   16.05    7.47
 -13  -3   4   24.23    7.30
 -12  -3   4  217.30   16.25
  12  -3  -4  241.74   16.57
 -12   3   4  229.54   17.56
  12   3  -4  272.79   18.45
 -12  -3   4  257.21   15.66
  12  -3  -4  229.42   16.09
  11   3  -4  316.87   19.05
  11  -3  -4  319.03   18.15
 -11   3   4  300.95   18.19
 -11  -3   4  310.00   17.17
 -11  -3   4  313.38   17.57
  11  -3  -4  341.56   18.09
  10  -3  -4   35.08    6.60
  10  -3  -4   25.96    6.38
 -10   3   4   26.68    6.78
 -10  -3   4   44.16    7.50
 -10  -3   4   25.95    5.70
  10   3  -4   34.36    7.75
   9   3  -4  140.85   12.01
   9  -3  -4  138.03   10.57
  -9   3   4  126.75    7.57
  -9   3   4  141.35   11.81
   9   3  -4  124.02    5.76
  -9  -3   4  128.80   10.52
   9  -3  -4  122.42   10.32
  -9  -3   4  141.99   10.24
   8  -3  -4   93.39    8.47
   8   3  -4   88.24    9.35
  -8   3   4   90.81    6.37
   8   3  -4   90.31    5.08
  -8  -3   4   82.32    8.47
  -8   3   4   96.44    9.24
  -8  -3   4   87.93    7.96
   8  -3  -4  107.66    8.95
   7  -3  -4   48.35    6.21
  -7  -3   4   41.69    5.99
  -7  -3   4   46.91    5.68
  -7   3   4   52.29    5.28
   7  -3  -4   45.71    6.09
   7   3  -4   52.62    3.99
   7   3  -4   46.96    6.82
  -7   3   4   41.15    6.27
   6   3  -4  152.13   10.36
  -6  -3   4  141.92    9.19
   6   3  -4  141.21    7.10
  -6  -3   4  149.87    8.32
   6  -3  -4  141.77    9.11
   6  -3  -4  149.32    8.77
  -6   3   4  133.58    9.39
  -6   3   4  145.14    8.17
   5  -3  -4  489.98   18.87
   5  -3  -4  489.79   18.95
   5   3  -4  476.91   17.58
  -5   3   4  495.91   19.11
   5   3  -4  473.04   19.86
  -5  -3   4  475.35   18.76
  -5  -3   4  489.51   17.86
  -5   3   4  483.80   18.56
  -4  -3   4    8.62    3.07
   4   3  -4    6.22    2.33
  -4   3   4   10.11    3.20
  -4   3   4    8.57    3.07
   4   3  -4   12.51    3.71
  -4  -3   4   10.75    2.57
   4  -3  -4    6.73    2.79
   4  -3  -4    8.91    2.73
   3  -3  -4  439.34   16.17
  -3   3   4  427.65   15.94
  -3  -3   4  421.77   16.31
   3   3  -4  424.68   16.24
  -3  -3   4  435.83   15.17
   3   3  -4  406.14   16.76
  -3   3   4  445.20   16.97
   3  -3  -4  428.08   16.43
   2  -3  -4 1752.18   54.25
   2   3  -4 1746.54   55.67
   2   3  -4 1742.83   56.40
  -2   3   4 1759.88   56.83
  -2   3   4 1754.06   53.43
  -2  -3   4 1765.83   53.22
   2  -3  -4 1668.97   55.41
  -2  -3   4 1789.95   54.41
   1   3  -4 1739.28   55.70
  -1   3   4 1713.92   51.78
   1   3  -4 1729.26   54.07
  -1  -3   4 1752.03   52.28
  -1  -3   4 1717.39   53.27
  -1   3   4 1710.93   55.81
   1  -3  -4 1671.04   54.47
   1  -3  -4 1695.16   53.01
   0   3  -4  659.17   21.61
   0   3   4  644.86   20.11
   0   3  -4  641.57   23.46
   0  -3   4  641.12   22.42
   0  -3   4  635.27   22.15
   0  -3   4  670.98   21.50
   0  -3  -4  652.07   22.93
   0  -3  -4  635.46   21.97
   0   3   4  677.47   23.71
  -1   3  -4  636.52   23.37
  -1  -3  -4  680.89   22.32
   1   3   4  592.11   23.23
  -1   3  -4  656.76   22.46
  -1  -3  -4  650.69   23.08
   1  -3   4  632.29   21.78
  -1   3  -4  666.16   21.03
  -2   3  -4   27.46    2.38
  -2   3  -4   26.02    3.83
  -2  -3  -4   32.57    4.39
   2   3   4   32.69    4.29
  -2  -3  -4   29.47    3.82
   2  -3   4   29.59    3.90
  -2   3  -4   27.57    3.82
  -2  -3  -4   30.47    1.79
  -3  -3  -4  313.73   10.73
  -3   3  -4  318.68   11.36
  -3   3  -4  309.10   13.39
  -3  -3  -4  305.91   13.21
   3   3   4  316.39   13.41
  -3  -3  -4  333.11   14.11
  -3   3  -4  295.64   13.23
   3  -3   4  334.41   13.33
  -4  -3  -4   40.33    3.27
  -4   3  -4   44.16    4.82
   4  -3   4   37.12    4.74
   4  -3   4   42.52    3.46
   4   3   4   49.52    5.00
  -4  -3  -4   48.22    5.30
  -4   3  -4   37.85    4.95
  -4  -3  -4   33.77    4.81
  -5   3  -4  711.69   26.48
  -5   3  -4  740.65   26.35
  -5  -3  -4  711.79   26.39
   5  -3   4  701.25   24.52
  -5  -3  -4  717.73   24.03
   5   3   4  711.39   25.97
   5  -3   4  750.51   26.70
   6   3   4  644.59   26.00
  -6  -3  -4  672.19   25.48
  -6  -3  -4  656.26   22.95
   6  -3   4  642.66   25.44
  -6   3  -4  694.77   25.67
  -6   3  -4  686.20   24.67
   6  -3   4  642.39   23.41
   6   3   4  626.27   23.96
   7   3   4 2014.70   66.84
  -7   3  -4 1999.39   64.75
  -7  -3  -4 1959.68   62.30
   7  -3   4 1950.16   63.71
  -7  -3  -4 1970.08   64.93
   7  -3   4 1976.20   65.27
  -7   3  -4 2029.39   64.98
   7   3   4 1949.49   64.17
   8  -3   4   32.79    5.27
   8   3   4   44.07    5.24
  -8   3  -4   24.64    5.53
  -8  -3  -4   35.14    6.20
   8  -3   4   41.72    7.05
  -8  -3  -4   41.30    5.37
   8   3   4   28.72    6.45
  -8   3  -4   41.26    5.13
  -9  -3  -4  106.21   10.97
  -9  -3  -4  148.15   10.25
   9   3   4  160.08    9.14
  -9   3  -4  137.49   11.62
   9  -3   4  161.71   10.47
   9   3   4  151.87   12.25
  -9   3  -4  166.94    9.28
   9  -3   4  128.67   11.97
 -10  -3  -4  628.20   24.98
 -10  -3  -4  598.28   26.74
  10  -3   4  613.96   25.13
 -10   3  -4  617.97   27.04
  10  -3   4  624.45   27.60
  10   3   4  586.39   27.42
 -10   3  -4  593.18   23.36
 -11   3  -4   23.15    7.22
  11   3   4   31.72    8.60
 -11  -3  -4   35.34    7.87
  11  -3   4   42.08    8.36
 -11  -3  -4   25.96    5.86
  11  -3   4   39.66    7.00
 -12  -3  -4  167.49   13.05
  12   3   4  122.90   13.74
  12  -3   4  129.55   14.18
 -12  -3  -4  149.91   14.39
  12  -3   4  149.88   12.43
 -12   3  -4  155.30   14.71
 -13  -3  -4   32.98    8.21
 -13  -3  -4   33.80    8.78
  13  -3   4   35.69    9.50
  13  -3   4   26.37    7.94
 -13   3  -4   42.21    9.45
  13   3   4   26.11    8.59
  14   3   4   36.04    9.94
 -14  -3  -4   40.45    9.71
  14  -3   4   41.49   10.18
  14  -3   4   33.99    8.87
 -14   3  -4   35.08    9.41
 -14  -3  -4   40.07    9.43
  15  -3   4    1.64    7.63
 -15  -3  -4    7.50    7.98
 -15   3  -4    2.70    7.31
  15   3   4    2.16    8.36
 -15  -3  -4    2.86    6.45
 -16  -3  -4   29.09    9.62
 -16   3  -4   41.78   11.43
 -16  -3  -4   34.27   10.82
  16  -3   4   22.71   10.46
  16   3   4   30.69   10.79
  17  -3   4   -3.92    8.60
 -17   3  -4    7.45    8.94
 -17  -3  -4    2.28    9.42
  17   3   4   -9.87    9.77
  18   4  -4   65.43   14.48
 -18   4   4   54.29   13.85
 -18  -4   4   55.31   13.03
  18  -4  -4   58.27   13.61
 -18  -4   4   34.42   11.37
  17  -4  -4    7.78    8.63
  17   4  -4   -2.62    9.48
 -17  -4   4   -8.19    7.98
 -17  -4   4   -8.49    7.60
 -17   4   4    0.76    8.38
  16  -4  -4   -9.97    7.73
 -16   4   4   -0.07    7.70
 -16  -4   4    0.47    7.08
 -16  -4   4   11.56    7.76
  16  -4  -4   15.21    9.22
  16   4  -4   -2.95    7.57
  15   4  -4    9.44    8.07
 -15   4   4    0.73    7.26
 -15  -4   4   -3.76    5.60
  15  -4  -4    0.02    7.48
 -15  -4   4    4.71    7.09
  15  -4  -4   -9.52    5.96
  14  -4  -4    6.36    7.01
 -14  -4   4   -5.63    5.67
  14   4  -4    6.21    7.07
 -14  -4   4   -4.45    5.34
  14  -4  -4    0.86    6.90
 -14   4   4   -9.37    6.26
  13  -4  -4   24.99    8.44
  13   4  -4   35.85    9.37
  13  -4  -4   40.77    9.45
 -13  -4   4   25.23    7.38
 -13  -4   4   43.57    8.53
 -13   4   4   31.86    9.09
 -12  -4   4  108.78   11.79
  12  -4  -4  119.45   11.90
 -12  -4   4   99.61   11.57
 -12   4   4  110.50   12.73
  12   4  -4  108.97   13.21
  12  -4  -4  111.14   12.38
  11  -4  -4  104.50   11.61
 -11   4   4  138.40   13.41
  11  -4  -4  109.11   10.76
 -11  -4   4  118.73   11.44
 -11  -4   4  118.49   11.65
  11   4  -4  104.20   12.50
 -10  -4   4  332.49   17.87
  10  -4  -4  345.76   18.11
 -10   4   4  370.22   19.52
  10  -4  -4  348.65   18.09
 -10  -4   4  359.64   17.85
  10   4  -4  360.47   20.17
 -10   4   4  334.29   14.89
   9   4  -4   48.72    3.97
   9   4  -4   40.59    7.71
  -9  -4   4   42.07    7.05
  -9  -4   4   48.98    6.84
   9  -4  -4   33.03    6.22
  -9   4   4   50.61    7.96
   9  -4  -4   45.66    7.21
  -9   4   4   47.77    5.51
  -8  -4   4  113.03    8.75
  -8  -4   4   98.96    8.77
  -8   4   4   76.68    6.85
   8  -4  -4   88.51    8.17
   8   4  -4   92.91    5.88
   8   4  -4   95.46    9.86
  -8   4   4   91.68    9.50
   8  -4  -4   82.29    8.65
  -7  -4   4  121.35    8.45
  -7   4   4  116.12    8.01
   7  -4  -4  119.55    9.38
  -7  -4   4  100.32    8.51
   7   4  -4  124.95   10.29
   7  -4  -4  114.71    8.54
  -7   4   4  115.38    9.61
   7   4  -4  110.10    6.58
   6  -4  -4   96.05    7.89
  -6   4   4   76.46    6.87
   6   4  -4   94.26    8.61
  -6  -4   4   67.90    6.99
  -6   4   4   73.36    7.40
   6   4  -4   75.23    5.59
   6  -4  -4   72.03    6.58
  -6  -4   4   79.34    6.61
  -5   4   4  692.56   24.55
  -5  -4   4  626.54   23.89
   5   4  -4  626.47   25.33
  -5   4   4  659.80   24.56
   5   4  -4  647.73   23.49
   5  -4  -4  658.20   23.96
   5  -4  -4  653.26   24.51
  -5  -4   4  659.71   23.42
   4   4  -4  722.95   27.03
   4  -4  -4  706.00   26.07
  -4  -4   4  740.84   25.09
   4   4  -4  734.71   25.98
  -4   4   4  769.42   27.06
   4  -4  -4  690.89   25.76
  -4   4   4  741.97   25.72
  -4  -4   4  734.94   25.81
   3   4  -4  561.00   21.36
  -3   4   4  561.65   21.99
  -3   4   4  584.63   20.41
  -3  -4   4  580.46   20.15
   3  -4  -4  581.46   21.21
   3   4  -4  584.68   21.53
  -3  -4   4  583.98   21.05
   3  -4  -4  571.88   20.91
  -2  -4   4 3987.40  117.92
  -2  -4   4 3924.25  118.41
  -2   4   4 3948.12  124.10
   2   4  -4 3962.41  123.66
  -2   4   4 3893.00  117.19
   2  -4  -4 4005.42  119.15
   2  -4  -4 3872.58  121.13
   2   4  -4 3966.29  121.36
   1  -4  -4   67.10    5.32
  -1   4   4   64.79    6.16
  -1  -4   4   66.56    4.81
  -1   4   4   68.17    4.07
   1   4  -4   64.22    5.75
   1  -4  -4   65.37    5.35
  -1  -4   4   59.00    5.19
   1   4  -4   75.01    4.96
   0  -4  -4 1083.11   37.58
   0  -4  -4 1152.59   36.96
   0   4  -4 1133.34   38.87
   0   4   4 1146.42   39.10
   0  -4   4 1142.61   36.45
   0   4   4 1147.21   34.19
   0   4  -4 1125.44   36.04
   0  -4   4 1152.25   36.78
   0  -4   4 1145.77   37.04
  -1   4  -4    6.98    1.46
  -1  -4  -4    6.20    2.54
  -1   4  -4    7.10    2.75
  -1   4  -4    1.91    2.41
   1   4   4    6.06    3.05
  -1  -4  -4    7.44    2.47
   1  -4   4    8.20    2.75
  -2  -4  -4  104.30    7.34
   2   4   4  113.20    7.85
  -2  -4  -4  107.45    7.10
  -2   4  -4  123.49    7.26
  -2   4  -4  123.30    7.69
  -2   4  -4  103.79    4.53
   2  -4   4  106.97    7.07
  -3  -4  -4  197.96   10.01
  -3   4  -4  206.01   10.50
  -3  -4  -4  179.41   10.24
  -3  -4  -4  194.52    6.67
   3   4   4  189.99   10.30
   3  -4   4  185.62    9.91
  -3   4  -4  192.81    7.17
  -3   4  -4  183.13    9.91
  -4   4  -4 1333.90   46.02
   4   4   4 1376.10   45.88
  -4  -4  -4 1366.48   46.18
  -4  -4  -4 1367.66   41.14
   4  -4   4 1355.49   44.81
  -4  -4  -4 1350.73   45.08
  -4   4  -4 1265.14   44.70
   4  -4   4 1378.04   42.30
  -5   4  -4   26.19    4.62
  -5   4  -4   20.49    4.46
   5  -4   4   16.13    4.51
  -5  -4  -4   25.86    3.09
   5  -4   4   28.05    3.24
   5   4   4   18.66    4.21
  -5  -4  -4   17.32    4.37
  -6  -4  -4 2561.56   81.29
   6   4   4 2548.08   83.61
   6  -4   4 2568.61   79.58
   6   4   4 2508.07   82.18
  -6   4  -4 2518.88   81.19
  -6  -4  -4 2550.02   77.77
  -6   4  -4 2564.81   82.81
   6  -4   4 2617.38   81.62
  -7   4  -4   85.27    7.43
  -7  -4  -4   73.23    8.30
  -7   4  -4   66.81    8.06
  -7  -4  -4   97.65    6.75
   7  -4   4   93.00    6.63
   7   4   4   87.14    9.37
   7   4   4  101.33    7.53
   7  -4   4   61.48    8.01
   8   4   4 1297.03   46.52
  -8  -4  -4 1245.91   41.99
   8  -4   4 1249.50   42.53
  -8  -4  -4 1286.85   45.15
   8   4   4 1234.04   43.21
  -8   4  -4 1292.67   43.99
  -8   4  -4 1244.30   45.08
   8  -4   4 1246.61   45.29
  -9  -4  -4    8.52    3.81
  -9   4  -4    0.76    4.16
   9  -4   4    1.77    4.89
   9  -4   4   -3.84    3.47
   9   4   4   -2.86    5.02
  -9  -4  -4   -2.09    4.16
  -9   4  -4   -0.21    3.22
   9   4   4   -1.37    3.60
  10  -4   4  260.13   17.69
  10  -4   4  263.11   14.33
  10   4   4  248.27   17.49
 -10  -4  -4  314.36   17.83
 -10   4  -4  297.76   17.48
 -10   4  -4  274.54   13.84
 -10  -4  -4  277.93   14.46
 -11  -4  -4   12.25    5.04
 -11  -4  -4   10.51    6.09
  11  -4   4   25.37    5.88
 -11   4  -4   12.99    6.75
  11  -4   4   19.01    7.35
  11   4   4   25.04    7.88
 -12  -4  -4   15.71    7.14
  12  -4   4   14.06    5.80
 -12  -4  -4   12.08    5.40
  12  -4   4   17.47    7.32
  12   4   4   21.28    8.48
 -12   4  -4   18.05    6.79
  13  -4   4    8.86    7.62
 -13   4  -4    7.27    7.22
 -13  -4  -4   13.30    8.00
  13   4   4   19.47    8.51
 -13  -4  -4   11.31    6.59
 -14  -4  -4   -2.20    6.48
  14  -4   4    4.34    8.02
 -14  -4  -4    4.25    6.41
  14   4   4    4.87    7.54
 -14   4  -4  -10.43    6.45
  15   4   4   14.93    9.63
 -15  -4  -4    0.43    7.95
 -15   4  -4    6.55    8.40
  15  -4   4   -2.06    7.72
 -16   4  -4   -0.43    8.29
  16  -4   4    5.17    9.07
 -16  -4  -4    1.99    7.92
  16   4   4   -9.70    7.53
  17   4   4    2.97    9.27
 -17  -4  -4   16.28    9.57
 -17   4  -4   11.54    8.87
  17  -4   4   -2.84    9.36
  18  -5  -4   15.86   10.95
 -18   5   4   -3.82    8.08
  18   5  -4  -11.77    9.64
 -18  -5   4    4.16    9.36
 -18  -5   4   -2.75    9.03
  17  -5  -4   20.96   10.06
  17   5  -4   25.91   11.09
 -17  -5   4   18.98    9.78
 -17   5   4    9.62   10.82
 -17  -5   4   32.99   10.42
  16   5  -4   14.99    9.22
 -16   5   4    0.31    8.50
  16  -5  -4   -1.85    8.70
 -16  -5   4    4.58    7.05
 -16  -5   4   -1.03    7.51
  15  -5  -4   24.83    9.21
 -15  -5   4   37.44    9.43
 -15   5   4   29.19    9.67
  15  -5  -4   29.50    9.47
  15   5  -4   45.19   10.81
 -15  -5   4   16.28    8.17
  14   5  -4    2.41    7.23
  14  -5  -4   -4.66    6.17
  14  -5  -4   -1.05    6.67
 -14   5   4   -4.98    6.74
 -14  -5   4    2.70    6.57
 -14  -5   4   -2.00    6.20
 -13  -5   4   22.18    7.32
 -13   5   4   28.20    8.89
  13  -5  -4   31.36    8.10
  13   5  -4   19.91    8.79
  13  -5  -4   21.52    7.73
 -13  -5   4   39.00    8.45
 -12   5   4   11.67    7.70
  12  -5  -4   20.23    7.92
 -12  -5   4   21.04    7.12
  12  -5  -4   31.04    7.21
  12   5  -4   25.82    8.62
 -12  -5   4   36.10    8.00
  11  -5  -4   31.52    6.96
 -11  -5   4   24.87    7.03
  11  -5  -4   26.17    7.89
 -11   5   4   27.16    7.92
 -11  -5   4   25.95    6.93
  11   5  -4   11.77    7.11
  10  -5  -4   65.70    9.68
  10  -5  -4   83.92    8.99
 -10   5   4   86.30   10.42
 -10  -5   4   63.44    8.64
  10   5  -4   68.86   10.09
 -10  -5   4   71.70    9.03
 -10   5   4   69.87    7.14
  -9   5   4    2.20    4.49
   9  -5  -4    4.98    4.97
  -9  -5   4    2.67    4.09
  -9  -5   4   -3.82    3.83
   9  -5  -4   -3.22    3.94
   9   5  -4   -0.39    2.50
   9   5  -4   -6.36    4.50
  -9   5   4    3.87    3.89
  -8   5   4    1.64    4.49
  -8   5   4    5.94    3.87
   8   5  -4    5.21    5.08
   8  -5  -4    5.06    4.50
  -8  -5   4   11.83    4.20
   8  -5  -4    6.24    3.85
  -8  -5   4   16.31    4.82
   8   5  -4    7.01    3.03
   7  -5  -4   35.70    5.29
   7  -5  -4   31.22    5.99
  -7   5   4   17.29    5.22
  -7  -5   4   23.95    4.97
   7   5  -4   16.28    5.19
  -7   5   4   18.67    4.85
  -7  -5   4   23.41    4.76
   7   5  -4   25.33    4.11
  -6  -5   4   39.71    5.35
  -6   5   4   36.75    5.87
   6   5  -4   38.85    6.38
   6  -5  -4   30.38    5.51
  -6  -5   4   21.88    4.56
   6  -5  -4   31.96    4.77
  -6   5   4   34.19    5.38
   6   5  -4   43.21    5.03
   5  -5  -4  142.01    9.84
  -5  -5   4  157.79    8.88
   5   5  -4  151.87    8.71
  -5   5   4  163.53   10.05
   5  -5  -4  162.38    9.05
[truncated: 1,188,146 more chars]
