# Supplementary material for: Crystal structure and Hirshfeld-surface analysis of (benzene­carbo­thio­amide-κS)bromido­bis­(tri­phenylphosphane-κP)silver(I)
Source: Acta Crystallogr E Crystallogr Commun. 2016 Jun 21;72(Pt 7):984–7. doi: 10.1107/S2056989016009518 (PMC4992921; doi:10.1107/S2056989016009518)
Supplement: Supplementary file 2 [file e-72-00984-Isup2.hkl]

data_I                                                                          
_shelx_title ' shelxt_a.res in P2(1)/n'                                         
_shelx_refln_list_code          4                                               
_shelx_F_calc_maximum      314.73                                               
_exptl_crystal_F_000      1720.00                                               
_reflns_d_resolution_high  0.7600                                               
                                                                                
loop_                                                                           
 _space_group_symop_operation_xyz                                               
 'x, y, z'                                                                      
 '-x+1/2, y+1/2, -z+1/2'                                                        
 '-x, -y, -z'                                                                   
 'x-1/2, -y-1/2, z-1/2'                                                         
                                                                                
_cell_length_a    14.4354                                                       
_cell_length_b    14.1925                                                       
_cell_length_c    19.1682                                                       
_cell_angle_alpha  90.000                                                       
_cell_angle_beta   98.786                                                       
_cell_angle_gamma  90.000                                                       
                                                                                
_shelx_F_squared_multiplier     1.000                                           
                                                                                
loop_                                                                           
 _refln_index_h                                                                 
 _refln_index_k                                                                 
 _refln_index_l                                                                 
 _refln_F_squared_calc                                                          
 _refln_F_squared_meas                                                          
 _refln_F_squared_sigma                                                         
 _refln_observed_status                                                         
   2   0   0      99053.98     107760.07      1834.82 o                         
   4   0   0      23356.80      24744.04       439.35 o                         
   6   0   0       1908.94       2234.86        65.59 o                         
   8   0   0       1783.02       1736.69       112.29 o                         
  10   0   0        735.07        757.29        55.77 o                         
  12   0   0       2666.62       2417.60       107.48 o                         
  14   0   0        540.68        372.68        58.02 o                         
  16   0   0       1626.17       1723.02       105.74 o                         
  18   0   0        716.51        701.13       101.56 o                         
   1   1   0      55818.43      61089.45       691.14 o                         
   2   1   0          2.92         10.44         4.30 o                         
   3   1   0       2586.90       2738.86        37.04 o                         
   4   1   0       8027.61       8433.52        99.00 o                         
   5   1   0       1437.79       1614.52        31.28 o                         
   6   1   0       5572.25       5398.37        77.60 o                         
   7   1   0       4458.55       4369.90        68.28 o                         
   8   1   0        143.82        157.94        20.94 o                         
   9   1   0        462.93        473.41        29.92 o                         
  10   1   0        688.22        685.87        39.07 o                         
  11   1   0        546.19        504.04        35.12 o                         
  12   1   0          2.52        -22.05        22.05 o                         
  13   1   0         48.94         12.35        26.01 o                         
  14   1   0        356.76        372.16        39.53 o                         
  15   1   0        167.06        242.97        42.57 o                         
  16   1   0        129.59        240.73        51.05 o                         
  17   1   0        914.23        868.21        61.79 o                         
  18   1   0         37.72         32.44        42.43 o                         
   0   2   0      16200.73      17811.83       271.25 o                         
   1   2   0       9757.82      10444.92       123.52 o                         
   2   2   0       1445.05       1526.50        23.78 o                         
   3   2   0      10898.33      11350.51       128.51 o                         
   4   2   0       6236.79       6368.00        78.45 o                         
   5   2   0      25698.46      26264.85       289.02 o                         
   6   2   0      11231.97      11375.69       135.53 o                         
   7   2   0      31118.42      31276.99       369.46 o                         
   8   2   0       2709.65       2556.68        53.45 o                         
   9   2   0       9384.84       8777.87       134.23 o                         
  10   2   0        469.44        379.15        33.43 o                         
  11   2   0       3083.70       2909.15        87.84 o                         
  12   2   0        293.49        271.15        41.76 o                         
  13   2   0         85.56        112.51        30.27 o                         
  14   2   0        379.20        340.57        39.41 o                         
  15   2   0         54.40         21.11        30.75 o                         
  16   2   0          5.56         -8.04        34.26 o                         
  17   2   0         13.50        -26.48        36.62 o                         
  18   2   0         48.54         50.73        47.29 o                         
   1   3   0        423.76        400.35        13.23 o                         
   2   3   0       1101.68       1100.80        21.99 o                         
   3   3   0        775.75        768.49        18.87 o                         
   4   3   0        876.62        836.61        20.93 o                         
   5   3   0      11411.83      11517.71       135.90 o                         
   6   3   0      21070.63      21500.61       242.82 o                         
   7   3   0        560.84        468.34        19.61 o                         
   8   3   0       6438.67       6527.06        89.28 o                         
   9   3   0         17.27         33.37        14.05 o                         
  10   3   0      10769.97       9938.68       325.24 o                         
  11   3   0        800.32        863.77        43.91 o                         
  12   3   0        722.25        760.96        44.67 o                         
  13   3   0       3256.12       3340.34       172.29 o                         
  14   3   0        389.00        302.22        38.31 o                         
  15   3   0        210.61        232.61        38.59 o                         
  16   3   0        285.93        272.45        49.34 o                         
  17   3   0         63.13         82.81        45.38 o                         
  18   3   0         11.69         56.65        46.34 o                         
   0   4   0         21.33         23.65        11.12 o                         
   1   4   0       5729.24       5706.93        70.70 o                         
   2   4   0       5257.99       5376.42        67.78 o                         
   3   4   0          3.57         -6.98         6.98 o                         
   4   4   0       8178.50       7886.89        97.45 o                         
   5   4   0        528.20        512.59        20.68 o                         
   6   4   0        903.01        802.60        24.85 o                         
   7   4   0        782.62        782.39        25.74 o                         
   8   4   0         42.34         25.14        15.01 o                         
   9   4   0        163.70        189.42        17.11 o                         
  10   4   0       3457.96       3415.22        67.78 o                         
  11   4   0        776.88        772.13        49.22 o                         
  12   4   0       6525.21       6521.00       123.21 o                         
  13   4   0        948.03        918.93        51.47 o                         
  14   4   0       1470.33       1488.54        65.33 o                         
  15   4   0         60.02        -23.35        33.28 o                         
  16   4   0        137.71        161.08        44.25 o                         
  17   4   0         22.05         -3.32        43.19 o                         
  18   4   0         46.42          7.41        48.47 o                         
   1   5   0       5965.98       6375.54        74.72 o                         
   2   5   0       4424.25       4706.89        62.87 o                         
   3   5   0       7035.06       6936.57        87.56 o                         
   4   5   0      16796.17      17414.13       199.20 o                         
   5   5   0      22388.75      23007.53       259.91 o                         
   6   5   0       2215.41       2167.28        41.37 o                         
   7   5   0       3021.02       2954.86        54.32 o                         
   8   5   0       3325.72       3317.39        57.34 o                         
   9   5   0          6.38         17.43        14.41 o                         
  10   5   0        310.18        332.25        28.01 o                         
  11   5   0       1026.95        938.08        56.22 o                         
  12   5   0        106.75         59.83        26.83 o                         
  13   5   0       2783.63       2857.92        93.03 o                         
  14   5   0        100.90         95.85        49.20 o                         
  15   5   0        637.78        608.90        55.42 o                         
  16   5   0         77.31         62.69        42.05 o                         
  17   5   0        379.15        394.57        63.85 o                         
  18   5   0        243.25        310.54        67.27 o                         
   0   6   0       7987.57       9238.18       158.80 o                         
   1   6   0        159.63        185.88        11.68 o                         
   2   6   0        183.74        211.33        12.99 o                         
   3   6   0       9885.90       9719.05       119.01 o                         
   4   6   0      11782.53      11986.39       144.30 o                         
   5   6   0       5375.46       4932.62        71.11 o                         
   6   6   0       5513.43       5393.37        78.19 o                         
   7   6   0       1409.97       1408.28        36.35 o                         
   8   6   0       1402.31       1460.05        38.95 o                         
   9   6   0         33.15         12.77        15.79 o                         
  10   6   0         74.03         66.37        20.45 o                         
  11   6   0        120.12        108.29        30.39 o                         
  12   6   0       1559.00       1493.20        67.74 o                         
  13   6   0         17.38        -34.13        34.13 o                         
  14   6   0         76.97        105.92        37.21 o                         
  15   6   0        719.45        752.31        61.60 o                         
  16   6   0         89.11         62.61        51.04 o                         
  17   6   0        356.89        405.21        66.75 o                         
   1   7   0       7286.40       6800.34        89.22 o                         
   2   7   0       4974.76       5068.59        77.78 o                         
   3   7   0        648.42        616.26        21.11 o                         
   4   7   0       3516.42       3454.07        54.81 o                         
   5   7   0       1914.51       1893.69        56.76 o                         
   6   7   0       4402.55       4401.31        68.71 o                         
   7   7   0       2053.09       2011.82        44.00 o                         
   8   7   0       1832.47       1887.84        62.34 o                         
   9   7   0        996.51        918.56        38.41 o                         
  10   7   0       1889.41       1831.37        80.82 o                         
  11   7   0         15.15          9.38        26.39 o                         
  12   7   0         84.00         76.59        42.03 o                         
  13   7   0          2.74         -4.24        36.99 o                         
  14   7   0          2.36         -9.19        41.69 o                         
  15   7   0        187.05        200.62        53.80 o                         
  16   7   0         17.84        -18.42        50.29 o                         
  17   7   0        155.18        142.31        56.60 o                         
   0   8   0      20347.20      20566.45       296.55 o                         
   1   8   0       3104.78       2884.60        45.93 o                         
   2   8   0      14148.63      14303.95       185.08 o                         
   3   8   0       1064.95       1044.05        34.87 o                         
   4   8   0        249.04        288.60        17.32 o                         
   5   8   0        400.05        360.19        20.39 o                         
   6   8   0       3960.81       3815.90        71.76 o                         
   7   8   0       1264.35       1235.75        42.25 o                         
   8   8   0       2150.55       2170.90        56.66 o                         
   9   8   0        596.57        618.11        37.99 o                         
  10   8   0        725.23        772.08        43.71 o                         
  11   8   0        714.65        642.66        87.66 o                         
  12   8   0        387.22        377.95        51.39 o                         
  13   8   0        169.13        192.85        47.64 o                         
  14   8   0         33.74        -19.26        44.78 o                         
  15   8   0        181.97        224.90        55.00 o                         
  16   8   0        172.33        165.37        55.81 o                         
   1   9   0       8538.70       8491.81       112.53 o                         
   2   9   0         17.08         61.16        16.56 o                         
   3   9   0        559.94        589.07        28.93 o                         
   4   9   0        405.13        422.50        26.35 o                         
   5   9   0       1727.15       1544.01        51.22 o                         
   6   9   0         63.65         74.38        19.32 o                         
   7   9   0       1588.18       1542.27        79.61 o                         
   8   9   0       1498.41       1547.48        50.64 o                         
   9   9   0         57.07         72.71        26.23 o                         
  10   9   0        105.59        146.17        33.71 o                         
  11   9   0         66.33         22.06        35.93 o                         
  12   9   0         24.75         98.49        41.39 o                         
  13   9   0          5.41         -6.78        63.55 o                         
  14   9   0        139.15        230.56        53.12 o                         
  15   9   0          2.94         54.13        48.83 o                         
  16   9   0        237.31        414.24        66.61 o                         
   0  10   0       7216.58       7145.75       133.02 o                         
   1  10   0        133.89        141.04        17.64 o                         
   2  10   0       1465.14       1501.41        41.30 o                         
   3  10   0       1253.77       1295.66        70.81 o                         
   4  10   0        360.57        371.59        26.84 o                         
   5  10   0       3647.06       3549.20        71.20 o                         
   6  10   0        731.85        695.21        37.28 o                         
   7  10   0       4515.25       4395.55       137.55 o                         
   8  10   0         25.54         26.11        24.97 o                         
   9  10   0       3016.86       2972.57        84.42 o                         
  10  10   0         38.81         16.90        30.11 o                         
  11  10   0        200.43        275.87        41.34 o                         
  12  10   0         62.49         65.18        42.27 o                         
  13  10   0         46.16         48.37        46.05 o                         
  14  10   0         42.89        -35.96        87.97 o                         
  15  10   0        110.53        161.88        60.14 o                         
   1  11   0       1285.09       1422.58        58.19 o                         
   2  11   0        106.65        137.56        22.64 o                         
   3  11   0        163.06        168.46        23.51 o                         
   4  11   0         61.26         79.69        25.24 o                         
   5  11   0        155.35        176.04        28.56 o                         
   6  11   0        891.44        885.38        48.01 o                         
   7  11   0        180.16        223.20        31.96 o                         
   8  11   0       1152.65       1194.89        56.55 o                         
   9  11   0         83.61         80.58        32.82 o                         
  10  11   0        105.39         97.10        35.31 o                         
  11  11   0        347.40        392.79        46.66 o                         
  12  11   0         11.92         24.48        43.46 o                         
  13  11   0        307.21        386.16        59.59 o                         
  14  11   0        268.81        269.76        60.18 o                         
  15  11   0        104.86        153.14        60.01 o                         
   0  12   0       4525.57       4400.20       107.74 o                         
   1  12   0         51.55         16.62        18.05 o                         
   2  12   0       1715.75       1720.49        58.49 o                         
   3  12   0        629.17        618.87        40.70 o                         
   4  12   0       1275.51       1251.22        55.15 o                         
   5  12   0         39.46        -24.54        24.54 o                         
   6  12   0       1527.31       1520.76        70.75 o                         
   7  12   0        359.32        355.88        37.49 o                         
   8  12   0          2.00        -33.66        36.40 o                         
   9  12   0         60.66         50.92        30.93 o                         
  10  12   0        790.24        857.48        60.19 o                         
  11  12   0        250.84        265.13        44.46 o                         
  12  12   0       1015.57        947.93        77.03 o                         
  13  12   0        359.13        332.11        61.93 o                         
  14  12   0        644.94        654.37        74.91 o                         
   1  13   0         13.06         28.92        24.00 o                         
   2  13   0        756.70        736.21        43.38 o                         
   3  13   0        804.48        816.69        47.32 o                         
   4  13   0       1272.02       1307.47        61.44 o                         
   5  13   0        375.77        481.13        41.11 o                         
   6  13   0         11.91        -26.93        26.93 o                         
   7  13   0         91.70         22.29        28.64 o                         
   8  13   0         22.90         23.20        30.30 o                         
   9  13   0         62.66         18.22        31.73 o                         
  10  13   0         40.22         17.07        36.95 o                         
  11  13   0        373.60        333.24        48.79 o                         
  12  13   0         59.38          6.01        50.23 o                         
  13  13   0        444.61        504.83        75.77 o                         
   0  14   0        122.77         87.10        57.50 o                         
   1  14   0        108.06         41.86        37.69 o                         
   2  14   0         49.67         48.46        27.36 o                         
   3  14   0       1326.06       1522.69        71.44 o                         
   4  14   0         10.52         34.89        29.02 o                         
   5  14   0        840.03        762.52        49.55 o                         
   6  14   0          3.39        -27.79        27.79 o                         
   7  14   0         55.22         57.86        31.70 o                         
   8  14   0         21.90        -23.10        31.86 o                         
   9  14   0         18.33         37.43        38.50 o                         
  10  14   0         59.96         32.02        41.16 o                         
  11  14   0         20.48         25.03        46.93 o                         
  12  14   0        178.51        105.28        54.13 o                         
   1  15   0       1705.74       1817.15        96.46 o                         
   2  15   0        415.03        419.34        54.86 o                         
   3  15   0        474.90        575.44        61.82 o                         
   4  15   0        866.17        849.30        70.11 o                         
   5  15   0         82.01         99.69        40.16 o                         
   6  15   0        255.01        273.05        55.04 o                         
   7  15   0         21.57         23.68        33.58 o                         
   8  15   0        152.90        143.08        45.28 o                         
   9  15   0         36.36         53.84        41.61 o                         
  10  15   0        101.93        138.82        51.49 o                         
  11  15   0          1.18        117.15        48.83 o                         
   0  16   0        705.78        675.78        97.04 o                         
   1  16   0         26.44        -39.32        60.96 o                         
   2  16   0       1040.21        892.39        76.33 o                         
   3  16   0        314.78        234.67        61.30 o                         
   4  16   0         85.03         98.00        45.49 o                         
   5  16   0        193.72        315.32        56.87 o                         
   6  16   0        114.97        209.13        72.67 o                         
   7  16   0          0.29        -30.04        43.95 o                         
   8  16   0        176.56        195.77        59.12 o                         
   9  16   0          1.02          9.88        49.26 o                         
   1  17   0        656.21        665.05        71.08 o                         
   2  17   0          0.87        -44.63        44.63 o                         
   3  17   0        275.75        287.40        58.00 o                         
   4  17   0         80.93        153.43        53.93 o                         
   5  17   0         15.37         32.99        47.29 o                         
   6  17   0        255.84        467.46        65.27 o                         
   7  17   0          1.26        -43.17        50.15 o                         
   0  18   0        302.91        311.31        93.58 o                         
   1  18   0          7.96        -16.20        49.94 o                         
   2  18   0        357.94        408.10        65.24 o                         
   3  18   0         84.84        147.56        56.81 o                         
   4  18   0        124.11        171.54        57.92 o                         
 -17   0   1          9.15        -46.37        66.46 o                         
 -15   0   1         63.55         77.55        47.02 o                         
 -13   0   1       1859.71       1742.68       141.53 o                         
 -11   0   1      11971.66      11389.72       334.81 o                         
  -9   0   1      13325.68      13934.82       283.64 o                         
  -7   0   1      29207.74      29703.17       540.08 o                         
  -5   0   1       5451.67       5499.50       118.50 o                         
  -3   0   1       1603.16       1837.88        47.00 o                         
  -1   0   1       9982.54      11221.90       171.79 o                         
   1   0   1      16139.23      17794.06       269.79 o                         
   3   0   1      72545.35      77289.86      1338.04 o                         
   5   0   1      15717.25      16611.38       264.50 o                         
   7   0   1       6279.63       6843.70       124.77 o                         
   9   0   1       8078.93       8475.45       189.74 o                         
  11   0   1       2477.94       2279.32        93.19 o                         
  13   0   1          5.35         15.91        36.89 o                         
  15   0   1        477.16        535.48        66.94 o                         
  17   0   1        787.59        874.36        88.57 o                         
 -18   1   1          0.58        -29.98        39.58 o                         
 -17   1   1        901.55       1023.67        76.20 o                         
 -16   1   1         32.37         29.01        32.76 o                         
 -15   1   1        665.82        678.35        54.34 o                         
 -14   1   1        292.58        369.13        46.80 o                         
 -13   1   1       2082.87       1992.98        75.11 o                         
 -12   1   1        980.66       1028.15        49.84 o                         
 -11   1   1       1974.06       1788.77        69.67 o                         
 -10   1   1       9258.56       8851.45       142.82 o                         
  -9   1   1         37.20         26.37        16.45 o                         
  -8   1   1      18043.47      18275.62       248.98 o                         
  -7   1   1        285.45        347.16        23.24 o                         
  -6   1   1      32340.88      33625.64       392.68 o                         
  -5   1   1      11104.62      11477.94       143.21 o                         
  -4   1   1       7232.95       7287.14        93.72 o                         
  -3   1   1       3451.38       3528.86        45.33 o                         
  -2   1   1         77.38         96.88         5.77 o                         
  -1   1   1      39156.80      43720.59       462.65 o                         
   0   1   1       4399.57       5025.74        56.37 o                         
   1   1   1      30591.31      33699.09       383.86 o                         
   2   1   1          8.39         10.06         8.79 o                         
   3   1   1       1994.81       2150.30        31.17 o                         
   4   1   1         46.20         37.96         7.31 o                         
   5   1   1       3746.14       3905.11        53.73 o                         
   6   1   1       5008.40       4961.70        66.88 o                         
   7   1   1        445.53        561.58        20.28 o                         
   8   1   1       1398.23       1306.86        58.09 o                         
   9   1   1         61.57         67.21        18.92 o                         
  10   1   1      13126.39      13462.93       199.12 o                         
  11   1   1       1296.82       1242.62       105.84 o                         
  12   1   1        411.25        434.98        36.85 o                         
  13   1   1        395.18        402.10        42.14 o                         
  14   1   1        121.64        124.59        31.79 o                         
  15   1   1        109.07        110.73        33.07 o                         
  16   1   1        131.26         88.20        36.63 o                         
  17   1   1        118.57        236.04        45.00 o                         
  18   1   1        317.11        314.84        49.39 o                         
 -18   2   1        239.83        315.10        57.49 o                         
 -17   2   1         10.87         -7.66        35.24 o                         
 -16   2   1        755.79        897.67        59.16 o                         
 -15   2   1         45.91         67.59        32.56 o                         
 -14   2   1        933.19        957.43        54.59 o                         
 -13   2   1        448.70        432.76        38.48 o                         
 -12   2   1        968.34       1058.95        50.95 o                         
 -11   2   1        902.02        848.34        43.21 o                         
 -10   2   1         41.06         32.45        19.78 o                         
  -9   2   1       7351.68       7288.45       107.53 o                         
  -8   2   1         53.86         32.51        12.29 o                         
  -7   2   1      34499.34      36178.77       425.30 o                         
  -6   2   1       8245.51       8142.05       100.97 o                         
  -5   2   1       6304.12       6508.61        81.83 o                         
  -4   2   1      21746.97      22462.82       246.71 o                         
  -3   2   1        238.40        241.02        11.60 o                         
  -2   2   1      18423.20      19748.16       215.19 o                         
  -1   2   1       2133.16       2169.54        30.22 o                         
   0   2   1      23412.31      26074.16       278.66 o                         
   1   2   1        335.47        330.03         9.86 o                         
   2   2   1       3324.56       3351.54        45.65 o                         
   3   2   1      51203.56      55222.70       586.68 o                         
   4   2   1        198.78        180.14        11.12 o                         
   5   2   1      11851.54      12188.65       142.10 o                         
   6   2   1       9764.79      10206.86       131.39 o                         
   7   2   1         64.72         82.97        11.55 o                         
   8   2   1       2111.71       1986.89        38.52 o                         
   9   2   1       5344.52       5551.74        88.17 o                         
  10   2   1        712.19        758.51        39.35 o                         
  11   2   1       2753.43       2631.60        76.70 o                         
  12   2   1       3767.91       3906.88        97.45 o                         
  13   2   1        451.07        386.82        38.15 o                         
  14   2   1        203.71        218.62        35.16 o                         
  15   2   1        226.80        289.86        39.81 o                         
  16   2   1        308.45        218.45        41.29 o                         
  17   2   1          2.63          0.81        36.72 o                         
  18   2   1         19.03         74.83        48.95 o                         
 -18   3   1        282.78        324.54        55.93 o                         
 -17   3   1        419.88        538.71        58.37 o                         
 -16   3   1          0.59        -32.94        32.94 o                         
 -15   3   1         49.99         69.06        32.45 o                         
 -14   3   1        951.01        916.23        53.95 o                         
 -13   3   1       1893.10       1952.10        68.77 o                         
 -12   3   1        158.74        188.05        30.25 o                         
 -11   3   1       1198.11       1166.94        50.05 o                         
 -10   3   1       1305.51       1288.60        48.59 o                         
  -9   3   1         93.23        115.73        18.01 o                         
  -8   3   1        120.36        138.28        13.28 o                         
  -7   3   1        894.34        939.69        26.05 o                         
  -6   3   1         12.64          1.34        10.08 o                         
  -5   3   1       9774.84       9991.29       119.98 o                         
  -4   3   1       5980.28       6063.72        76.90 o                         
  -3   3   1         49.40         47.73         8.46 o                         
  -2   3   1      22393.95      24657.96       267.53 o                         
  -1   3   1      97370.37     106317.77      1118.42 o                         
   0   3   1      54904.33      59781.89       673.42 o                         
   1   3   1        430.12        391.63        13.20 o                         
   2   3   1      18174.63      19399.97       245.87 o                         
   3   3   1      13803.98      14525.82       163.59 o                         
   4   3   1      33234.47      34927.65       378.80 o                         
   5   3   1         39.50         25.69         9.22 o                         
   6   3   1      11581.53      11346.85       136.91 o                         
   7   3   1       4889.93       4911.24        70.54 o                         
   8   3   1       1203.33       1213.96        31.55 o                         
   9   3   1        933.73        988.20        45.24 o                         
  10   3   1       1642.81       1698.11        66.81 o                         
  11   3   1       2125.53       2170.46        64.86 o                         
  12   3   1          8.69         23.62        25.39 o                         
  13   3   1        294.34        205.98        33.70 o                         
  14   3   1          0.69        -22.68        28.07 o                         
  15   3   1        188.08        265.83        45.17 o                         
  16   3   1         59.70         58.50        40.98 o                         
  17   3   1         14.80         54.11        44.68 o                         
  18   3   1          0.37         39.84        46.73 o                         
 -18   4   1        184.19        125.36        49.64 o                         
 -17   4   1         67.49         68.05        44.64 o                         
 -16   4   1        386.88        413.18        72.09 o                         
 -15   4   1        764.78        756.62        53.63 o                         
 -14   4   1        477.46        473.79        42.68 o                         
 -13   4   1       2791.74       2527.33        77.58 o                         
 -12   4   1         54.16         74.76        26.17 o                         
 -11   4   1       7447.27       7537.45       132.46 o                         
 -10   4   1         64.32         68.20        18.57 o                         
  -9   4   1       5516.12       5432.58        80.68 o                         
  -8   4   1        538.26        496.55        22.31 o                         
  -7   4   1      14516.52      14641.59       174.55 o                         
  -6   4   1        267.95        287.79        16.69 o                         
  -5   4   1       6984.82       6683.55        86.90 o                         
  -4   4   1        770.58        830.61        26.32 o                         
  -3   4   1      19216.70      20531.70       228.47 o                         
  -2   4   1       2224.12       2316.53        35.93 o                         
  -1   4   1      30543.73      33160.06       380.71 o                         
   0   4   1      57133.49      60206.56       639.34 o                         
   1   4   1       1534.65       1500.89        25.46 o                         
   2   4   1        467.64        507.90        17.31 o                         
   3   4   1      31277.00      32092.43       373.12 o                         
   4   4   1       3651.93       3664.31        52.93 o                         
   5   4   1      43295.08      43857.59       475.99 o                         
   6   4   1       1912.97       2012.24        42.58 o                         
   7   4   1       6374.06       6264.78        86.78 o                         
   8   4   1       1792.70       1715.02        38.76 o                         
   9   4   1         72.89         57.63        14.51 o                         
  10   4   1       1330.17       1313.88        43.08 o                         
  11   4   1        133.42        129.27        27.29 o                         
  12   4   1        147.22        168.22        30.16 o                         
  13   4   1         64.66         76.14        28.90 o                         
  14   4   1        175.61        150.83        34.37 o                         
  15   4   1         57.46         42.67        36.89 o                         
  16   4   1         59.43        117.26        42.86 o                         
  17   4   1         10.69         -5.91        43.69 o                         
  18   4   1          2.26         20.09        52.31 o                         
 -18   5   1         36.18          9.23        54.01 o                         
 -17   5   1         16.45         24.27        43.54 o                         
 -16   5   1        141.89         96.59        42.32 o                         
 -15   5   1         12.74         20.27        36.49 o                         
 -14   5   1        595.80        607.86        55.51 o                         
 -13   5   1         84.83        118.08        31.28 o                         
 -12   5   1       2165.50       2081.52        68.05 o                         
 -11   5   1        764.02        830.31        52.86 o                         
 -10   5   1        337.45        331.74        26.62 o                         
  -9   5   1        358.44        388.32        23.21 o                         
  -8   5   1         14.27         20.62        13.27 o                         
  -7   5   1        105.96        118.29        17.91 o                         
  -6   5   1       2667.27       2583.82        49.49 o                         
  -5   5   1        818.21        991.45        26.94 o                         
  -4   5   1        690.43        639.83        24.30 o                         
  -3   5   1       7358.01       7420.21        93.07 o                         
  -2   5   1       7872.84       7958.21       102.68 o                         
  -1   5   1       2914.37       2870.53        42.69 o                         
   0   5   1       8326.85       8586.20       102.98 o                         
   1   5   1        112.42        137.43         8.96 o                         
   2   5   1       7442.76       7637.49       101.72 o                         
   3   5   1        427.21        445.68        19.01 o                         
   4   5   1      23624.98      24083.24       269.00 o                         
   5   5   1       1763.98       1700.38        34.33 o                         
   6   5   1      26454.00      27262.64       306.76 o                         
   7   5   1        533.77        530.19        23.03 o                         
   8   5   1         32.73         27.58        14.11 o                         
   9   5   1       5396.82       5229.00        92.75 o                         
  10   5   1        892.77        911.72        37.93 o                         
  11   5   1       3315.78       3241.03        78.69 o                         
  12   5   1        965.95       1000.23        65.92 o                         
  13   5   1       1529.91       1329.91        70.35 o                         
  14   5   1         13.03        -27.06        31.38 o                         
  15   5   1        286.56        286.38        46.49 o                         
  16   5   1         18.61         -9.35        45.56 o                         
  17   5   1          2.83         23.33        49.69 o                         
 -17   6   1         51.53        -48.92        48.92 o                         
 -16   6   1        534.88        509.04        66.09 o                         
 -15   6   1        448.63        493.80        51.89 o                         
 -14   6   1       1628.47       1447.44        77.68 o                         
 -13   6   1        485.28        488.75        47.51 o                         
 -12   6   1       1319.16       1340.24        65.26 o                         
 -11   6   1        478.15        453.09        53.62 o                         
 -10   6   1       1757.06       1832.27        52.23 o                         
  -9   6   1       1353.77       1278.96        38.23 o                         
  -8   6   1       1003.77        991.66        32.84 o                         
  -7   6   1         22.87         16.00        12.61 o                         
  -6   6   1       4260.33       4330.55        70.34 o                         
  -5   6   1        902.00       1008.10        36.15 o                         
  -4   6   1      18119.90      17282.25       200.29 o                         
  -3   6   1       3797.90       3712.19        55.60 o                         
  -2   6   1       6430.30       6227.62        81.84 o                         
  -1   6   1      15055.81      15552.07       167.90 o                         
   0   6   1      26631.33      28210.62       333.45 o                         
   1   6   1         34.05         44.98         8.29 o                         
   2   6   1       5394.58       5625.26        74.32 o                         
   3   6   1       4319.97       4274.92        67.26 o                         
   4   6   1       1715.04       1687.76        43.67 o                         
   5   6   1      16195.18      16515.12       193.63 o                         
   6   6   1        868.05        847.34        29.80 o                         
   7   6   1          8.41         19.53        12.96 o                         
   8   6   1        334.78        341.65        22.31 o                         
   9   6   1        260.64        285.79        22.66 o                         
  10   6   1        835.60        884.97        38.76 o                         
  11   6   1        185.78        161.57        31.88 o                         
  12   6   1       1363.56       1459.46        67.15 o                         
  13   6   1        157.99        172.66        37.36 o                         
  14   6   1        593.41        604.15        54.50 o                         
  15   6   1        165.72        198.25        54.15 o                         
  16   6   1         99.20        143.00        53.22 o                         
  17   6   1         81.92         21.61        53.62 o                         
 -17   7   1        179.98        184.28        60.06 o                         
 -16   7   1        330.93        412.62        64.43 o                         
 -15   7   1        140.12        145.18        49.73 o                         
 -14   7   1        558.93        560.15        54.26 o                         
 -13   7   1       1090.51       1329.55        69.76 o                         
 -12   7   1        133.95        120.94        35.17 o                         
 -11   7   1       2359.74       2446.52        79.77 o                         
 -10   7   1          9.89        -11.37        21.32 o                         
  -9   7   1        336.12        340.21        24.63 o                         
  -8   7   1        559.97        570.63        29.08 o                         
  -7   7   1          0.34         20.36        13.58 o                         
  -6   7   1        543.08        600.50        25.11 o                         
  -5   7   1       3261.73       2996.50        59.65 o                         
  -4   7   1        573.22        642.44        23.54 o                         
  -3   7   1      11658.08      11746.37       143.19 o                         
  -2   7   1      17013.41      18037.54       208.37 o                         
  -1   7   1      13201.26      13326.19       148.50 o                         
   0   7   1       9615.30       9748.97       112.98 o                         
   1   7   1       6270.46       6555.21        80.59 o                         
   2   7   1        632.07        534.41        19.02 o                         
   3   7   1         35.85         32.03        12.93 o                         
   4   7   1        662.69        753.71        29.20 o                         
   5   7   1        673.53        656.67        28.22 o                         
   6   7   1        131.74        133.01        16.32 o                         
   7   7   1         76.87         83.45        15.36 o                         
   8   7   1        913.44        963.69        51.03 o                         
   9   7   1        382.95        343.68        30.79 o                         
  10   7   1        506.28        564.50        65.81 o                         
  11   7   1       3814.16       3978.72       100.46 o                         
  12   7   1         87.55         91.60        39.02 o                         
  13   7   1       2312.92       2279.53       102.34 o                         
  14   7   1        718.85        713.49        90.39 o                         
  15   7   1        421.10        361.13        59.07 o                         
  16   7   1       1358.41       1245.90        92.81 o                         
  17   7   1         40.02         35.46        56.50 o                         
 -17   8   1        115.12        176.31        58.57 o                         
 -16   8   1        120.52        232.89        58.78 o                         
 -15   8   1        246.63        323.79        58.36 o                         
 -14   8   1        211.78        181.60        52.07 o                         
 -13   8   1         16.66         44.03        37.73 o                         
 -12   8   1          1.44        -28.20        29.73 o                         
 -11   8   1        131.59        113.62        30.38 o                         
 -10   8   1         37.75         23.82        23.85 o                         
  -9   8   1       5616.45       5548.07        97.49 o                         
  -8   8   1          3.59        -17.67        17.67 o                         
  -7   8   1       3302.85       3177.20        65.48 o                         
  -6   8   1       1106.55       1113.03        33.56 o                         
  -5   8   1       1201.34       1215.36        33.62 o                         
  -4   8   1       3318.70       3370.75        59.41 o                         
  -3   8   1       1764.47       1798.05        38.57 o                         
  -2   8   1        296.97        297.59        18.20 o                         
  -1   8   1       4777.83       4771.67        66.08 o                         
   0   8   1       2123.59       2007.06        40.22 o                         
   1   8   1      11685.03      11457.37       131.72 o                         
   2   8   1        887.46        946.82        29.89 o                         
   3   8   1       4025.19       4273.65        72.17 o                         
   4   8   1         33.77         39.94        14.88 o                         
   5   8   1         78.58         92.79        17.32 o                         
   6   8   1        431.42        421.71        26.65 o                         
   7   8   1       1597.06       1609.56        74.63 o                         
   8   8   1         32.75        -11.67        18.38 o                         
   9   8   1        582.33        585.53        34.79 o                         
  10   8   1         65.29        125.39        30.62 o                         
  11   8   1         41.00         29.37        34.53 o                         
  12   8   1       1362.34       1371.51        80.98 o                         
  13   8   1         28.33          5.46        40.39 o                         
  14   8   1         92.05         70.01        45.21 o                         
  15   8   1        783.30        810.58        75.74 o                         
  16   8   1          5.05        -12.80        50.49 o                         
 -16   9   1        106.03        106.11        54.19 o                         
 -15   9   1        326.91        341.09        62.85 o                         
 -14   9   1         18.03        -27.76        43.07 o                         
 -13   9   1        306.34        258.12        50.48 o                         
 -12   9   1          0.90         -8.88        36.95 o                         
 -11   9   1          0.95         14.73        36.13 o                         
 -10   9   1       2581.39       2523.65        86.95 o                         
  -9   9   1        585.21        576.88        35.28 o                         
  -8   9   1       5069.85       4898.20        90.27 o                         
  -7   9   1        262.70        235.94        26.37 o                         
  -6   9   1       2954.14       2786.78        61.04 o                         
  -5   9   1         42.77         44.03        18.31 o                         
  -4   9   1        576.93        592.53        25.57 o                         
  -3   9   1        847.19        770.59        27.76 o                         
  -2   9   1        343.19        321.16        20.33 o                         
  -1   9   1       1021.23       1040.93        34.20 o                         
   0   9   1       1387.38       1247.37        32.72 o                         
   1   9   1       5496.08       5276.90        77.71 o                         
   2   9   1       3061.22       3031.02        60.54 o                         
   3   9   1       1087.34       1162.27        37.54 o                         
   4   9   1        206.21        201.20        21.02 o                         
   5   9   1        296.35        331.48        35.22 o                         
   6   9   1       1144.97       1143.80        41.32 o                         
   7   9   1       1795.33       1682.00        83.05 o                         
   8   9   1       1410.32       1423.02        56.33 o                         
   9   9   1       1233.38       1255.29        54.74 o                         
  10   9   1       1583.05       1790.45        73.94 o                         
  11   9   1         59.26        -11.39        29.75 o                         
  12   9   1        609.58        737.57        64.98 o                         
  13   9   1         53.52         12.24        41.67 o                         
  14   9   1          9.05         29.21        47.80 o                         
  15   9   1        144.33        127.74        52.36 o                         
  16   9   1         49.32        -16.85        50.49 o                         
 -15  10   1         41.78        129.09        56.75 o                         
 -14  10   1        332.65        304.81        58.61 o                         
 -13  10   1         39.02         -8.91        42.79 o                         
 -12  10   1         57.49         77.94        47.01 o                         
 -11  10   1        263.61        296.97        45.17 o                         
 -10  10   1          1.70        -28.96        28.96 o                         
  -9  10   1        781.58        684.64        44.47 o                         
  -8  10   1        552.62        623.95        41.15 o                         
  -7  10   1       1778.02       1638.63        52.17 o                         
  -6  10   1          1.30        -12.34        18.81 o                         
  -5  10   1          2.26         -4.88        18.77 o                         
  -4  10   1         26.76         33.12        18.73 o                         
  -3  10   1        325.08        315.37        21.71 o                         
  -2  10   1       1276.67       1321.50        68.60 o                         
  -1  10   1       3882.33       3621.32        62.41 o                         
   0  10   1        582.92        630.81        23.11 o                         
   1  10   1        410.95        431.01        29.79 o                         
   2  10   1        978.39        911.85        35.41 o                         
   3  10   1        329.87        351.13        26.28 o                         
   4  10   1       1468.41       1456.10        44.84 o                         
   5  10   1         25.75         27.85        21.89 o                         
   6  10   1       5536.59       5255.02       105.06 o                         
   7  10   1        241.59        227.00        31.79 o                         
   8  10   1       4504.74       4386.07       118.71 o                         
   9  10   1        380.89        328.14        35.73 o                         
  10  10   1       1955.93       1834.44        99.38 o                         
  11  10   1        514.45        521.11        49.16 o                         
  12  10   1        525.06        422.61        56.76 o                         
  13  10   1          3.95        -37.88        37.88 o                         
  14  10   1        268.20        295.34        57.90 o                         
  15  10   1         25.36        -38.66        60.86 o                         
 -15  11   1        248.25        248.24        61.29 o                         
 -14  11   1        277.78        308.56        58.11 o                         
 -13  11   1        294.43        177.34        51.08 o                         
 -12  11   1         81.72         32.19        44.45 o                         
 -11  11   1         79.55        102.40        36.24 o                         
 -10  11   1         56.81         43.14        33.98 o                         
  -9  11   1          9.10          0.85        28.01 o                         
  -8  11   1         11.41        -21.05        25.03 o                         
  -7  11   1        123.91         87.97        26.82 o                         
  -6  11   1         56.37         23.43        24.67 o                         
  -5  11   1          0.83          2.45        20.61 o                         
  -4  11   1       1828.74       1936.00        64.01 o                         
  -3  11   1        364.23        284.65        29.52 o                         
  -2  11   1        906.60        888.09        37.57 o                         
  -1  11   1       2100.80       2023.21        51.63 o                         
   0  11   1        820.40        766.95        26.95 o                         
   1  11   1       3206.54       2982.68        59.72 o                         
   2  11   1        936.72       1049.15        39.73 o                         
   3  11   1       1325.42       1301.58        51.52 o                         
   4  11   1       6195.33       5968.11       123.71 o                         
   5  11   1        410.62        416.81        36.37 o                         
   6  11   1       2488.32       2386.49        72.14 o                         
   7  11   1        937.93        986.22        54.62 o                         
   8  11   1        376.37        405.73        38.24 o                         
   9  11   1       1664.15       1705.45        76.27 o                         
  10  11   1         11.39          8.42        34.52 o                         
  11  11   1        957.61       1158.44        70.22 o                         
  12  11   1          3.16        -27.43        44.10 o                         
  13  11   1         74.04         42.22        48.49 o                         
  14  11   1         12.53         -6.57        51.81 o                         
  15  11   1        123.71         78.85        54.54 o                         
 -14  12   1         88.62         56.11        49.62 o                         
 -13  12   1         83.46          6.08        48.53 o                         
 -12  12   1         41.82         -4.27        44.37 o                         
 -11  12   1        225.34        211.40        42.75 o                         
 -10  12   1         17.11         40.66        34.69 o                         
  -9  12   1        181.87        256.15        36.74 o                         
  -8  12   1         14.16         22.55        27.97 o                         
  -7  12   1          4.10        -19.47        25.16 o                         
  -6  12   1          2.80         28.86        25.98 o                         
  -5  12   1        698.95        628.14        42.45 o                         
  -4  12   1          3.33         -5.46        23.23 o                         
  -3  12   1        633.10        616.62        35.43 o                         
  -2  12   1         82.69         61.02        22.14 o                         
  -1  12   1         31.66         32.26        20.14 o                         
   0  12   1        866.31        885.44        32.66 o                         
   1  12   1        939.92       1006.03        42.05 o                         
   2  12   1        853.14        866.55        45.04 o                         
   3  12   1       7896.37       7780.93       150.31 o                         
   4  12   1         74.76         40.46        26.36 o                         
   5  12   1       4472.89       4178.71        95.20 o                         
   6  12   1        149.64        109.09        29.24 o                         
   7  12   1       1385.70       1441.00        89.73 o                         
   8  12   1        367.17        346.72        38.09 o                         
   9  12   1         28.31         -6.13        28.52 o                         
  10  12   1         48.76          8.65        40.15 o                         
  11  12   1        193.85        232.57        45.59 o                         
  12  12   1         48.21         15.38        44.31 o                         
  13  12   1        112.82        110.99        52.04 o                         
  14  12   1          2.00         94.70        55.57 o                         
 -13  13   1         16.52         -6.58        52.35 o                         
 -12  13   1         60.46         86.02        49.67 o                         
 -11  13   1        243.12        308.52        58.97 o                         
 -10  13   1        117.08        115.13        40.36 o                         
  -9  13   1        156.77        193.66        36.18 o                         
  -8  13   1          7.39          2.24        29.18 o                         
  -7  13   1        137.84        195.71        34.02 o                         
  -6  13   1         16.24         -0.10        26.82 o                         
  -5  13   1        537.27        583.29        42.45 o                         
  -4  13   1        369.45        362.85        38.42 o                         
  -3  13   1        998.19       1097.96        52.41 o                         
  -2  13   1        470.19        417.47        61.79 o                         
  -1  13   1       1069.39       1051.22        77.40 o                         
   0  13   1          3.00         13.51        24.33 o                         
   1  13   1        693.39        665.27        42.39 o                         
   2  13   1        320.79        304.44        30.15 o                         
   3  13   1         83.59        113.79        28.96 o                         
   4  13   1       2343.99       2282.57        73.53 o                         
   5  13   1        341.04        355.35        37.32 o                         
   6  13   1        899.23        931.72        57.06 o                         
   7  13   1        326.39        321.92        38.30 o                         
   8  13   1         33.57         73.47        33.28 o                         
   9  13   1         14.01         12.01        29.71 o                         
  10  13   1        149.17        145.36        50.45 o                         
  11  13   1         58.01        107.10        44.70 o                         
  12  13   1        182.42        124.91        53.61 o                         
  13  13   1         41.16          0.00        51.34 o                         
 -12  14   1        229.20        262.18        58.58 o                         
 -11  14   1          3.68         16.20        50.21 o                         
 -10  14   1        188.31        298.67        47.15 o                         
  -9  14   1          2.23         42.64        37.13 o                         
  -8  14   1          0.64        -17.92        30.20 o                         
  -7  14   1         17.33         24.89        30.65 o                         
  -6  14   1        477.88        580.67        46.12 o                         
  -5  14   1         55.73         68.80        30.43 o                         
  -4  14   1       3007.16       3074.18       120.08 o                         
  -3  14   1        466.05        469.49        54.86 o                         
  -2  14   1       2384.47       2283.21       166.20 o                         
  -1  14   1        553.07        631.24        60.24 o                         
   0  14   1        223.26        180.52        81.08 o                         
   1  14   1         40.50          9.42        26.04 o                         
   2  14   1        441.43        441.06        45.10 o                         
   3  14   1        635.04        737.16        63.50 o                         
   4  14   1        152.68        192.62        34.04 o                         
   5  14   1        544.27        609.77        46.43 o                         
   6  14   1         83.66         96.64        32.56 o                         
   7  14   1        156.79        107.78        33.92 o                         
   8  14   1         58.32         69.30        34.25 o                         
   9  14   1          0.81         -2.56        39.62 o                         
  10  14   1        230.51        196.92        45.19 o                         
  11  14   1        100.33        235.42        53.07 o                         
  12  14   1        129.01        159.10        56.26 o                         
 -11  15   1         77.07         40.78        43.72 o                         
 -10  15   1        250.60        287.26        83.46 o                         
  -9  15   1         71.87         20.02        42.30 o                         
  -8  15   1        326.87        345.87        45.31 o                         
  -7  15   1        121.18        158.05        36.91 o                         
  -6  15   1        210.49        254.58        42.86 o                         
  -5  15   1        588.18        667.92        65.26 o                         
  -4  15   1         61.97         24.71        40.69 o                         
  -3  15   1       1040.05       1015.65        76.51 o                         
  -2  15   1         70.87         89.94        44.43 o                         
  -1  15   1        298.91        368.87        57.28 o                         
   0  15   1          5.85          5.78        40.83 o                         
   1  15   1         67.48         29.27        42.96 o                         
   2  15   1         78.75         69.29        68.89 o                         
   3  15   1          0.85        -16.28        28.84 o                         
   4  15   1          0.89        -44.83        44.83 o                         
   5  15   1         12.82        -32.68        32.68 o                         
   6  15   1         11.00        -15.58        33.36 o                         
   7  15   1         28.03        -28.59        35.92 o                         
   8  15   1        136.47        100.52        38.87 o                         
   9  15   1        421.97        479.95        70.25 o                         
  10  15   1         13.21         -6.05        48.69 o                         
  11  15   1        384.88        410.52        64.92 o                         
  -9  16   1       1211.50       1103.96       102.14 o                         
  -8  16   1          0.28         68.75        51.01 o                         
  -7  16   1       1103.81       1185.95        86.91 o                         
  -6  16   1        103.21         89.00        49.08 o                         
  -5  16   1        961.41        983.70        78.50 o                         
  -4  16   1        152.35        129.82        48.99 o                         
  -3  16   1        353.70        363.52        56.71 o                         
  -2  16   1          2.57         52.88        44.55 o                         
  -1  16   1         37.04         80.60        47.50 o                         
   0  16   1        148.01        175.38        50.60 o                         
   1  16   1        205.99        216.08        61.77 o                         
   2  16   1        260.70        275.48        54.00 o                         
   3  16   1        323.68        348.16        57.42 o                         
   4  16   1        224.14        256.37        53.45 o                         
   5  16   1        182.05        245.54        52.84 o                         
   6  16   1          5.90          7.28        44.14 o                         
   7  16   1        255.42        340.01        52.27 o                         
   8  16   1         12.68         60.38        47.37 o                         
   9  16   1        209.61        208.59        58.33 o                         
  -7  17   1          0.01         35.94        51.19 o                         
  -6  17   1        316.72        395.17        93.15 o                         
  -5  17   1         27.27          8.68        47.02 o                         
  -4  17   1        286.30        256.62        59.67 o                         
  -3  17   1         29.74        106.66        50.75 o                         
  -2  17   1         26.05        -14.61        45.71 o                         
  -1  17   1        141.52        134.13        57.70 o                         
   0  17   1         35.33         16.81        47.96 o                         
   1  17   1        260.48        168.43        63.17 o                         
   2  17   1        202.18        241.25        93.29 o                         
   3  17   1         84.88        119.97        52.78 o                         
   4  17   1        222.29        202.56        56.95 o                         
   5  17   1         16.31        -49.59        49.59 o                         
   6  17   1        199.57        291.20        58.71 o                         
   7  17   1        121.46        228.58        59.83 o                         
  -5  18   1          1.07         21.20        51.50 o                         
  -4  18   1         99.22        172.86        58.69 o                         
  -3  18   1         77.14         91.24        55.50 o                         
  -2  18   1        320.43        290.58        61.87 o                         
  -1  18   1        237.80        149.27        56.37 o                         
   0  18   1        678.57        916.55        85.34 o                         
   1  18   1        163.27        278.09        62.79 o                         
   2  18   1        483.10        647.20        74.53 o                         
   3  18   1         62.22        109.16        57.12 o                         
   4  18   1         47.23        100.13        52.38 o                         
 -18   0   2       1229.49       1267.18       114.41 o                         
 -16   0   2       2822.85       2914.75       132.87 o                         
 -14   0   2      10347.68      10572.19       310.52 o                         
 -12   0   2         15.99         40.61        36.71 o                         
 -10   0   2        110.66        126.72        33.13 o                         
  -8   0   2       4684.14       4820.38       120.80 o                         
  -6   0   2       8197.86       8726.33       178.85 o                         
  -4   0   2       6003.89       6654.34       114.08 o                         
  -2   0   2      12360.90      12735.98       197.30 o                         
   0   0   2      17597.36      19417.50       294.45 o                         
   2   0   2      32659.76      36154.51       544.23 o                         
   4   0   2       9068.08       9421.48       156.76 o                         
   6   0   2        572.04        478.73        32.36 o                         
   8   0   2       6216.25       5911.33       115.43 o                         
  10   0   2       4423.93       3892.12       285.86 o                         
  12   0   2          4.26          0.59        33.52 o                         
  14   0   2        448.03        542.53        61.53 o                         
  16   0   2         65.31        -14.68        46.79 o                         
  18   0   2        205.04        173.33        78.59 o                         
 -18   1   2         80.63         87.85        43.51 o                         
 -17   1   2        854.41        860.98        74.22 o                         
 -16   1   2        125.22        126.52        37.18 o                         
 -15   1   2       1719.28       1644.40        92.29 o                         
 -14   1   2         12.40         24.56        31.30 o                         
 -13   1   2       2383.39       2574.30        77.08 o                         
 -12   1   2       2377.65       2298.92        69.59 o                         
 -11   1   2        348.10        356.56        32.62 o                         
 -10   1   2       1844.58       1881.49        83.70 o                         
  -9   1   2        503.83        460.46        29.46 o                         
  -8   1   2       7519.39       7283.68       142.04 o                         
  -7   1   2        237.01        254.36        20.67 o                         
  -6   1   2       2154.89       1964.65        37.62 o                         
  -5   1   2        378.06        330.86        15.35 o                         
  -4   1   2          9.35         11.27         6.84 o                         
  -3   1   2       6663.04       7396.88        86.52 o                         
  -2   1   2      10085.38      10528.30       117.15 o                         
  -1   1   2      12352.17      13537.95       146.99 o                         
   0   1   2      13683.94      15530.96       167.32 o                         
   1   1   2      18428.70      20293.13       218.02 o                         
   2   1   2      30333.85      32909.74       374.82 o                         
   3   1   2      83495.49      89913.54      1096.39 o                         
   4   1   2      26894.67      28552.39       310.44 o                         
   5   1   2        942.13       1016.68        31.83 o                         
   6   1   2      12442.05      14033.94       163.45 o                         
   7   1   2       8920.66       8837.18       111.29 o                         
   8   1   2       1359.91       1369.03        39.93 o                         
   9   1   2       5354.29       5159.48        75.70 o                         
  10   1   2         55.98         35.62        21.19 o                         
  11   1   2       2575.91       2600.60        68.70 o                         
  12   1   2        426.09        388.22        35.67 o                         
  13   1   2         58.90         63.09        27.20 o                         
  14   1   2        333.33        367.70        39.47 o                         
  15   1   2         26.33          9.67        30.67 o                         
  16   1   2        651.38        683.50        59.10 o                         
  17   1   2        124.76        172.00        56.40 o                         
  18   1   2        220.96        236.33        49.21 o                         
 -18   2   2         17.77          6.44        41.14 o                         
 -17   2   2          4.46        -11.41        40.13 o                         
 -16   2   2         76.78         37.05        34.90 o                         
 -15   2   2        192.50        136.34        34.89 o                         
 -14   2   2        314.36        374.55        40.05 o                         
 -13   2   2       1548.52       1500.02        80.63 o                         
 -12   2   2        778.27        811.91        45.44 o                         
 -11   2   2       5553.77       5450.03       105.70 o                         
 -10   2   2       5326.66       4986.44        95.25 o                         
  -9   2   2       7271.31       7109.21       105.65 o                         
  -8   2   2       2978.58       2827.21        53.20 o                         
  -7   2   2      17459.97      17168.28       213.65 o                         
  -6   2   2       4458.82       4573.10        63.21 o                         
  -5   2   2        481.41        589.61        18.00 o                         
  -4   2   2        189.80        183.25        11.87 o                         
  -3   2   2      13144.98      13906.14       155.90 o                         
  -2   2   2      38895.25      41867.50       445.80 o                         
  -1   2   2       1502.27       1670.66        25.36 o                         
   0   2   2       1107.83       1044.09        16.35 o                         
   1   2   2       7285.59       7319.85        90.56 o                         
   2   2   2       5893.45       6443.69        76.20 o                         
   3   2   2       8726.52       9181.99       114.10 o                         
   4   2   2      41330.82      45441.10       487.82 o                         
   5   2   2      22089.85      23328.60       277.12 o                         
   6   2   2        644.50        630.01        27.38 o                         
   7   2   2         68.61         51.88        11.33 o                         
   8   2   2       1387.01       1289.14        32.23 o                         
   9   2   2        635.92        611.44        36.99 o                         
  10   2   2       2682.36       2714.27        66.00 o                         
  11   2   2        133.08        176.32        26.88 o                         
  12   2   2         14.42         20.38        26.88 o                         
  13   2   2          4.77        -25.26        25.26 o                         
  14   2   2        287.10        230.53        36.46 o                         
  15   2   2         53.21         35.55        32.06 o                         
  16   2   2         38.49         49.82        36.68 o                         
  17   2   2        226.06        187.03        47.57 o                         
  18   2   2         29.86          8.23        47.90 o                         
 -18   3   2         46.65         77.50        47.22 o                         
 -17   3   2          2.48        -34.82        34.82 o                         
 -16   3   2         40.01        -12.76        33.63 o                         
 -15   3   2         21.66         55.28        33.08 o                         
 -14   3   2         15.04          6.00        27.98 o                         
 -13   3   2         10.47         -5.98        24.94 o                         
 -12   3   2       2736.52       2845.63       100.08 o                         
 -11   3   2       1025.54        993.38        55.59 o                         
 -10   3   2       2673.42       2394.90        98.10 o                         
  -9   3   2       2611.47       2442.36        56.19 o                         
  -8   3   2      12463.35      12577.45       153.29 o                         
  -7   3   2       1750.04       1896.35        36.93 o                         
  -6   3   2       8455.47       8406.73       105.57 o                         
  -5   3   2       7032.18       6803.46        86.74 o                         
  -4   3   2       4770.49       4647.67        66.76 o                         
  -3   3   2      37294.09      39209.76       421.68 o                         
  -2   3   2       5874.15       6314.74        76.86 o                         
  -1   3   2      28115.32      30571.18       328.82 o                         
   0   3   2       1279.44       1403.24        22.01 o                         
   1   3   2        476.18        419.83        18.98 o                         
   2   3   2       2955.39       3100.90        48.25 o                         
   3   3   2       7680.10       7751.73        93.12 o                         
   4   3   2      14700.83      15340.39       185.99 o                         
   5   3   2      13180.82      13458.11       157.13 o                         
   6   3   2       6089.24       5979.38        80.67 o                         
   7   3   2        971.07       1021.91        28.40 o                         
   8   3   2        817.96        872.26        33.07 o                         
   9   3   2         14.73         34.32        15.80 o                         
  10   3   2       1862.94       1858.41        50.31 o                         
  11   3   2       1245.98       1151.43        49.34 o                         
  12   3   2        316.20        397.26        35.41 o                         
  13   3   2        898.70        952.32       103.28 o                         
  14   3   2          0.35          0.67        28.88 o                         
  15   3   2        697.72        733.36        62.27 o                         
  16   3   2          1.08         38.04        38.69 o                         
  17   3   2          3.51        -36.20        41.35 o                         
  18   3   2         11.48         45.54        46.81 o                         
 -18   4   2        243.67        317.57        54.20 o                         
 -17   4   2        304.53        285.28        50.80 o                         
 -16   4   2         21.01          8.62        38.23 o                         
 -15   4   2        159.97        165.62        36.11 o                         
 -14   4   2         37.10         22.33        29.57 o                         
 -13   4   2         69.23         76.62        28.64 o                         
 -12   4   2        258.87        292.55        37.35 o                         
 -11   4   2       2393.42       2177.41        65.30 o                         
 -10   4   2         19.30         -2.81        17.04 o                         
  -9   4   2          0.38        -12.06        12.06 o                         
  -8   4   2        281.05        301.33        18.58 o                         
  -7   4   2       2807.98       2791.12        48.57 o                         
  -6   4   2      17799.88      18239.14       210.28 o                         
  -5   4   2        251.91        277.14        18.77 o                         
  -4   4   2      59416.80      63379.00       677.54 o                         
  -3   4   2        627.92        664.35        27.11 o                         
  -2   4   2      69936.01      74309.95       788.24 o                         
  -1   4   2       8621.50       9324.35       109.30 o                         
   0   4   2        630.89        646.23        15.93 o                         
   1   4   2       1781.20       1930.72        32.86 o                         
   2   4   2       4986.56       5004.45        69.86 o                         
   3   4   2        481.13        550.38        20.43 o                         
   4   4   2       7577.32       7540.75       100.15 o                         
   5   4   2       2473.10       2562.41        48.15 o                         
   6   4   2       7626.94       7541.82        98.39 o                         
   7   4   2       2080.76       2175.78        42.10 o                         
   8   4   2         75.93         81.26        14.42 o                         
   9   4   2       1510.31       1536.15        39.45 o                         
  10   4   2       1055.51       1131.33        42.30 o                         
  11   4   2         68.11         75.88        26.11 o                         
  12   4   2       1678.19       1576.47        71.48 o                         
  13   4   2        104.86        111.83        31.78 o                         
  14   4   2       1119.02       1086.76        65.36 o                         
  15   4   2         28.54         -8.64        36.87 o                         
  16   4   2        633.08        643.20        64.23 o                         
  17   4   2         48.67         98.19        55.23 o                         
  18   4   2          0.02        -49.62        49.62 o                         
 -18   5   2        141.07        114.11        51.11 o                         
 -17   5   2        447.48        565.26        60.26 o                         
 -16   5   2        229.00        206.04        45.55 o                         
 -15   5   2         96.25        140.99        39.01 o                         
 -14   5   2         55.12         75.95        31.95 o                         
 -13   5   2        147.72        167.74        31.94 o                         
 -12   5   2        104.00        104.62        28.43 o                         
 -11   5   2       2116.95       2046.09        72.29 o                         
 -10   5   2       5567.11       5522.70        94.61 o                         
  -9   5   2       4955.67       4772.36        75.44 o                         
  -8   5   2        715.46        691.00        27.15 o                         
  -7   5   2          0.56         -1.90        11.33 o                         
  -6   5   2        191.84        194.03        18.58 o                         
  -5   5   2      19151.02      18845.73       216.97 o                         
  -4   5   2       1432.78       1498.26        31.46 o                         
  -3   5   2      29164.37      30499.08       334.96 o                         
  -2   5   2       1266.04       1292.23        30.64 o                         
  -1   5   2      54775.81      57653.23       579.04 o                         
   0   5   2        226.65        292.73        12.72 o                         
   1   5   2       2132.85       2330.31        41.04 o                         
   2   5   2      15409.13      16138.03       197.17 o                         
   3   5   2         47.05         53.68        10.33 o                         
   4   5   2       8773.83       8903.81       119.73 o                         
   5   5   2       2929.63       2965.33        67.10 o                         
   6   5   2       7273.11       7316.21        97.51 o                         
   7   5   2        744.14        749.08        38.08 o                         
   8   5   2       2161.17       2141.37        45.72 o                         
   9   5   2        899.69        843.69        46.80 o                         
  10   5   2        703.31        743.08        35.53 o                         
  11   5   2        622.27        612.97        45.23 o                         
  12   5   2        290.55        255.51        37.33 o                         
  13   5   2         13.42         49.49        36.00 o                         
  14   5   2        250.96        237.53        41.97 o                         
  15   5   2        198.41        283.44        55.33 o                         
  16   5   2         16.06         -5.40        47.95 o                         
  17   5   2          8.35         -7.83        49.37 o                         
 -17   6   2        113.87        172.80        56.32 o                         
 -16   6   2          2.36         11.25        38.98 o                         
 -15   6   2          5.85         -6.90        34.76 o                         
 -14   6   2         95.77         98.54        35.92 o                         
 -13   6   2        205.99        243.49        40.05 o                         
 -12   6   2        317.71        387.92        36.96 o                         
 -11   6   2       3940.93       3828.76       130.07 o                         
 -10   6   2       1945.90       1888.68        53.02 o                         
  -9   6   2        667.72        661.10        29.52 o                         
  -8   6   2       5105.65       5144.88        79.38 o                         
  -7   6   2         49.55         46.90        13.69 o                         
  -6   6   2        869.73        896.42        46.42 o                         
  -5   6   2        334.94        355.97        19.27 o                         
  -4   6   2       2687.98       2641.71        45.63 o                         
  -3   6   2       5360.19       5482.88        75.06 o                         
  -2   6   2       6534.34       6317.21        83.13 o                         
  -1   6   2       6215.86       5879.16        72.86 o                         
   0   6   2       1928.81       1985.82        33.00 o                         
   1   6   2       2976.32       2861.09        47.78 o                         
   2   6   2        392.18        415.64        18.71 o                         
   3   6   2       8051.08       7411.50       103.34 o                         
   4   6   2        349.12        357.46        25.10 o                         
   5   6   2      22638.62      23192.43       284.40 o                         
   6   6   2        283.65        314.97        18.28 o                         
   7   6   2       3415.47       3486.25        58.99 o                         
   8   6   2       4714.48       4284.66       127.57 o                         
   9   6   2          3.13        -10.82        15.81 o                         
  10   6   2       3835.24       3857.93        84.14 o                         
  11   6   2          3.56         -5.55        26.77 o                         
  12   6   2          1.57         47.67        35.82 o                         
  13   6   2        212.16        274.36        46.68 o                         
  14   6   2         10.25         -8.31        38.50 o                         
  15   6   2        222.15        264.67        56.13 o                         
  16   6   2         82.07        129.63        55.37 o                         
  17   6   2        255.76        236.96        60.81 o                         
 -17   7   2         95.59         55.87        55.39 o                         
 -16   7   2         20.12         14.32        50.58 o                         
 -15   7   2        808.55        896.83        66.22 o                         
 -14   7   2          7.17        -12.47        33.31 o                         
 -13   7   2         58.32         97.18        35.80 o                         
 -12   7   2       1112.72       1195.12        62.57 o                         
 -11   7   2          3.70         39.64        28.12 o                         
 -10   7   2       3822.91       3584.21        74.51 o                         
  -9   7   2       2626.15       2581.86        56.08 o                         
  -8   7   2       3597.94       3366.88        61.40 o                         
  -7   7   2        892.66        900.82        48.80 o                         
  -6   7   2          4.80          0.24        14.73 o                         
  -5   7   2         60.42         51.81        13.16 o                         
  -4   7   2        304.38        295.31        18.12 o                         
  -3   7   2       1504.98       1395.30        32.79 o                         
  -2   7   2          0.74          3.79        10.93 o                         
  -1   7   2       1785.58       1818.56        33.70 o                         
   0   7   2       2211.45       2034.02        35.52 o                         
   1   7   2       8560.31       8368.76        98.33 o                         
   2   7   2      14111.48      14291.11       182.44 o                         
   3   7   2       4624.46       4590.29        73.66 o                         
   4   7   2      19442.21      20111.63       250.49 o                         
   5   7   2        147.59        134.40        20.04 o                         
   6   7   2       6613.24       6544.14       101.44 o                         
   7   7   2       1749.70       1698.44        49.39 o                         
   8   7   2       1702.44       1669.46        70.29 o                         
   9   7   2       7347.49       7452.79       118.28 o                         
  10   7   2        184.31        225.23        29.35 o                         
  11   7   2        996.74        948.10        64.99 o                         
  12   7   2        598.09        613.34        62.23 o                         
  13   7   2         30.08         44.87        40.52 o                         
  14   7   2        408.97        387.72        61.05 o                         
  15   7   2        225.53        295.88        58.06 o                         
  16   7   2        184.78        121.09        56.75 o                         
  17   7   2         10.60         20.23        55.46 o                         
 -17   8   2         95.36        112.58        58.61 o                         
 -16   8   2        786.79        813.18        79.45 o                         
 -15   8   2         23.78         27.21        45.01 o                         
 -14   8   2        696.72        663.57        66.11 o                         
 -13   8   2        133.76        179.43        39.29 o                         
 -12   8   2        124.45        154.39        35.81 o                         
 -11   8   2        225.49        192.72        46.01 o                         
 -10   8   2       1798.65       1812.88        62.13 o                         
  -9   8   2        371.04        349.71        28.96 o                         
  -8   8   2       5153.57       4840.95        93.44 o                         
  -7   8   2       1995.31       1961.31        53.29 o                         
  -6   8   2        615.37        588.70        32.96 o                         
  -5   8   2        857.72        880.53        30.03 o                         
  -4   8   2       2414.18       2320.74        45.45 o                         
  -3   8   2          0.33         17.89        12.12 o                         
  -2   8   2       1530.88       1399.41        36.39 o                         
  -1   8   2       3314.32       3154.46        49.50 o                         
   0   8   2         30.30         20.93        13.75 o                         
   1   8   2        438.90        458.50        19.89 o                         
   2   8   2       8047.12       8384.95       118.77 o                         
   3   8   2       2632.85       2732.99        53.95 o                         
   4   8   2        176.23        167.86        18.64 o                         
   5   8   2       1697.14       1740.58        60.11 o                         
   6   8   2       2074.55       2117.04        52.07 o                         
   7   8   2         67.99         47.60        18.98 o                         
   8   8   2      10845.52      10738.88       172.55 o                         
   9   8   2         13.18         25.31        23.28 o                         
  10   8   2       6442.61       6561.36       189.03 o                         
  11   8   2        102.69         23.18        35.04 o                         
  12   8   2        826.35        871.80        67.80 o                         
  13   8   2          1.95        -38.90        38.90 o                         
  14   8   2         24.21         20.39        44.17 o                         
  15   8   2        183.50        117.68        77.48 o                         
  16   8   2          1.69         12.74        50.90 o                         
 -16   9   2          2.68        -16.74        61.57 o                         
 -15   9   2        180.29        225.29        56.31 o                         
 -14   9   2         18.48         -9.17        43.16 o                         
 -13   9   2         28.26         37.19        40.40 o                         
 -12   9   2        220.51        192.21        45.23 o                         
 -11   9   2       1036.04        914.78        56.66 o                         
 -10   9   2         40.71         85.18        25.44 o                         
  -9   9   2       1674.02       1622.39        53.40 o                         
  -8   9   2         40.74         12.53        20.71 o                         
  -7   9   2       2199.02       2096.11       104.63 o                         
  -6   9   2        243.09        290.35        26.00 o                         
  -5   9   2        728.12        778.85        30.05 o                         
  -4   9   2        252.16        263.40        19.66 o                         
  -3   9   2         76.61         39.58        18.56 o                         
  -2   9   2       1721.92       1647.20        39.11 o                         
  -1   9   2       1506.04       1474.07        36.58 o                         
   0   9   2       4412.41       4162.96        66.99 o                         
   1   9   2       1410.29       1434.48        55.19 o                         
   2   9   2       5308.62       5335.96        86.60 o                         
   3   9   2       1292.49       1313.06        42.17 o                         
   4   9   2        463.44        517.00        27.10 o                         
   5   9   2       1476.75       1392.33        67.45 o                         
   6   9   2        106.77        109.95        24.54 o                         
   7   9   2      10963.18      10775.82       212.38 o                         
   8   9   2         49.00          4.13        23.61 o                         
   9   9   2       7511.99       7482.41       137.90 o                         
  10   9   2         42.44         30.44        29.04 o                         
  11   9   2       3506.70       3462.31       120.63 o                         
  12   9   2          4.45         28.13        39.21 o                         
  13   9   2        520.77        506.51        62.66 o                         
  14   9   2        452.89        403.10        77.22 o                         
  15   9   2         32.11         58.22        49.18 o                         
  16   9   2        247.94        271.31        98.71 o                         
 -16  10   2        131.50        139.61        57.19 o                         
 -15  10   2          7.21        -49.53        49.53 o                         
 -14  10   2        135.91        105.30        51.83 o                         
 -13  10   2         31.89        -39.18        40.78 o                         
 -12  10   2        119.73        172.47        47.61 o                         
 -11  10   2          1.88         13.60        30.41 o                         
 -10  10   2        889.54        896.28        77.88 o                         
  -9  10   2       1952.82       1974.53        66.95 o                         
  -8  10   2         26.69         12.04        21.94 o                         
  -7  10   2       1960.86       1886.03        55.68 o                         
  -6  10   2         39.38         31.97        20.52 o                         
  -5  10   2       1419.09       1380.50        46.27 o                         
  -4  10   2        464.27        496.40        30.69 o                         
  -3  10   2          0.03        -14.02        14.02 o                         
  -2  10   2       1943.92       1957.12        50.48 o                         
  -1  10   2        876.12        877.24        31.34 o                         
   0  10   2        134.08        118.67        15.51 o                         
   1  10   2       3028.28       3050.03        52.04 o                         
   2  10   2         55.44         66.31        17.97 o                         
   3  10   2       3774.95       3537.68        78.71 o                         
   4  10   2        131.14        126.56        24.93 o                         
   5  10   2         53.12         80.41        24.41 o                         
   6  10   2        408.39        425.82        34.93 o                         
   7  10   2        242.19        256.48        32.19 o                         
   8  10   2        985.25        959.65        50.97 o                         
   9  10   2          9.90          4.89        25.94 o                         
  10  10   2        337.96        396.19        45.10 o                         
  11  10   2        237.91        207.60        40.18 o                         
  12  10   2         66.46         33.71        41.18 o                         
  13  10   2         14.53         43.07        46.42 o                         
  14  10   2          7.82        -46.55        46.55 o                         
  15  10   2        289.74        194.25        59.88 o                         
 -15  11   2         37.55        -23.13        56.83 o                         
 -14  11   2         15.76        -21.54        67.96 o                         
 -13  11   2         13.88        111.55        50.00 o                         
 -12  11   2         12.22        -10.35        41.13 o                         
 -11  11   2        177.65        223.45        41.09 o                         
 -10  11   2         50.35          4.46        32.37 o                         
  -9  11   2         70.51         48.01        29.56 o                         
  -8  11   2        548.59        526.45        41.25 o                         
  -7  11   2        658.28        717.85        44.05 o                         
  -6  11   2        917.33        934.51        50.33 o                         
  -5  11   2       1378.79       1295.27        47.48 o                         
  -4  11   2         83.97         98.26        29.12 o                         
  -3  11   2       2013.87       1979.21        57.09 o                         
  -2  11   2       2187.19       2085.26        65.65 o                         
  -1  11   2         77.23         51.31        20.19 o                         
   0  11   2       7495.92       7258.85       115.65 o                         
   1  11   2        299.45        306.90        24.32 o                         
   2  11   2       5625.56       5712.57       130.54 o                         
   3  11   2       1808.56       1829.25        59.97 o                         
   4  11   2       3133.44       2982.54       127.65 o                         
   5  11   2       2596.15       2501.69        80.95 o                         
   6  11   2       1871.41       1742.87        77.79 o                         
   7  11   2       1155.94       1086.50        54.57 o                         
   8  11   2        927.34       1027.03        54.60 o                         
   9  11   2        899.08        950.55        67.42 o                         
  10  11   2        221.02        241.13        52.94 o                         
  11  11   2         70.18         46.27        38.72 o                         
  12  11   2          3.04         18.60        44.66 o                         
  13  11   2        409.98        410.71        61.79 o                         
  14  11   2        398.45        437.81        66.84 o                         
 -14  12   2        123.59        123.09        54.77 o                         
 -13  12   2          6.26         45.18        47.45 o                         
 -12  12   2        250.28        304.97        57.29 o                         
 -11  12   2        220.14        164.75        40.65 o                         
 -10  12   2        714.22        721.54        76.37 o                         
  -9  12   2        238.52        223.07        39.14 o                         
  -8  12   2        273.21        323.28        37.79 o                         
  -7  12   2         15.03          6.14        26.83 o                         
  -6  12   2       1802.21       1792.77        65.01 o                         
  -5  12   2        121.39        143.12        28.61 o                         
  -4  12   2       2979.37       3005.87        89.03 o                         
  -3  12   2       1503.92       1492.12        55.11 o                         
  -2  12   2       3885.22       4014.32        79.30 o                         
  -1  12   2       3917.65       3662.88        84.38 o                         
   0  12   2       1398.35       1301.88        49.86 o                         
   1  12   2       4000.25       3782.39        84.11 o                         
   2  12   2         50.36         69.42        28.41 o                         
   3  12   2        404.11        439.61        46.49 o                         
   4  12   2       1989.59       1900.80       106.01 o                         
   5  12   2        202.95        175.30        32.21 o                         
   6  12   2        351.82        367.32        37.89 o                         
   7  12   2         90.07        101.05        29.52 o                         
   8  12   2        240.17        232.58        35.94 o                         
   9  12   2        173.41        166.21        48.47 o                         
  10  12   2        386.76        494.57        51.63 o                         
  11  12   2          3.20         26.65        37.22 o                         
  12  12   2        141.96        182.50        50.22 o                         
  13  12   2          2.32         74.81        53.92 o                         
  14  12   2        157.69        233.37        98.74 o                         
 -13  13   2        132.89         70.89        54.03 o                         
 -12  13   2        532.24        665.73       112.13 o                         
 -11  13   2        417.60        399.29        58.38 o                         
 -10  13   2        779.18        788.65        61.12 o                         
  -9  13   2        119.28        133.99        33.43 o                         
  -8  13   2         34.77         53.84        31.45 o                         
  -7  13   2          4.41         29.05        28.38 o                         
  -6  13   2         12.25         21.38        27.47 o                         
  -5  13   2       1388.43       1189.55        56.36 o                         
  -4  13   2         26.99         29.60        26.05 o                         
  -3  13   2       2545.27       2494.13        82.44 o                         
  -2  13   2          0.57         -4.12        27.97 o                         
  -1  13   2        935.59        932.96        82.99 o                         
   0  13   2          3.08        -21.06        26.03 o                         
   1  13   2        850.91        759.57        40.02 o                         
   2  13   2        718.33        675.44        50.44 o                         
   3  13   2        112.51        132.60        29.68 o                         
   4  13   2       1168.50       1193.32        56.88 o                         
   5  13   2        267.24        309.89        35.84 o                         
   6  13   2       1077.29       1025.32        56.03 o                         
   7  13   2        178.03        126.00        32.91 o                         
   8  13   2         38.75         22.05        31.05 o                         
   9  13   2         79.57         77.49        34.76 o                         
  10  13   2        364.31        349.12        52.36 o                         
  11  13   2         55.62         47.05        41.47 o                         
  12  13   2        183.74        330.22        63.16 o                         
  13  13   2        112.08         16.99        53.64 o                         
 -12  14   2         27.61        -19.46        48.00 o                         
 -11  14   2        570.84        529.52        59.04 o                         
 -10  14   2          4.86         16.03        38.60 o                         
  -9  14   2        388.72        412.51        50.23 o                         
  -8  14   2        174.17        163.66        45.62 o                         
  -7  14   2          4.12        -28.64        28.64 o                         
  -6  14   2        336.52        344.82        38.91 o                         
  -5  14   2         67.30         74.05        33.08 o                         
  -4  14   2        730.90        745.73        64.01 o                         
  -3  14   2        573.58        553.83        57.88 o                         
  -2  14   2       1358.21       1166.11       105.62 o                         
  -1  14   2        314.07        418.23        53.00 o                         
   0  14   2          1.39         -5.15        30.47 o                         
   1  14   2        694.35        782.69        54.47 o                         
   2  14   2        211.77        224.50        34.14 o                         
   3  14   2       2098.07       2057.57        66.28 o                         
   4  14   2        635.61        725.51        51.08 o                         
   5  14   2       1238.60       1187.01        68.09 o                         
   6  14   2        497.14        566.36        51.42 o                         
   7  14   2        572.96        663.93        67.96 o                         
   8  14   2        126.47        156.04        37.66 o                         
   9  14   2          0.27        -37.50        37.50 o                         
  10  14   2        102.82         85.49        45.93 o                         
  11  14   2        264.22        204.93        66.15 o                         
  12  14   2         37.45         68.97        55.75 o                         
 -11  15   2         32.13         65.90        45.15 o                         
 -10  15   2        515.24        665.76        61.13 o                         
  -9  15   2         30.92         49.12        42.04 o                         
  -8  15   2        374.06        360.14        45.37 o                         
  -7  15   2         11.57         55.81        42.93 o                         
  -6  15   2         51.22         99.16        44.90 o                         
  -5  15   2          5.23        -12.08        37.71 o                         
  -4  15   2         20.28          4.56        40.16 o                         
  -3  15   2        250.95        206.43        48.50 o                         
  -2  15   2         12.91         -4.24        38.89 o                         
  -1  15   2        351.91        246.31        49.99 o                         
   0  15   2         86.92         48.00        57.01 o                         
   1  15   2        911.42        755.84        68.99 o                         
   2  15   2        917.50        879.46        54.01 o                         
   3  15   2        986.39        973.77        56.84 o                         
   4  15   2        791.01        917.92        73.94 o                         
   5  15   2        547.03        555.94        48.09 o                         
   6  15   2        766.76        711.99        54.24 o                         
   7  15   2         31.67        116.24        37.16 o                         
   8  15   2        196.10        122.70        40.20 o                         
   9  15   2         27.35         16.95        44.10 o                         
  10  15   2         39.51         96.21        45.29 o                         
  -9  16   2         66.11        -10.00        58.09 o                         
  -8  16   2        421.89        514.08        65.12 o                         
  -7  16   2         18.81         53.80        48.27 o                         
  -6  16   2        198.44         85.54        52.77 o                         
  -5  16   2         11.57         70.69        43.94 o                         
  -4  16   2        369.95        413.89        74.96 o                         
  -3  16   2         11.30        118.59        45.51 o                         
  -2  16   2        331.30        319.24        55.59 o                         
  -1  16   2         31.49         24.35        43.92 o                         
   0  16   2        534.66        611.55        66.69 o                         
   1  16   2          8.52        -32.06        40.13 o                         
   2  16   2        208.24        313.31        61.49 o                         
   3  16   2        118.36         81.44        44.62 o                         
   4  16   2        132.77        152.89        49.44 o                         
   5  16   2        165.01        102.34        77.50 o                         
   6  16   2         19.35          0.24        39.23 o                         
   7  16   2         35.08         74.35        43.68 o                         
   8  16   2        639.49        584.12        54.53 o                         
   9  16   2          0.65         40.44        46.05 o                         
  -7  17   2        136.16        275.76        64.38 o                         
  -6  17   2        689.93        905.71        81.46 o                         
  -5  17   2        105.72        121.17        53.69 o                         
  -4  17   2        586.77        694.16        74.00 o                         
  -3  17   2        177.95        158.25        53.58 o                         
  -2  17   2         70.78         42.90        46.87 o                         
  -1  17   2        254.78        336.12        58.99 o                         
   0  17   2          5.68         41.44        47.98 o                         
   1  17   2        391.32        360.85        90.32 o                         
   2  17   2         25.16         70.83        47.56 o                         
   3  17   2        102.97        173.11        53.44 o                         
   4  17   2         14.41         41.70        50.45 o                         
   5  17   2          2.67         45.84        48.50 o                         
   6  17   2          9.96        -29.97        47.09 o                         
   7  17   2        192.12        339.22        71.06 o                         
  -5  18   2        401.49        509.99        67.90 o                         
  -4  18   2         23.16        -20.38        52.86 o                         
  -3  18   2         26.02         67.64        54.76 o                         
  -2  18   2          0.21         -8.65        52.17 o                         
  -1  18   2         32.38         34.45        53.21 o                         
   0  18   2         29.25        -24.77        49.68 o                         
   1  18   2        151.10        201.91        56.74 o                         
   2  18   2         80.74        158.41        56.54 o                         
   3  18   2         55.55         95.88        53.70 o                         
   4  18   2         18.44          9.16        47.81 o                         
 -17   0   3        751.10        848.28        83.90 o                         
 -15   0   3        201.69        296.01        56.47 o                         
 -13   0   3       2936.31       2764.94       112.67 o                         
 -11   0   3       3238.92       2990.66       104.34 o                         
  -9   0   3       1507.73       1375.93        64.40 o                         
  -7   0   3       9107.82       8986.97       188.72 o                         
  -5   0   3       5484.54       5510.40        99.85 o                         
  -3   0   3      47960.27      51308.90       771.00 o                         
  -1   0   3      22050.21      23907.05       364.59 o                         
   1   0   3      29197.19      32572.39       492.59 o                         
   3   0   3      43796.55      47832.80       721.75 o                         
   5   0   3      45753.09      50928.36       773.90 o                         
   7   0   3       7552.11       7619.12       139.83 o                         
   9   0   3        261.16        231.30        26.06 o                         
  11   0   3       1506.07       1369.00        75.66 o                         
  13   0   3         61.65         61.60        38.96 o                         
  15   0   3         48.43         52.52        46.43 o                         
  17   0   3        928.58       1027.28       146.16 o                         
 -18   1   3         17.64         33.94        41.15 o                         
 -17   1   3        285.10        298.61        49.37 o                         
 -16   1   3        363.52        336.12        42.35 o                         
 -15   1   3        814.08        832.84        54.08 o                         
 -14   1   3        547.36        508.84        43.97 o                         
 -13   1   3        166.66        186.75        35.23 o                         
 -12   1   3        923.43        948.40        48.83 o                         
 -11   1   3        997.15        986.72        51.87 o                         
 -10   1   3        305.55        375.57        36.18 o                         
  -9   1   3        178.69        155.38        27.65 o                         
  -8   1   3       7304.50       7266.11       116.19 o                         
  -7   1   3       7506.76       7754.06       107.21 o                         
  -6   1   3      11779.36      11555.74       144.69 o                         
  -5   1   3      17558.91      18268.35       219.65 o                         
  -4   1   3      17087.51      18304.25       203.32 o                         
  -3   1   3      34417.79      37734.26       403.96 o                         
  -2   1   3       4681.49       4722.75        57.49 o                         
  -1   1   3        511.21        513.82        11.58 o                         
   0   1   3        210.82        243.69        13.65 o                         
   1   1   3        170.38        180.13         8.64 o                         
   2   1   3       3158.33       3363.68        44.15 o                         
   3   1   3       6679.01       7114.33        85.34 o                         
   4   1   3      24578.19      26217.34       287.22 o                         
   5   1   3       4333.70       4704.47        64.09 o                         
   6   1   3      14375.77      15079.85       175.52 o                         
   7   1   3          3.13          2.31        10.19 o                         
   8   1   3       5572.42       5506.24        78.82 o                         
   9   1   3       1276.66       1499.22        45.64 o                         
  10   1   3       1497.54       1575.16        72.52 o                         
  11   1   3         39.90         40.56        22.42 o                         
  12   1   3         20.61         20.92        24.59 o                         
  13   1   3        242.16        286.97        43.63 o                         
  14   1   3        330.64        304.53        36.62 o                         
  15   1   3        168.85        126.03        35.87 o                         
  16   1   3        129.07        127.05        41.68 o                         
  17   1   3        268.28        445.30        50.42 o                         
  18   1   3         12.01        -31.85        44.46 o                         
 -18   2   3        549.86        516.41        56.24 o                         
 -17   2   3          3.13         30.99        37.38 o                         
 -16   2   3        152.51        222.13        40.24 o                         
 -15   2   3        151.58         94.52        34.17 o                         
 -14   2   3        647.03        740.39        48.63 o                         
 -13   2   3         42.27         13.22        25.50 o                         
 -12   2   3        101.83        109.65        28.10 o                         
 -11   2   3       4497.14       4216.40        92.97 o                         
 -10   2   3         26.71         18.53        19.20 o                         
  -9   2   3        628.79        623.49        35.10 o                         
  -8   2   3       2411.30       2251.56        46.60 o                         
  -7   2   3       8556.96       8833.27       110.98 o                         
  -6   2   3      28171.98      28955.07       319.98 o                         
  -5   2   3      11885.06      12007.62       140.69 o                         
  -4   2   3      20718.41      21355.34       236.40 o                         
  -3   2   3      17160.11      18553.54       205.21 o                         
  -2   2   3      68011.16      73579.71       777.61 o                         
  -1   2   3       2823.37       2862.26        38.48 o                         
   0   2   3       9796.30      10428.49       110.12 o                         
   1   2   3      42811.40      46921.39       499.11 o                         
   2   2   3      10949.98      11753.88       132.88 o                         
   3   2   3        678.58        679.05        17.38 o                         
   4   2   3       3262.05       3667.53        51.65 o                         
   5   2   3        748.80        744.64        27.64 o                         
   6   2   3       3168.08       2680.60        44.84 o                         
   7   2   3       4698.94       4724.04        69.01 o                         
   8   2   3       3352.80       3411.47        56.23 o                         
   9   2   3       1201.86       1235.05        33.91 o                         
  10   2   3       7293.41       6925.74       108.26 o                         
  11   2   3        237.43        221.85        28.02 o                         
  12   2   3        173.42        159.05        31.70 o                         
  13   2   3       1060.69        956.81        51.57 o                         
  14   2   3         25.72         -1.55        35.65 o                         
  15   2   3        278.29        415.37        44.44 o                         
  16   2   3         58.95         65.75        37.42 o                         
  17   2   3          4.04        -38.59        41.33 o                         
  18   2   3        135.37        176.70        52.34 o                         
 -18   3   3        137.98        133.62        49.85 o                         
 -17   3   3         45.54         60.48        38.46 o                         
 -16   3   3        232.60        251.98        47.06 o                         
 -15   3   3        845.80        873.90        66.92 o                         
 -14   3   3         76.11         70.08        29.96 o                         
 -13   3   3        283.30        253.91        34.04 o                         
 -12   3   3       3145.08       3176.82       113.23 o                         
 -11   3   3        512.31        465.47        38.04 o                         
 -10   3   3       5902.53       5460.00       157.73 o                         
  -9   3   3       1562.05       1631.08        43.59 o                         
  -8   3   3       5329.28       5486.19        97.62 o                         
  -7   3   3      18235.72      18771.51       216.88 o                         
  -6   3   3       6224.66       6452.25        85.36 o                         
  -5   3   3      24208.40      25231.06       279.94 o                         
  -4   3   3      17632.57      19255.94       215.97 o                         
  -3   3   3       9165.70      10057.98       118.20 o                         
  -2   3   3       6208.43       6338.54        77.84 o                         
  -1   3   3      11800.82      12932.15       145.81 o                         
   0   3   3       3897.56       3739.20        46.06 o                         
   1   3   3       8246.82       8981.38       112.72 o                         
   2   3   3        265.77        289.65        10.31 o                         
   3   3   3        458.17        518.35        15.77 o                         
   4   3   3       5937.46       5944.93        76.68 o                         
   5   3   3         57.68         29.50         9.31 o                         
   6   3   3       5814.18       5652.75        77.70 o                         
   7   3   3       7238.36       7285.57        97.37 o                         
   8   3   3       1006.83        976.05        30.16 o                         
   9   3   3       2601.61       2653.63        50.99 o                         
  10   3   3         38.02         55.80        21.47 o                         
  11   3   3       1781.65       1906.23        61.41 o                         
  12   3   3       1887.94       1890.87        64.47 o                         
  13   3   3          9.23         27.42        27.95 o                         
  14   3   3       1821.51       1894.01        89.65 o                         
  15   3   3          1.40         -4.92        34.68 o                         
  16   3   3        134.86        118.13        47.38 o                         
  17   3   3        254.86        271.72        51.66 o                         
  18   3   3          4.50         23.72        50.94 o                         
 -18   4   3         77.75        109.68        48.48 o                         
 -17   4   3        135.04        150.15        85.32 o                         
 -16   4   3         18.81        -14.34        34.23 o                         
 -15   4   3         54.18          1.09        30.38 o                         
 -14   4   3       1111.74       1156.71        59.10 o                         
 -13   4   3       2920.46       3081.37        85.67 o                         
 -12   4   3        148.15        131.43        29.41 o                         
 -11   4   3       8025.62       7364.59       247.58 o                         
 -10   4   3       1451.81       1428.81        44.36 o                         
  -9   4   3       6310.09       6111.13        88.50 o                         
  -8   4   3         81.26        115.42        14.94 o                         
  -7   4   3          2.69         12.71        10.73 o                         
  -6   4   3        865.59        898.92        26.88 o                         
  -5   4   3       3405.15       3408.63        52.88 o                         
  -4   4   3        697.90        767.24        22.49 o                         
  -3   4   3       1858.95       1925.96        34.13 o                         
  -2   4   3       2896.80       2889.29        50.19 o                         
  -1   4   3       2902.15       2760.65        44.84 o                         
   0   4   3        380.12        383.47        12.84 o                         
   1   4   3       6055.01       5952.36        81.11 o                         
   2   4   3        114.59        101.78        13.53 o                         
   3   4   3          6.02         12.55         6.43 o                         
   4   4   3        223.55        209.19        12.45 o                         
   5   4   3       8856.95       8696.74       109.08 o                         
   6   4   3       1395.45       1438.74        33.02 o                         
   7   4   3       6170.41       6089.65        85.60 o                         
   8   4   3        215.21        244.79        18.86 o                         
   9   4   3        450.18        428.19        24.40 o                         
  10   4   3        225.20        287.29        24.96 o                         
  11   4   3       2622.62       2700.39        83.77 o                         
  12   4   3        240.61        262.67        32.36 o                         
  13   4   3       3534.41       3468.94       191.92 o                         
  14   4   3        263.61        270.95        43.27 o                         
  15   4   3        363.21        506.31        54.02 o                         
  16   4   3        145.91        189.19        61.16 o                         
  17   4   3        127.65        103.23        53.70 o                         
 -18   5   3          9.57        -46.74        46.74 o                         
 -17   5   3         34.24         32.20        42.39 o                         
 -16   5   3          3.36         -3.65        37.75 o                         
 -15   5   3          8.36         -5.18        36.44 o                         
 -14   5   3        162.52        227.82        41.11 o                         
 -13   5   3         13.60         -7.85        27.52 o                         
 -12   5   3       9121.58       8865.09       207.79 o                         
 -11   5   3        442.13        435.61        35.46 o                         
 -10   5   3       4698.74       4745.84       135.81 o                         
  -9   5   3       2952.69       2957.81        55.49 o                         
  -8   5   3       4268.15       4157.62        67.71 o                         
  -7   5   3       2144.33       2042.17        42.51 o                         
  -6   5   3       2853.98       2798.38        54.26 o                         
  -5   5   3       7866.95       8100.33       104.65 o                         
  -4   5   3       4917.78       4523.56        65.07 o                         
  -3   5   3      10924.62      10956.23       131.49 o                         
  -2   5   3       1286.87       1250.71        27.22 o                         
  -1   5   3       5335.98       5471.78        71.78 o                         
   0   5   3       6694.58       6552.39        77.73 o                         
   1   5   3        334.81        306.35        11.88 o                         
   2   5   3         38.40         43.07        12.31 o                         
   3   5   3       4578.51       4625.38        69.24 o                         
   4   5   3      11119.33      11591.70       161.71 o                         
   5   5   3       3472.89       3196.98        50.99 o                         
   6   5   3      10338.96      10694.53       133.88 o                         
   7   5   3       6816.15       6794.63        94.50 o                         
   8   5   3       2773.10       2600.95        50.97 o                         
   9   5   3       5425.49       5293.50        82.95 o                         
  10   5   3         28.66         24.10        18.64 o                         
  11   5   3       3701.28       3509.38        94.58 o                         
  12   5   3       2007.46       1983.73        75.28 o                         
  13   5   3        537.49        576.55        48.81 o                         
  14   5   3        303.72        342.68        53.54 o                         
  15   5   3        348.66        327.95        56.11 o                         
  16   5   3        299.89        291.31        59.93 o                         
  17   5   3        194.60        245.74        58.57 o                         
 -17   6   3          4.36         40.98        45.61 o                         
 -16   6   3         89.94         66.17        42.53 o                         
 -15   6   3         23.59         48.94        37.39 o                         
 -14   6   3         63.84         12.48        34.36 o                         
 -13   6   3       1464.39       1389.80        69.20 o                         
 -12   6   3        338.96        266.41        33.75 o                         
 -11   6   3       3547.38       3408.56       106.02 o                         
 -10   6   3          9.87         23.57        19.60 o                         
  -9   6   3       1229.98       1283.74        38.85 o                         
  -8   6   3        242.79        241.34        20.42 o                         
  -7   6   3         51.83         65.68        14.65 o                         
  -6   6   3       2551.29       2375.19        46.03 o                         
  -5   6   3       2456.00       2169.36        42.17 o                         
  -4   6   3       3174.11       2709.55        47.24 o                         
  -3   6   3         50.21         81.91        12.39 o                         
  -2   6   3        881.97        696.83        22.57 o                         
  -1   6   3       2249.19       2340.50        40.37 o                         
   0   6   3       3821.46       3694.31        51.08 o                         
   1   6   3       7454.70       8042.17       100.08 o                         
   2   6   3        128.45        107.65        11.10 o                         
   3   6   3       1401.34       1391.85        33.12 o                         
   4   6   3       2663.47       2452.92        47.36 o                         
   5   6   3       2602.55       2542.05        50.64 o                         
   6   6   3       2457.53       2305.32        52.64 o                         
   7   6   3       1993.31       2040.76        53.63 o                         
   8   6   3       1644.34       1702.70        42.16 o                         
   9   6   3       2448.33       2403.48        66.28 o                         
  10   6   3        399.57        425.91        37.81 o                         
  11   6   3       1015.59        994.21        54.65 o                         
  12   6   3        164.75         83.13        38.45 o                         
  13   6   3         99.10        111.29        41.54 o                         
  14   6   3         79.03        -14.57        41.65 o                         
  15   6   3         56.33         50.45        45.83 o                         
  16   6   3          6.78        -45.08        45.08 o                         
  17   6   3         21.31        -20.42        50.29 o                         
 -17   7   3        183.20        237.82        58.82 o                         
 -16   7   3        224.34        347.14        52.43 o                         
 -15   7   3         40.47         85.18        40.29 o                         
 -14   7   3        313.75        336.22        46.52 o                         
 -13   7   3        124.06        140.29        35.93 o                         
 -12   7   3         46.31        -14.67        31.08 o                         
 -11   7   3         10.90         35.78        28.25 o                         
 -10   7   3         13.27         28.19        20.17 o                         
  -9   7   3          2.71        -14.65        16.64 o                         
  -8   7   3          2.48          8.85        15.74 o                         
  -7   7   3        860.58        792.63        30.82 o                         
  -6   7   3       2090.86       2123.56        45.35 o                         
  -5   7   3       6047.54       6203.92        88.11 o                         
  -4   7   3        390.77        378.65        20.37 o                         
  -3   7   3      14142.56      14288.26       171.09 o                         
  -2   7   3      10329.41      10931.46       134.88 o                         
  -1   7   3       3611.61       3408.81        53.95 o                         
   0   7   3      39670.53      41282.72       424.13 o                         
   1   7   3         21.10          0.90         9.49 o                         
   2   7   3      29155.43      28994.95       347.08 o                         
   3   7   3        831.35        752.08        43.87 o                         
   4   7   3       8695.77       8491.08       119.98 o                         
   5   7   3       4533.69       4453.81        75.22 o                         
   6   7   3       2183.93       2215.95        51.05 o                         
   7   7   3       1279.09       1277.48        47.02 o                         
   8   7   3        556.39        603.90        45.90 o                         
   9   7   3        332.11        347.83        32.83 o                         
  10   7   3         28.63         13.14        26.89 o                         
  11   7   3        859.85        850.54        63.44 o                         
  12   7   3          1.78        -34.17        34.17 o                         
  13   7   3          2.50         37.75        40.84 o                         
  14   7   3         74.97        114.19        48.35 o                         
  15   7   3        176.24        202.48        56.39 o                         
  16   7   3         44.96         90.76        51.21 o                         
 -17   8   3        160.41        189.40        62.39 o                         
 -16   8   3         12.95         -7.10        48.61 o                         
 -15   8   3        619.45        733.37        70.63 o                         
 -14   8   3         27.81         60.12        37.21 o                         
 -13   8   3        439.36        474.47        48.74 o                         
 -12   8   3        464.87        490.62        46.58 o                         
 -11   8   3        111.11         53.28        30.01 o                         
 -10   8   3        673.07        632.16        41.00 o                         
  -9   8   3        583.15        566.80        34.61 o                         
  -8   8   3        255.25        267.64        27.24 o                         
  -7   8   3       1056.57       1085.42        36.30 o                         
  -6   8   3       1336.16       1283.60        37.47 o                         
  -5   8   3        634.66        629.55        26.77 o                         
  -4   8   3       1620.74       1713.76        39.87 o                         
  -3   8   3       1691.08       1598.57        37.79 o                         
  -2   8   3       8578.85       8758.90       114.31 o                         
  -1   8   3      13114.38      12863.50       156.91 o                         
   0   8   3        406.33        458.30        19.79 o                         
   1   8   3      32633.01      32663.70       363.63 o                         
   2   8   3         10.69          8.46        16.95 o                         
   3   8   3      19903.14      19443.98       244.65 o                         
   4   8   3        214.99        243.08        18.92 o                         
   5   8   3       4602.24       4553.62        78.22 o                         
   6   8   3        202.39        207.97        26.57 o                         
   7   8   3        435.67        432.82        33.98 o                         
   8   8   3        220.35        230.37        30.51 o                         
   9   8   3        816.15        801.34        45.25 o                         
  10   8   3         48.87         69.98        30.50 o                         
  11   8   3        332.64        400.55        54.29 o                         
  12   8   3          6.41        -34.30        35.82 o                         
  13   8   3        280.32        269.99        86.29 o                         
  14   8   3        405.23        304.71        61.24 o                         
  15   8   3        239.62         89.09        74.08 o                         
  16   8   3         28.35         87.59        55.30 o                         
 -16   9   3         31.63        -15.85        59.59 o                         
 -15   9   3         86.48         44.94        47.86 o                         
 -14   9   3        156.50        182.24        50.05 o                         
 -13   9   3        160.88        128.12        46.48 o                         
 -12   9   3         11.36          0.91        33.95 o                         
 -11   9   3        124.15        137.89        35.35 o                         
 -10   9   3         24.45         29.11        33.65 o                         
  -9   9   3       1591.84       1454.89        57.53 o                         
  -8   9   3       1615.25       1594.54        72.44 o                         
  -7   9   3       3171.07       3164.23        72.84 o                         
  -6   9   3       1341.54       1278.19        40.23 o                         
  -5   9   3       1101.46       1044.41        34.65 o                         
  -4   9   3         44.59         37.15        15.16 o                         
  -3   9   3        541.49        520.40        25.06 o                         
  -2   9   3        437.14        422.94        22.85 o                         
  -1   9   3       1073.28       1113.68        32.60 o                         
   0   9   3       6760.54       6742.32        95.54 o                         
   1   9   3        465.90        535.04        23.06 o                         
   2   9   3       8046.17       7485.00       111.53 o                         
   3   9   3        483.24        485.51        25.01 o                         
   4   9   3       5193.64       4844.74       152.56 o                         
   5   9   3        211.09        224.78        27.41 o                         
   6   9   3        152.07        107.77        25.59 o                         
   7   9   3       2334.65       2245.63        73.74 o                         
   8   9   3       2872.16       2967.56        89.82 o                         
   9   9   3       2334.53       2347.26        73.54 o                         
  10   9   3        867.04        917.94        58.64 o                         
  11   9   3         33.49         45.51        40.39 o                         
  12   9   3         28.14          7.54        38.81 o                         
  13   9   3         26.50          7.60        40.53 o                         
  14   9   3        127.84         62.03        49.53 o                         
  15   9   3         81.23         23.09        49.66 o                         
 -16  10   3          0.18          0.39        51.40 o                         
 -15  10   3         87.69         37.29        56.68 o                         
 -14  10   3         12.08        -24.24        73.81 o                         
 -13  10   3         13.97         15.70        41.66 o                         
 -12  10   3         32.80         -2.96        39.39 o                         
 -11  10   3          4.89         63.51        32.40 o                         
 -10  10   3        406.71        375.88        37.84 o                         
  -9  10   3        148.75        168.39        25.56 o                         
  -8  10   3       4880.12       4977.11       100.62 o                         
  -7  10   3        127.49        127.64        24.60 o                         
  -6  10   3       7644.14       7304.83       144.74 o                         
  -5  10   3       1912.13       1770.16        71.33 o                         
  -4  10   3       6089.20       6004.08        96.61 o                         
  -3  10   3        138.22        157.66        19.43 o                         
  -2  10   3        819.50        841.09        40.90 o                         
  -1  10   3       1455.70       1399.60        46.16 o                         
   0  10   3        352.99        344.79        30.15 o                         
   1  10   3       1611.23       1567.36        54.17 o                         
   2  10   3        366.08        401.68        31.53 o                         
   3  10   3       1608.25       1573.25        58.97 o                         
   4  10   3         81.54         64.24        23.27 o                         
   5  10   3         94.82         46.55        23.45 o                         
   6  10   3       2431.56       2344.80        80.49 o                         
   7  10   3       1427.88       1301.00        56.58 o                         
   8  10   3       5956.35       5814.79       171.14 o                         
   9  10   3        830.63        827.14        56.86 o                         
  10  10   3       4277.91       4358.91       114.35 o                         
  11  10   3         18.95         -0.22        33.06 o                         
  12  10   3        882.59        982.36        90.19 o                         
  13  10   3        113.81         94.70        70.65 o                         
  14  10   3        279.15        244.12        60.66 o                         
  15  10   3         21.72         37.79        50.84 o                         
 -15  11   3         41.81         67.34        55.19 o                         
 -14  11   3         36.40         52.07        48.83 o                         
 -13  11   3         18.39          9.84        44.21 o                         
 -12  11   3        120.77        110.60        44.72 o                         
 -11  11   3         17.62          2.94        32.11 o                         
 -10  11   3       1203.35       1236.68        99.59 o                         
  -9  11   3       1532.81       1510.25        67.03 o                         
  -8  11   3        246.10        238.74        45.76 o                         
  -7  11   3       3895.67       3904.36        87.85 o                         
  -6  11   3         20.09         66.47        23.23 o                         
  -5  11   3       5818.70       5337.41       103.13 o                         
  -4  11   3        421.39        480.13        32.24 o                         
  -3  11   3       1582.38       1568.24        49.11 o                         
  -2  11   3        434.53        445.81        26.83 o                         
  -1  11   3         79.82         74.26        18.41 o                         
   0  11   3       2285.37       2159.51        45.64 o                         
   1  11   3        110.49         93.30        21.47 o                         
   2  11   3        208.08        241.89        33.06 o                         
   3  11   3        185.35        214.19        29.04 o                         
   4  11   3        426.90        324.09        32.99 o                         
   5  11   3        483.98        443.71        37.75 o                         
   6  11   3        106.76        107.07        27.97 o                         
   7  11   3       2379.82       2435.72        76.30 o                         
   8  11   3        280.31        330.45        36.31 o                         
   9  11   3       3418.24       3498.09        95.03 o                         
  10  11   3         36.63         27.16        46.04 o                         
  11  11   3       1230.15       1454.42        77.94 o                         
  12  11   3        218.15        215.60        53.33 o                         
  13  11   3        237.95        145.24        74.11 o                         
  14  11   3        391.77        414.48        64.75 o                         
 -14  12   3         28.94         28.63        87.57 o                         
 -13  12   3        261.49        384.40        77.15 o                         
 -12  12   3         96.76        154.00        49.91 o                         
 -11  12   3       1528.84       1669.23       108.43 o                         
 -10  12   3          0.59        -30.58        41.74 o                         
  -9  12   3        920.52        970.78        54.66 o                         
  -8  12   3        114.03         38.37        28.70 o                         
  -7  12   3         54.05         26.33        26.85 o                         
  -6  12   3        153.05         81.51        27.29 o                         
  -5  12   3        342.91        316.68        30.50 o                         
  -4  12   3         53.08         32.52        22.39 o                         
  -3  12   3       1024.61       1087.47        44.19 o                         
  -2  12   3         66.64         50.35        24.80 o                         
  -1  12   3       1650.36       1651.23        57.43 o                         
   0  12   3        662.98        700.11        38.84 o                         
   1  12   3       2087.79       2346.47        62.54 o                         
   2  12   3          2.19         15.17        21.24 o                         
   3  12   3       1386.61       1336.69        56.76 o                         
   4  12   3        152.29        224.23        31.48 o                         
   5  12   3       1697.23       1702.67        65.02 o                         
   6  12   3         41.23         37.41        27.29 o                         
   7  12   3       1922.62       1824.57        70.40 o                         
   8  12   3        107.50        125.00        33.05 o                         
   9  12   3        156.07        134.02        36.95 o                         
  10  12   3        571.66        570.71        55.23 o                         
  11  12   3         44.83         63.25        40.03 o                         
  12  12   3         41.25         54.04        50.53 o                         
  13  12   3        584.37        745.64        85.08 o                         
 -13  13   3          2.57        -53.62        62.53 o                         
 -12  13   3        405.00        370.45        59.30 o                         
 -11  13   3         13.44        -34.96        34.96 o                         
 -10  13   3        834.70        799.88        72.74 o                         
  -9  13   3          1.63         19.70        31.35 o                         
  -8  13   3         10.33         -4.17        29.83 o                         
  -7  13   3          2.27        -11.50        26.85 o                         
  -6  13   3        419.16        413.36        39.73 o                         
  -5  13   3         44.37         43.26        26.53 o                         
  -4  13   3       1727.89       1822.51        64.61 o                         
  -3  13   3        409.27        411.42        42.54 o                         
  -2  13   3       3142.69       3282.88        93.73 o                         
  -1  13   3        405.93        383.13        41.00 o                         
   0  13   3       1521.25       1410.60        73.50 o                         
   1  13   3         76.88         32.96        23.52 o                         
   2  13   3       2379.00       2283.64        72.75 o                         
   3  13   3        449.29        500.48        65.10 o                         
   4  13   3       1808.13       1702.96        66.59 o                         
   5  13   3        674.72        636.39        46.74 o                         
   6  13   3        895.79       1026.02        56.75 o                         
   7  13   3        227.12        216.82        37.33 o                         
   8  13   3        728.38        733.38        52.78 o                         
   9  13   3         19.32         72.13        34.89 o                         
  10  13   3          1.74         22.13        42.77 o                         
  11  13   3         11.66         -8.26        38.51 o                         
  12  13   3        141.39        175.64        56.02 o                         
 -12  14   3         14.24         34.32        51.92 o                         
 -11  14   3         13.61         24.35        41.64 o                         
 -10  14   3          3.04        -21.45        37.78 o                         
  -9  14   3          0.72        -27.15        36.25 o                         
  -8  14   3         30.12         54.88        33.31 o                         
  -7  14   3        459.89        516.53        44.73 o                         
  -6  14   3          5.19        -20.27        33.85 o                         
  -5  14   3        945.97       1006.27       110.36 o                         
  -4  14   3        862.20        797.11       101.08 o                         
  -3  14   3        244.76        300.48        49.37 o                         
  -2  14   3        746.68        953.32        70.72 o                         
  -1  14   3         91.75         61.91        33.02 o                         
   0  14   3        432.11        445.22        46.70 o                         
   1  14   3        211.44        192.64        33.47 o                         
   2  14   3          9.89          4.45        36.18 o                         
   3  14   3        109.32         17.78        30.03 o                         
   4  14   3        596.61        492.31        43.80 o                         
   5  14   3         82.99        103.30        33.71 o                         
   6  14   3        503.19        541.12        46.96 o                         
   7  14   3        489.89        490.37        47.49 o                         
   8  14   3        314.92        421.38        46.32 o                         
   9  14   3         65.98         99.15        42.34 o                         
  10  14   3          8.97         28.51        40.01 o                         
  11  14   3          4.78          3.25        41.68 o                         
 -11  15   3        115.60         97.24        46.61 o                         
 -10  15   3         34.41        115.46        44.61 o                         
  -9  15   3        405.96        301.91        48.36 o                         
  -8  15   3        235.82        264.87        55.25 o                         
  -7  15   3        515.42        391.04        58.65 o                         
  -6  15   3        270.66        257.67        50.17 o                         
  -5  15   3       1212.76       1119.72        77.71 o                         
  -4  15   3          1.56          1.10        39.84 o                         
  -3  15   3       2532.96       2534.97       124.48 o                         
  -2  15   3         17.93          0.73        41.40 o                         
  -1  15   3       1853.72       1871.32        98.20 o                         
   0  15   3        785.88        753.67       126.84 o                         
   1  15   3         62.16         35.01        31.85 o                         
   2  15   3        846.81        730.26        51.14 o                         
   3  15   3        743.79        688.82        50.10 o                         
   4  15   3        170.53        139.51        41.40 o                         
   5  15   3        737.77        871.41        56.70 o                         
   6  15   3          4.17        -32.29        32.29 o                         
   7  15   3        920.71       1095.16        63.89 o                         
   8  15   3         78.13         74.45        39.17 o                         
   9  15   3        449.18        443.12        55.98 o                         
  10  15   3          2.05         -8.42        42.41 o                         
  -9  16   3        167.25        257.81        88.95 o                         
  -8  16   3         53.18         21.14        48.49 o                         
  -7  16   3        313.78        261.69        55.53 o                         
  -6  16   3         93.59         25.26        44.14 o                         
  -5  16   3        226.87        279.18        54.78 o                         
  -4  16   3        225.48        274.62        71.98 o                         
  -3  16   3         16.29         39.64        43.63 o                         
  -2  16   3        267.15        194.71        50.97 o                         
  -1  16   3        103.07        125.33        48.82 o                         
   0  16   3        143.62        145.61        60.31 o                         
   1  16   3        426.11        372.76        58.90 o                         
   2  16   3         83.76         66.13        59.41 o                         
   3  16   3        331.49        414.41        45.50 o                         
   4  16   3        640.54        675.37        52.35 o                         
   5  16   3         22.46         61.68        35.60 o                         
   6  16   3        307.15        263.13        49.07 o                         
   7  16   3          0.82         79.92        40.37 o                         
   8  16   3         92.61        149.14        42.76 o                         
   9  16   3         40.34         63.59        49.98 o                         
  -7  17   3        166.43        174.98        61.07 o                         
  -6  17   3        413.43        244.11        58.36 o                         
  -5  17   3        180.34        219.47        56.61 o                         
  -4  17   3         34.86        -45.57        45.57 o                         
  -3  17   3         27.59         97.74        50.79 o                         
  -2  17   3         41.80         68.10        47.91 o                         
  -1  17   3         67.98        123.11        50.78 o                         
   0  17   3        342.30        420.71        62.16 o                         
   1  17   3          2.71         -5.53        48.33 o                         
   2  17   3        500.64        556.77        69.43 o                         
   3  17   3         39.37         96.60        64.35 o                         
   4  17   3        133.43        210.72        53.59 o                         
   5  17   3         15.64         43.21        50.54 o                         
   6  17   3         54.34         23.09        37.37 o                         
   7  17   3         50.07        -41.10        42.39 o                         
  -4  18   3        108.23        138.24        57.75 o                         
  -3  18   3         76.52        157.59        66.66 o                         
  -2  18   3          0.23        -31.50        48.64 o                         
  -1  18   3        175.77        239.38        57.02 o                         
   0  18   3         66.61         70.31        51.92 o                         
   1  18   3        276.84        271.92        72.02 o                         
   2  18   3         51.71         95.63        59.87 o                         
   3  18   3        188.96        181.85        56.75 o                         
   4  18   3          3.83        -33.06        82.02 o                         
 -18   0   4         13.36         40.55        59.58 o                         
 -16   0   4         43.41         29.06        54.48 o                         
 -14   0   4       1460.90       1475.02        91.32 o                         
 -12   0   4       1032.69       1031.44        71.48 o                         
 -10   0   4       1322.74       1263.23        67.58 o                         
  -8   0   4      10293.15      10658.19       222.84 o                         
  -6   0   4      42070.65      43694.67       768.17 o                         
  -4   0   4       1357.86       1408.04        48.08 o                         
  -2   0   4       4132.33       4471.62        78.34 o                         
   0   0   4      28091.62      31464.23       475.94 o                         
   2   0   4       5688.10       5872.47       102.41 o                         
   4   0   4         39.92         87.01        13.53 o                         
   6   0   4         57.74        110.84        17.04 o                         
   8   0   4       2912.38       3169.35        76.09 o                         
  10   0   4       4031.31       3513.61       108.98 o                         
  12   0   4         87.17         69.91        46.05 o                         
  14   0   4        272.60        339.16        79.02 o                         
  16   0   4       1691.95       1852.12       112.41 o                         
  18   0   4        620.34        748.67       109.80 o                         
 -18   1   4        174.76         74.19        46.42 o                         
 -17   1   4          2.37         25.54        36.86 o                         
 -16   1   4        403.60        356.86        43.86 o                         
 -15   1   4        803.68        875.49        55.32 o                         
 -14   1   4       1426.16       1458.41        81.31 o                         
 -13   1   4        894.76        769.92        62.68 o                         
 -12   1   4       4797.73       4481.20       111.56 o                         
 -11   1   4        890.29        920.37        60.04 o                         
 -10   1   4       1287.65       1394.76        49.50 o                         
  -9   1   4        476.00        429.98        28.88 o                         
  -8   1   4       4541.41       4271.20        70.20 o                         
  -7   1   4      25580.73      25985.00       311.31 o                         
  -6   1   4        612.42        597.59        19.39 o                         
  -5   1   4       9819.82       9618.49       115.29 o                         
  -4   1   4         37.45         28.78         7.91 o                         
  -3   1   4       1272.10       1336.13        25.90 o                         
  -2   1   4      26104.90      27697.83       298.82 o                         
  -1   1   4      33726.31      37836.23       433.17 o                         
   0   1   4      68134.35      74904.93       789.80 o                         
   1   1   4      15529.95      17365.83       188.65 o                         
   2   1   4        792.98        698.00        16.95 o                         
   3   1   4        372.05        307.05        15.74 o                         
   4   1   4      12064.19      12575.70       145.87 o                         
   5   1   4        145.03        115.57        11.95 o                         
   6   1   4       2132.20       2374.60        41.73 o                         
   7   1   4         25.26         39.92        12.05 o                         
   8   1   4          7.98         -4.20        11.06 o                         
   9   1   4        844.43        848.27        29.34 o                         
  10   1   4        167.29        187.18        25.88 o                         
  11   1   4       1557.84       1560.04        65.51 o                         
  12   1   4        965.63        816.47        46.13 o                         
  13   1   4        236.07        221.56        34.01 o                         
  14   1   4          8.20        -13.99        27.32 o                         
  15   1   4         65.27         94.78        34.89 o                         
  16   1   4        208.74        304.36        47.61 o                         
  17   1   4        583.78        679.53        58.07 o                         
  18   1   4          8.77         58.70        49.01 o                         
 -18   2   4          2.88         25.81        41.22 o                         
 -17   2   4        124.13        131.95        40.64 o                         
 -16   2   4          0.80          3.94        32.33 o                         
 -15   2   4         66.84         94.96        33.33 o                         
 -14   2   4        139.19        135.44        33.04 o                         
 -13   2   4       3911.79       3737.80        91.53 o                         
 -12   2   4       3028.32       2824.94        98.30 o                         
 -11   2   4        371.88        365.84        32.93 o                         
 -10   2   4        416.37        426.77        30.71 o                         
  -9   2   4       4483.63       4378.22        74.38 o                         
  -8   2   4       2038.90       2040.87        39.25 o                         
  -7   2   4       2947.17       2743.86        46.16 o                         
  -6   2   4       2869.32       2575.79        42.83 o                         
  -5   2   4         63.89         93.68        10.96 o                         
  -4   2   4       2159.22       2135.30        35.60 o                         
  -3   2   4        482.70        524.00        16.13 o                         
  -2   2   4         98.57         70.25         8.59 o                         
  -1   2   4       3409.90       3538.76        47.28 o                         
   0   2   4       6056.01       6332.21        71.66 o                         
   1   2   4      13206.61      13241.54       148.40 o                         
   2   2   4        368.89        390.65        14.09 o                         
   3   2   4       6062.89       6169.53        77.34 o                         
   4   2   4       3612.70       3658.75        55.76 o                         
   5   2   4         23.03         32.70        10.00 o                         
   6   2   4      13068.21      13737.57       163.13 o                         
   7   2   4        125.54        133.11        14.15 o                         
   8   2   4        729.27        768.83        27.26 o                         
   9   2   4        342.69        324.84        21.27 o                         
  10   2   4        674.67        654.35        32.58 o                         
  11   2   4       3280.73       3334.82        85.59 o                         
  12   2   4        968.60        887.60        47.77 o                         
  13   2   4       1164.47       1118.47        60.95 o                         
  14   2   4         76.94        108.73        32.43 o                         
  15   2   4        688.56        627.94        51.35 o                         
  16   2   4        101.16         68.27        40.83 o                         
  17   2   4         79.71         36.80        45.49 o                         
 -18   3   4          4.45         41.67        41.37 o                         
 -17   3   4        169.06        243.82        44.88 o                         
 -16   3   4         49.32         18.22        33.86 o                         
 -15   3   4         42.22         13.18        31.56 o                         
 -14   3   4        886.62        793.50        49.60 o                         
 -13   3   4        299.68        322.30        35.66 o                         
 -12   3   4       2788.32       2634.59        77.81 o                         
 -11   3   4       3550.08       3455.51        80.06 o                         
 -10   3   4        283.28        352.66        29.70 o                         
  -9   3   4       1488.97       1422.97        34.68 o                         
  -8   3   4       1075.16       1000.81        28.83 o                         
  -7   3   4        511.40        526.06        21.47 o                         
  -6   3   4       1586.01       1572.47        33.32 o                         
  -5   3   4       4904.23       5275.27        71.83 o                         
  -4   3   4         94.67         98.27        11.00 o                         
  -3   3   4       4854.82       4671.85        62.46 o                         
  -2   3   4      18085.20      19041.36       211.41 o                         
  -1   3   4      17815.88      18693.37       206.93 o                         
   0   3   4       6905.37       7088.85        80.34 o                         
   1   3   4       6469.96       7046.12        93.07 o                         
   2   3   4        318.48        321.46        11.70 o                         
   3   3   4       3481.48       3441.47        48.86 o                         
   4   3   4        469.40        456.59        18.19 o                         
   5   3   4       8012.66       7845.73       105.86 o                         
   6   3   4       7139.60       7168.20        94.82 o                         
   7   3   4      20679.02      21570.97       248.66 o                         
   8   3   4        393.76        409.91        24.21 o                         
   9   3   4       1690.52       1631.58        61.78 o                         
  10   3   4       6586.79       6632.91       106.64 o                         
  11   3   4        294.30        365.24        32.44 o                         
  12   3   4       1489.17       1610.27        60.81 o                         
  13   3   4        341.90        361.68        38.62 o                         
  14   3   4        434.56        412.83        42.51 o                         
  15   3   4         12.22         36.30        36.31 o                         
  16   3   4        361.73        347.37        51.49 o                         
  17   3   4         60.35         -9.74        49.82 o                         
 -18   4   4        570.36        589.54        63.94 o                         
 -17   4   4         39.83        -26.02        40.64 o                         
 -16   4   4         61.82         21.46        35.09 o                         
 -15   4   4         20.39         -4.09        29.96 o                         
 -14   4   4          6.46        -16.15        27.84 o                         
 -13   4   4        423.74        376.32        38.30 o                         
 -12   4   4       1214.66       1197.41        54.35 o                         
 -11   4   4       1305.24       1260.15        52.50 o                         
 -10   4   4       3820.55       3800.02        73.47 o                         
  -9   4   4        464.98        500.49        23.45 o                         
  -8   4   4        973.25       1006.76        31.49 o                         
  -7   4   4       1029.62       1250.60        32.56 o                         
  -6   4   4        795.15        859.09        32.13 o                         
  -5   4   4       5964.58       7118.45        93.14 o                         
  -4   4   4       7652.14       7956.58       100.27 o                         
  -3   4   4       5838.30       6279.34        81.06 o                         
  -2   4   4      41055.63      42963.21       463.14 o                         
  -1   4   4        658.85        728.44        19.61 o                         
   0   4   4      12465.12      12383.57       134.02 o                         
   1   4   4         51.69         69.41         9.43 o                         
   2   4   4       1145.43       1204.62        30.55 o                         
   3   4   4       1992.45       2089.86        34.38 o                         
   4   4   4      14292.65      14708.81       170.98 o                         
   5   4   4        250.33        258.22        19.82 o                         
   6   4   4      27623.96      27824.81       312.63 o                         
   7   4   4        964.86        946.23        47.50 o                         
   8   4   4      13588.99      13739.76       169.97 o                         
   9   4   4          3.73          0.84        15.06 o                         
  10   4   4       3129.38       3016.11        76.83 o                         
  11   4   4        210.58        193.61        27.95 o                         
  12   4   4        191.55        174.53        29.33 o                         
  13   4   4        102.31        128.52        36.53 o                         
  14   4   4          1.43         -1.60        33.55 o                         
  15   4   4          3.37         48.22        45.39 o                         
  16   4   4          2.74        -11.53        44.35 o                         
  17   4   4          7.57         76.12        50.40 o                         
 -18   5   4         30.54         -2.14        45.18 o                         
 -17   5   4        180.86        237.54        50.65 o                         
 -16   5   4         22.77         34.68        39.33 o                         
 -15   5   4        242.78        336.19        41.63 o                         
 -14   5   4          2.86        -14.68        29.20 o                         
 -13   5   4        275.86        304.92        36.25 o                         
 -12   5   4        245.34        278.23        34.29 o                         
 -11   5   4        312.23        274.21        32.33 o                         
 -10   5   4        825.59        795.70        36.85 o                         
  -9   5   4         36.49         -1.29        14.58 o                         
  -8   5   4         92.83         81.13        15.71 o                         
  -7   5   4        274.44        274.67        22.17 o                         
  -6   5   4        335.65        383.87        20.64 o                         
  -5   5   4       1617.76       1697.75        36.34 o                         
  -4   5   4       4622.76       4841.52        69.06 o                         
  -3   5   4       6330.07       6048.94        80.59 o                         
  -2   5   4       7505.92       7688.63        96.72 o                         
  -1   5   4        637.72        592.89        30.59 o                         
   0   5   4      10123.33      10181.70       114.48 o                         
   1   5   4        776.81        932.92        25.14 o                         
   2   5   4       1321.55       1251.86        36.04 o                         
   3   5   4       2611.14       2625.87        71.99 o                         
   4   5   4        791.40        907.83        22.76 o                         
   5   5   4      17490.33      17662.00       205.59 o                         
   6   5   4        631.53        638.00        23.43 o                         
   7   5   4       5976.88       5899.58        85.38 o                         
   8   5   4         43.78         41.86        14.57 o                         
   9   5   4       2126.30       2192.14        49.17 o                         
  10   5   4         37.58         50.93        19.49 o                         
  11   5   4        811.40        801.54        50.48 o                         
  12   5   4       1178.10       1140.71        60.30 o                         
  13   5   4        835.71        955.58        70.28 o                         
  14   5   4        903.78        962.70        72.66 o                         
  15   5   4        209.48        285.08        59.72 o                         
  16   5   4         29.94          7.65        47.87 o                         
  17   5   4         40.55         20.43        53.45 o                         
 -17   6   4        225.82        270.66        52.79 o                         
 -16   6   4         30.25         -3.77        49.70 o                         
 -15   6   4        204.56        191.72        44.14 o                         
 -14   6   4         49.12         -0.69        35.09 o                         
 -13   6   4        278.02        273.69        36.96 o                         
 -12   6   4        486.44        552.02        41.12 o                         
 -11   6   4       1553.96       1761.47        73.34 o                         
 -10   6   4        167.91        177.60        24.47 o                         
  -9   6   4       3435.94       3436.16        63.28 o                         
  -8   6   4       2294.09       2203.99        48.04 o                         
  -7   6   4         70.37         64.84        15.36 o                         
  -6   6   4       5383.62       5135.94        77.11 o                         
  -5   6   4       2773.02       2773.82        49.65 o                         
  -4   6   4       5224.37       5203.10        74.91 o                         
  -3   6   4       7698.30       7248.44        95.53 o                         
  -2   6   4       9856.42      10079.19       124.06 o                         
  -1   6   4      31649.70      32817.22       361.07 o                         
   0   6   4        100.97        103.31        10.90 o                         
   1   6   4       5795.17       5238.28        78.06 o                         
   2   6   4       2522.92       2511.60        54.26 o                         
   3   6   4       7387.74       7191.87       114.48 o                         
   4   6   4        442.08        384.55        25.78 o                         
   5   6   4       6503.51       6566.93        98.08 o                         
   6   6   4       2974.68       2829.57        49.85 o                         
   7   6   4        972.95        954.08        30.27 o                         
   8   6   4         29.04         28.77        17.49 o                         
   9   6   4        650.32        681.50        34.24 o                         
  10   6   4         31.49         20.82        21.61 o                         
  11   6   4        327.76        342.03        46.04 o                         
  12   6   4       1947.44       1990.92        92.52 o                         
  13   6   4       1321.91       1294.72        81.96 o                         
  14   6   4        237.57        276.86        52.90 o                         
  15   6   4        339.17        363.15        59.15 o                         
  16   6   4         30.18         21.37        52.71 o                         
  17   6   4         38.86         61.98        70.83 o                         
 -17   7   4          0.64         13.78        49.04 o                         
 -16   7   4        222.70        296.39        50.17 o                         
 -15   7   4          1.72         23.42        39.96 o                         
 -14   7   4        273.93        270.75        43.66 o                         
 -13   7   4        136.32        186.62        38.99 o                         
 -12   7   4       1548.71       1435.17       125.23 o                         
 -11   7   4         75.48        102.64        26.86 o                         
 -10   7   4       1587.09       1554.05        50.76 o                         
  -9   7   4       1617.25       1572.38        44.38 o                         
  -8   7   4       1750.20       1724.18        44.99 o                         
  -7   7   4       7123.35       6929.60       142.38 o                         
  -6   7   4         31.15         35.21        14.35 o                         
  -5   7   4      11079.56      10836.49       138.05 o                         
  -4   7   4       3082.15       3097.97        53.75 o                         
  -3   7   4        144.78        194.96        16.37 o                         
  -2   7   4       7693.43       7790.75       102.34 o                         
  -1   7   4       5179.65       5358.63        75.61 o                         
   0   7   4      24966.93      25346.32       268.26 o                         
   1   7   4       1780.27       1826.40        41.25 o                         
   2   7   4        470.28        375.82        25.74 o                         
   3   7   4       3132.34       2912.84        63.03 o                         
   4   7   4       1831.78       1902.18        53.24 o                         
   5   7   4        233.84        244.99        19.87 o                         
   6   7   4         69.49         78.84        15.88 o                         
   7   7   4        202.91        237.57        27.23 o                         
   8   7   4         86.25         89.18        24.06 o                         
   9   7   4        730.10        788.64        65.33 o                         
  10   7   4        221.82        202.08        34.33 o                         
  11   7   4       1970.92       1832.05        87.70 o                         
  12   7   4        854.38        962.08        69.99 o                         
  13   7   4       1194.83       1207.47        80.75 o                         
  14   7   4        194.38        269.82        53.71 o                         
  15   7   4        129.64        129.29        54.65 o                         
  16   7   4        201.48        173.20        59.20 o                         
 -17   8   4          9.22        -48.24        48.24 o                         
 -16   8   4         22.14         44.44        51.29 o                         
 -15   8   4        247.16        286.63        49.69 o                         
 -14   8   4         52.46         24.65        38.18 o                         
 -13   8   4         10.21         -2.21        32.15 o                         
 -12   8   4        210.08        190.20        37.34 o                         
 -11   8   4        594.46        573.56        51.81 o                         
 -10   8   4       1457.15       1516.07        84.29 o                         
  -9   8   4        287.28        285.17        25.48 o                         
  -8   8   4       8169.87       7945.63       185.94 o                         
  -7   8   4        509.08        489.12        27.47 o                         
  -6   8   4      16845.51      16260.88       198.99 o                         
  -5   8   4        404.30        495.31        26.42 o                         
  -4   8   4      10645.37      10823.47       138.87 o                         
  -3   8   4        285.45        334.93        20.43 o                         
  -2   8   4         14.17          4.69        12.43 o                         
  -1   8   4        623.80        671.53        25.15 o                         
   0   8   4       1663.63       1581.75        54.60 o                         
   1   8   4       2503.82       2552.35        54.47 o                         
   2   8   4       2928.24       2829.70        68.00 o                         
   3   8   4        208.28        178.61        22.36 o                         
   4   8   4        743.59        639.37        35.69 o                         
   5   8   4        374.00        376.86        30.55 o                         
   6   8   4       1983.71       1971.49        85.40 o                         
   7   8   4          7.36          4.73        20.86 o                         
   8   8   4       3388.86       3184.88       104.58 o                         
   9   8   4        102.88        176.25        40.07 o                         
  10   8   4       4616.17       4364.78       154.88 o                         
  11   8   4        319.40        362.10        82.88 o                         
  12   8   4       1345.70       1358.01       117.08 o                         
  13   8   4          8.37         46.43        45.79 o                         
  14   8   4         61.58         22.16        46.06 o                         
  15   8   4        144.83        151.25        55.18 o                         
  16   8   4         73.41         53.02        54.39 o                         
 -16   9   4        184.30        184.69        55.84 o                         
 -15   9   4         32.69        -17.88        47.62 o                         
 -14   9   4        555.33        678.28        70.26 o                         
 -13   9   4        125.86         93.69        48.02 o                         
 -12   9   4        102.58        133.16        35.48 o                         
 -11   9   4        411.77        421.11        43.75 o                         
 -10   9   4         43.09         90.04        28.35 o                         
  -9   9   4       3541.78       3490.42        84.46 o                         
  -8   9   4        507.37        565.69        46.01 o                         
  -7   9   4      13465.54      12475.03       393.30 o                         
  -6   9   4        194.73        205.99        21.83 o                         
  -5   9   4      15290.09      14377.16       218.15 o                         
  -4   9   4       2720.43       2724.30        53.77 o                         
  -3   9   4       1577.39       1488.87        39.28 o                         
  -2   9   4       2318.17       2264.02        47.10 o                         
  -1   9   4         36.14         40.18        19.21 o                         
   0   9   4       5742.00       5616.71        84.30 o                         
   1   9   4        930.16        928.03        32.43 o                         
   2   9   4       7894.23       7459.00       126.22 o                         
   3   9   4        380.48        382.87        35.97 o                         
   4   9   4       2988.51       2997.27        70.95 o                         
   5   9   4        186.98        168.87        25.96 o                         
   6   9   4        524.70        488.25        36.24 o                         
   7   9   4       1120.05       1124.08        61.03 o                         
   8   9   4        266.51        315.13        35.28 o                         
   9   9   4       1708.35       1887.95        67.64 o                         
  10   9   4         92.08        173.03        37.14 o                         
  11   9   4       1319.72       1168.77       126.34 o                         
  12   9   4         30.23         28.56        42.08 o                         
  13   9   4        533.86        629.22       109.04 o                         
  14   9   4         91.19         28.41        45.82 o                         
  15   9   4         63.49         59.41        54.35 o                         
 -16  10   4          1.59         29.38        54.53 o                         
 -15  10   4        384.52        447.83        66.27 o                         
 -14  10   4         97.03        141.79        52.43 o                         
 -13  10   4        235.67         90.06        53.57 o                         
 -12  10   4         13.64         25.48        39.38 o                         
 -11  10   4         63.76         77.95        29.47 o                         
 -10  10   4         13.42         48.90        27.45 o                         
  -9  10   4         15.17         15.55        22.76 o                         
  -8  10   4       1377.19       1395.55        51.07 o                         
  -7  10   4          2.49         13.89        20.90 o                         
  -6  10   4       2615.92       2522.85        62.91 o                         
  -5  10   4        538.84        574.61        30.25 o                         
  -4  10   4        101.84        136.48        20.16 o                         
  -3  10   4       1602.08       1693.42        43.69 o                         
  -2  10   4        312.45        346.02        23.21 o                         
  -1  10   4       2649.14       2600.09        52.08 o                         
   0  10   4       1066.41       1083.59        28.74 o                         
   1  10   4       9260.03       8923.78       143.82 o                         
   2  10   4        231.31        188.43        27.18 o                         
   3  10   4       5360.25       5129.74       101.60 o                         
   4  10   4        431.93        391.45        33.63 o                         
   5  10   4        831.11        812.47        44.70 o                         
   6  10   4         17.08         19.41        24.11 o                         
   7  10   4         45.09         39.90        26.40 o                         
   8  10   4          1.80         -6.54        25.87 o                         
   9  10   4       1135.72       1267.74        59.97 o                         
  10  10   4       1167.97       1134.07        65.82 o                         
  11  10   4        167.84        266.37        44.17 o                         
  12  10   4        269.89        346.96        56.44 o                         
  13  10   4        639.45        673.28        69.13 o                         
  14  10   4        275.82        146.21        74.27 o                         
  15  10   4        118.87        123.90        57.19 o                         
 -15  11   4         55.20         52.16        52.39 o                         
 -14  11   4        650.27        817.01        76.54 o                         
 -13  11   4        306.34        446.79        60.18 o                         
 -12  11   4        569.19        625.32        61.36 o                         
 -11  11   4        263.25        152.96        37.94 o                         
 -10  11   4        281.54        229.79        42.45 o                         
  -9  11   4        345.88        406.07        35.60 o                         
  -8  11   4        349.25        328.89        32.67 o                         
  -7  11   4         14.46         -0.73        23.92 o                         
  -6  11   4         79.50         52.72        22.93 o                         
  -5  11   4       1453.34       1453.49        50.01 o                         
  -4  11   4        534.31        545.10        36.80 o                         
  -3  11   4        882.58        876.94        34.77 o                         
  -2  11   4       4110.82       4146.49        77.89 o                         
  -1  11   4       2793.34       2749.39        69.62 o                         
   0  11   4       5122.71       5035.39        91.58 o                         
   1  11   4       1093.49        957.44        42.32 o                         
   2  11   4       4491.20       4175.32       172.47 o                         
   3  11   4         36.95         45.41        23.29 o                         
   4  11   4       1298.42       1416.59        66.21 o                         
   5  11   4        369.87        360.09        35.11 o                         
   6  11   4        440.62        482.06        38.85 o                         
   7  11   4       1828.71       1940.39        70.34 o                         
   8  11   4         59.49         28.95        29.02 o                         
   9  11   4        186.98        205.77        36.32 o                         
  10  11   4        211.67        279.80        42.41 o                         
  11  11   4          7.67         25.16        37.55 o                         
  12  11   4         87.87         48.77        49.25 o                         
  13  11   4          3.39          1.63        49.83 o                         
  14  11   4         22.19         23.54        54.14 o                         
 -14  12   4        161.32        196.73        56.18 o                         
 -13  12   4        205.58        340.80        67.19 o                         
 -12  12   4        299.17        198.99        51.88 o                         
 -11  12   4         30.64        -34.78        34.78 o                         
 -10  12   4        763.03        697.63        60.60 o                         
  -9  12   4         12.26        -30.02        30.02 o                         
  -8  12   4        523.94        595.52        44.96 o                         
  -7  12   4        428.09        450.47        35.42 o                         
  -6  12   4        735.51        751.42        48.11 o                         
  -5  12   4          2.80        -15.95        20.71 o                         
  -4  12   4       2966.56       2918.70        69.41 o                         
  -3  12   4        137.57        122.96        24.28 o                         
  -2  12   4       1239.82       1159.30        57.50 o                         
  -1  12   4        414.26        398.92        34.77 o                         
   0  12   4       2595.75       2572.47        66.06 o                         
   1  12   4       2133.23       2172.28        68.35 o                         
   2  12   4        303.14        283.84        29.90 o                         
   3  12   4       1864.06       1741.12        63.88 o                         
   4  12   4       2567.43       2443.40        75.40 o                         
   5  12   4        445.49        420.58        38.91 o                         
   6  12   4       3899.61       3709.94        94.34 o                         
   7  12   4        194.18        131.66        37.17 o                         
   8  12   4       3777.94       3869.61       180.63 o                         
   9  12   4         13.88          8.13        31.45 o                         
  10  12   4         97.15        119.23        40.93 o                         
  11  12   4         56.19         61.14        40.52 o                         
  12  12   4         12.11         52.98        48.45 o                         
  13  12   4         23.26         32.69        51.42 o                         
 -13  13   4        178.92        166.85        69.44 o                         
 -12  13   4         70.43        109.08        50.84 o                         
 -11  13   4        209.85        165.72        43.76 o                         
 -10  13   4        561.70        644.13        56.39 o                         
  -9  13   4        359.50        315.78        40.81 o                         
  -8  13   4        586.50        625.39        57.41 o                         
  -7  13   4         36.58         52.74        29.09 o                         
  -6  13   4         85.82        123.66        30.83 o                         
  -5  13   4         14.94         -8.27        25.25 o                         
  -4  13   4        489.13        419.39        50.50 o                         
  -3  13   4        583.29        619.20        48.30 o                         
  -2  13   4        606.48        699.71        51.82 o                         
  -1  13   4         12.75          8.71        29.58 o                         
   0  13   4        306.46        375.97        36.21 o                         
   1  13   4         18.70         18.18        22.93 o                         
   2  13   4         48.59         43.09        24.42 o                         
   3  13   4       1803.29       1783.27        65.57 o                         
   4  13   4        111.42        142.80        31.80 o                         
   5  13   4       3230.68       3097.40        91.58 o                         
   6  13   4        270.28        331.94        40.21 o                         
   7  13   4       2355.89       2518.87       152.13 o                         
   8  13   4         48.33         59.08        32.98 o                         
   9  13   4        383.04        438.31        60.99 o                         
  10  13   4          2.18        -18.30        37.89 o                         
  11  13   4          1.14        -14.64        39.99 o                         
  12  13   4        241.06        240.43        53.75 o                         
 -12  14   4         66.36         22.61        51.34 o                         
 -11  14   4        522.60        586.74        68.39 o                         
 -10  14   4        340.32        328.96        49.96 o                         
  -9  14   4       1002.55       1091.56        69.67 o                         
  -8  14   4        106.13        104.07        34.28 o                         
  -7  14   4        596.91        612.32        75.60 o                         
  -6  14   4         16.82         22.23        38.03 o                         
  -5  14   4         56.49         55.28        61.02 o                         
  -4  14   4        181.69        143.28        42.24 o                         
  -3  14   4       2611.73       2686.20       107.63 o                         
  -2  14   4        443.83        430.52        48.71 o                         
  -1  14   4       1355.81       1486.30        72.57 o                         
   0  14   4        827.66        900.90        74.63 o                         
   1  14   4       1371.60       1431.20        72.00 o                         
   2  14   4         22.96        -16.49        23.49 o                         
   3  14   4        449.11        477.21        39.57 o                         
   4  14   4        305.13        301.00        43.98 o                         
   5  14   4        265.58        289.56        39.61 o                         
   6  14   4        505.55        466.56        46.00 o                         
   7  14   4        485.26        563.70        62.49 o                         
   8  14   4        832.19        764.90        57.09 o                         
   9  14   4         38.62         51.89        40.39 o                         
  10  14   4        193.29        168.80        45.50 o                         
  11  14   4        117.50         65.90        50.85 o                         
 -11  15   4        161.50        165.63        48.67 o                         
 -10  15   4        234.56        308.06        58.66 o                         
  -9  15   4          1.15        -30.12        69.80 o                         
  -8  15   4        173.87        183.13        56.33 o                         
  -7  15   4         75.96         44.76        44.45 o                         
  -6  15   4          1.78         54.47        42.45 o                         
  -5  15   4         13.04         30.65        41.57 o                         
  -4  15   4       1204.55       1183.06        82.23 o                         
  -3  15   4        154.62         64.89        45.06 o                         
  -2  15   4       2341.28       2427.28       120.23 o                         
  -1  15   4        186.90        210.67        82.36 o                         
   0  15   4       1359.14       1299.47        71.61 o                         
   1  15   4        121.99        151.79        39.79 o                         
   2  15   4        590.33        555.33        46.90 o                         
   3  15   4         43.42         60.46        32.26 o                         
   4  15   4         19.76         29.74        28.34 o                         
   5  15   4         31.82        -39.30        39.30 o                         
   6  15   4         76.35         61.46        35.75 o                         
   7  15   4         65.35          0.09        35.51 o                         
   8  15   4          3.36         39.60        40.78 o                         
   9  15   4         76.90        124.39        46.52 o                         
  10  15   4         56.75         16.94        44.50 o                         
  -9  16   4         39.81         99.50        63.69 o                         
  -8  16   4        604.35        690.52        92.42 o                         
  -7  16   4          2.06        -48.07        48.07 o                         
  -6  16   4        886.42        981.68        79.74 o                         
  -5  16   4         23.92         25.35        44.89 o                         
  -4  16   4        290.49        345.07        74.38 o                         
  -3  16   4        533.66        600.98        67.96 o                         
  -2  16   4         39.61         56.13        58.50 o                         
  -1  16   4        188.05        128.32        74.27 o                         
   0  16   4         25.81        110.35        46.23 o                         
   1  16   4         36.71         83.53        47.56 o                         
   2  16   4        211.04        271.54        41.17 o                         
   3  16   4          1.00         30.40        34.03 o                         
   4  16   4        109.91        144.42        39.54 o                         
   5  16   4          0.25         35.04        37.90 o                         
   6  16   4        176.44        277.00        48.90 o                         
   7  16   4         69.10        123.30        41.90 o                         
   8  16   4        130.76        154.01        45.04 o                         
  -7  17   4        605.14        712.62        77.26 o                         
  -6  17   4         16.23        -26.65        49.43 o                         
  -5  17   4        716.18        949.00        82.11 o                         
  -4  17   4        152.53        162.54        55.64 o                         
  -3  17   4         81.69         50.01        51.04 o                         
  -2  17   4        130.82        188.87        54.24 o                         
  -1  17   4         12.35        -43.76        45.68 o                         
   0  17   4          9.86          0.00        46.66 o                         
   1  17   4          0.89        -34.86        49.54 o                         
   2  17   4         22.30         -0.72        46.79 o                         
   3  17   4         99.87        105.16        51.26 o                         
   4  17   4          3.83         63.44        49.92 o                         
   5  17   4        100.75         62.15        38.35 o                         
   6  17   4        130.35        186.64        43.81 o                         
  -4  18   4          0.08         -5.79        52.83 o                         
  -3  18   4          3.41        -10.03        50.83 o                         
  -2  18   4          6.87        -57.31        57.69 o                         
  -1  18   4         37.34         24.69        51.98 o                         
   0  18   4         22.85         33.39        55.58 o                         
   1  18   4        127.90        153.86        58.73 o                         
   2  18   4          6.66         -5.07        49.27 o                         
   3  18   4        102.92         64.38        66.62 o                         
 -17   0   5        193.50        201.65        58.25 o                         
 -15   0   5       2672.82       2827.36       164.00 o                         
 -13   0   5       4096.96       3812.46       128.13 o                         
 -11   0   5       1847.20       1979.78       118.77 o                         
  -9   0   5         31.85         74.29        28.97 o                         
  -7   0   5      26641.51      29013.39       457.00 o                         
  -5   0   5       2018.21       1798.53        66.57 o                         
  -3   0   5       7260.51       7966.14       134.20 o                         
  -1   0   5      25741.43      27822.35       496.78 o                         
   1   0   5      27728.54      29443.88       400.09 o                         
   3   0   5      28811.92      30766.49       474.18 o                         
   5   0   5       1342.65       1122.59        39.21 o                         
   7   0   5        146.72        167.25        26.39 o                         
   9   0   5       7006.73       6975.56       139.89 o                         
  11   0   5       8773.10       8295.18       392.69 o                         
  13   0   5        718.94        740.97        66.69 o                         
  15   0   5         23.43        -10.14        45.11 o                         
  17   0   5        183.07        148.10        77.93 o                         
 -18   1   5         18.40         18.98        39.04 o                         
 -17   1   5          3.14         23.54        39.13 o                         
 -16   1   5        245.65        290.46        41.30 o                         
 -15   1   5          0.85         25.47        31.08 o                         
 -14   1   5       1482.44       1487.32        93.21 o                         
 -13   1   5        312.01        231.04        32.80 o                         
 -12   1   5        894.69        911.56        58.64 o                         
 -11   1   5        320.75        281.75        30.47 o                         
 -10   1   5        271.28        262.60        26.50 o                         
  -9   1   5        238.33        251.73        19.34 o                         
  -8   1   5       7983.68       8074.02       105.58 o                         
  -7   1   5        804.15        865.77        28.62 o                         
  -6   1   5       5609.28       5235.33        71.82 o                         
  -5   1   5        848.54        864.57        32.46 o                         
  -4   1   5        558.95        589.11        21.44 o                         
  -3   1   5       2514.20       2637.43        39.22 o                         
  -2   1   5      12141.77      13155.01       148.42 o                         
  -1   1   5       2401.67       2532.89        49.40 o                         
   0   1   5       3660.09       3965.78        55.34 o                         
   1   1   5      27637.73      29296.75       312.34 o                         
   2   1   5      11924.02      12294.96       140.62 o                         
   3   1   5       6939.54       6920.11        86.17 o                         
   4   1   5       2926.97       2809.26        50.53 o                         
   5   1   5       7538.76       7490.33       102.73 o                         
   6   1   5        403.63        363.15        18.28 o                         
   7   1   5       3270.47       3167.02        64.90 o                         
   8   1   5       1102.23       1066.23        31.93 o                         
   9   1   5       2090.32       2071.31        45.76 o                         
  10   1   5      11066.04      10877.52       198.80 o                         
  11   1   5          0.60         -2.96        22.02 o                         
  12   1   5       2320.14       2215.60        70.24 o                         
  13   1   5         22.53          6.59        27.36 o                         
  14   1   5        154.95        185.51        34.62 o                         
  15   1   5        672.31        583.40        49.32 o                         
  16   1   5         12.38         35.64        40.44 o                         
  17   1   5        385.00        407.69        56.08 o                         
 -18   2   5        229.60        247.05        46.52 o                         
 -17   2   5         41.65         43.84        36.56 o                         
 -16   2   5         91.53        135.46        38.26 o                         
 -15   2   5          4.86         -9.25        29.97 o                         
 -14   2   5         13.86         10.60        28.50 o                         
 -13   2   5        669.20        617.51        44.23 o                         
 -12   2   5        205.86        197.63        30.53 o                         
 -11   2   5       1853.08       1663.91        64.09 o                         
 -10   2   5        264.88        254.57        27.09 o                         
  -9   2   5       2394.18       2283.71        44.43 o                         
  -8   2   5       5755.29       5663.76        80.48 o                         
  -7   2   5      12296.23      12315.25       149.42 o                         
  -6   2   5       9786.63       9868.79       121.87 o                         
  -5   2   5        231.61        256.20        14.79 o                         
  -4   2   5      14067.96      14517.52       166.73 o                         
  -3   2   5      22072.01      23816.30       262.16 o                         
  -2   2   5        236.75        287.98        17.60 o                         
  -1   2   5       5041.17       5561.49        69.18 o                         
   0   2   5       2237.73       2247.72        32.38 o                         
   1   2   5       1509.79       1483.25        27.83 o                         
   2   2   5      11942.21      12172.13       139.95 o                         
   3   2   5      14127.06      14899.92       170.22 o                         
   4   2   5      12936.76      12388.32       145.93 o                         
   5   2   5       1400.13       1547.65        46.03 o                         
   6   2   5       2456.62       2271.04        42.04 o                         
   7   2   5        328.40        300.42        18.59 o                         
   8   2   5       1496.72       1410.59        36.83 o                         
   9   2   5       3957.51       3623.93       101.60 o                         
  10   2   5        553.14        542.79        38.75 o                         
  11   2   5       3827.91       3856.09        85.43 o                         
  12   2   5          3.04          0.84        24.26 o                         
  13   2   5        259.31        302.89        50.83 o                         
  14   2   5        177.84        207.65        36.40 o                         
  15   2   5          3.27        -29.10        31.93 o                         
  16   2   5        932.85       1014.19        70.38 o                         
  17   2   5        105.14         59.53        51.64 o                         
 -18   3   5         52.33         29.71        41.49 o                         
 -17   3   5          2.22          5.52        37.08 o                         
 -16   3   5         36.97         16.40        34.06 o                         
 -15   3   5        148.33        189.51        37.21 o                         
 -14   3   5         18.27        -28.77        28.77 o                         
 -13   3   5         51.73         60.48        27.65 o                         
 -12   3   5        117.21        101.27        27.72 o                         
 -11   3   5          9.26        -16.31        22.36 o                         
 -10   3   5       1268.24       1266.57        65.75 o                         
  -9   3   5       1149.54       1161.36        32.85 o                         
  -8   3   5       2016.69       1912.70        40.83 o                         
  -7   3   5      10305.06      10160.95       127.73 o                         
  -6   3   5          7.98         -3.22        11.47 o                         
  -5   3   5        488.93        471.05        19.42 o                         
  -4   3   5      16618.35      17247.34       196.77 o                         
  -3   3   5      13926.71      15193.55       173.64 o                         
  -2   3   5      75340.82      79634.17       844.36 o                         
  -1   3   5        546.05        588.87        17.17 o                         
   0   3   5      43360.60      45988.96       463.41 o                         
   1   3   5       4370.41       4651.50        64.90 o                         
   2   3   5       4702.75       5021.40        60.52 o                         
   3   3   5       4192.02       4265.73        59.01 o                         
   4   3   5        121.57         79.98        10.48 o                         
   5   3   5        531.19        420.52        18.58 o                         
   6   3   5        895.46        853.88        26.66 o                         
   7   3   5          4.41          9.33        11.68 o                         
   8   3   5        287.50        315.64        21.13 o                         
   9   3   5        982.07        885.25        37.26 o                         
  10   3   5         10.54         25.62        20.42 o                         
  11   3   5        149.06        109.40        24.98 o                         
  12   3   5         55.55         53.79        26.18 o                         
  13   3   5         43.44         31.69        28.35 o                         
  14   3   5        885.25        894.23        60.10 o                         
  15   3   5        315.11        435.83        57.44 o                         
  16   3   5        511.92        512.64        66.63 o                         
  17   3   5        310.33        232.01        58.52 o                         
 -18   4   5          9.66        -27.08        45.05 o                         
 -17   4   5        194.93        121.08        41.11 o                         
 -16   4   5          6.34        -19.45        33.47 o                         
 -15   4   5          1.61         12.19        30.83 o                         
 -14   4   5         47.88         53.00        30.22 o                         
 -13   4   5        728.56        765.21        47.01 o                         
 -12   4   5        148.54        166.81        30.38 o                         
 -11   4   5          2.02         -4.76        22.35 o                         
 -10   4   5       1697.20       1666.80        48.59 o                         
  -9   4   5       1540.55       1565.02        39.52 o                         
  -8   4   5        609.03        714.27        29.40 o                         
  -7   4   5        792.73        839.40        31.23 o                         
  -6   4   5        263.91        297.04        18.22 o                         
  -5   4   5       4743.18       4744.78        68.57 o                         
  -4   4   5         16.01         38.82        14.36 o                         
  -3   4   5      42543.88      44630.70       482.93 o                         
  -2   4   5          0.23          3.57         9.15 o                         
  -1   4   5      64220.47      67610.30       720.37 o                         
   0   4   5       2535.97       2456.99        36.38 o                         
   1   4   5       1800.29       1679.14        36.44 o                         
   2   4   5        234.27        224.09        16.73 o                         
   3   4   5        488.21        599.29        22.97 o                         
   4   4   5       5320.72       5441.50        80.40 o                         
   5   4   5      12925.62      13008.85       156.25 o                         
   6   4   5          5.02          3.31        11.19 o                         
   7   4   5       2457.50       2385.33        54.12 o                         
   8   4   5        246.04        272.99        20.49 o                         
   9   4   5       1537.34       1549.19        41.99 o                         
  10   4   5         85.24         65.71        19.46 o                         
  11   4   5       1488.16       1539.58        56.72 o                         
  12   4   5         41.81         60.12        29.81 o                         
  13   4   5        595.06        591.73        50.18 o                         
  14   4   5          0.13         -5.34        38.99 o                         
  15   4   5       1633.51       1719.49        97.57 o                         
  16   4   5        404.65        402.63        67.37 o                         
  17   4   5         76.75        155.07        56.40 o                         
 -18   5   5        130.46        168.31        63.69 o                         
 -17   5   5         20.02         85.77        45.60 o                         
 -16   5   5          0.18         -9.82        38.88 o                         
 -15   5   5         38.79         50.30        33.79 o                         
 -14   5   5        109.76        107.26        33.69 o                         
 -13   5   5         17.81        -26.43        26.43 o                         
 -12   5   5          5.13         29.83        25.66 o                         
 -11   5   5       3108.85       3144.73        82.70 o                         
 -10   5   5       1989.41       1964.91        54.20 o                         
  -9   5   5       8118.03       7990.36       120.09 o                         
  -8   5   5       3228.18       2987.35        55.65 o                         
  -7   5   5       5502.98       5424.66        80.87 o                         
  -6   5   5         65.97         58.46        14.17 o                         
  -5   5   5       9520.87       9521.13       120.90 o                         
  -4   5   5         28.92         48.10        11.69 o                         
  -3   5   5        665.01        662.16        25.47 o                         
  -2   5   5      26680.71      26216.52       291.45 o                         
  -1   5   5       3312.76       3340.32        50.50 o                         
   0   5   5      13040.99      13158.82       144.74 o                         
   1   5   5        531.18        639.86        31.06 o                         
   2   5   5        265.90        285.71        15.63 o                         
   3   5   5       3995.84       4204.39        66.53 o                         
   4   5   5       3701.39       3819.34        56.76 o                         
   5   5   5       1595.71       1489.03        39.23 o                         
   6   5   5       3320.81       3214.43        54.23 o                         
   7   5   5       3048.11       2867.93        64.01 o                         
   8   5   5        148.99        165.11        18.76 o                         
   9   5   5       2191.72       2085.84        48.74 o                         
  10   5   5         17.37         24.12        21.75 o                         
  11   5   5          0.95         26.40        25.65 o                         
  12   5   5        150.99         61.24        37.08 o                         
  13   5   5         40.43         70.66        42.22 o                         
  14   5   5        300.33        319.67        55.04 o                         
  15   5   5          0.45         -3.36        45.00 o                         
  16   5   5        367.42        486.85        67.47 o                         
  17   5   5          2.55         -3.25        62.39 o                         
 -17   6   5         20.56        -14.50        42.58 o                         
 -16   6   5          1.69         43.19        40.99 o                         
 -15   6   5        163.04        155.36        41.93 o                         
 -14   6   5          0.67        -28.80        31.54 o                         
 -13   6   5         21.58         -3.84        29.81 o                         
 -12   6   5       2462.83       2529.01        78.39 o                         
 -11   6   5         38.73         39.06        24.73 o                         
 -10   6   5       1866.22       1871.44        77.02 o                         
  -9   6   5       2483.30       2463.99        75.12 o                         
  -8   6   5       7248.77       7262.42       104.06 o                         
  -7   6   5        982.87        962.40        32.68 o                         
  -6   6   5       9965.67      10768.48       137.81 o                         
  -5   6   5         11.93         -9.26        12.15 o                         
  -4   6   5         17.25         19.60        11.49 o                         
  -3   6   5       4168.76       4191.18        63.67 o                         
  -2   6   5         47.19         32.98        11.79 o                         
  -1   6   5       4795.10       4735.09        67.41 o                         
   0   6   5        467.81        492.39        17.39 o                         
   1   6   5        279.50        319.62        17.97 o                         
   2   6   5       3345.63       3199.85        64.08 o                         
   3   6   5       1381.54       1375.27        60.68 o                         
   4   6   5      10305.43      10159.97       153.85 o                         
   5   6   5       4396.88       4370.79        72.62 o                         
   6   6   5       9052.12       9204.47       120.31 o                         
   7   6   5        104.37        104.06        23.90 o                         
   8   6   5        957.91        942.61        37.23 o                         
   9   6   5        257.70        254.73        30.38 o                         
  10   6   5        125.86        140.69        30.48 o                         
  11   6   5        194.54        199.77        43.84 o                         
  12   6   5          5.01          9.06        35.78 o                         
  13   6   5        184.58        236.73        75.56 o                         
  14   6   5        146.91        163.38        53.11 o                         
  15   6   5        156.38        191.35        54.73 o                         
  16   6   5        152.46        145.49        57.07 o                         
 -17   7   5         10.18         32.85        45.67 o                         
 -16   7   5       1018.79       1068.05        74.24 o                         
 -15   7   5          1.86        -27.39        38.65 o                         
 -14   7   5       1022.33       1055.45        66.20 o                         
 -13   7   5         94.44         45.87        33.46 o                         
 -12   7   5       1043.46       1037.47        53.01 o                         
 -11   7   5       1268.34       1320.59        56.02 o                         
 -10   7   5        284.78        342.93        29.41 o                         
  -9   7   5       3154.14       3067.40        61.70 o                         
  -8   7   5        392.12        392.80        26.17 o                         
  -7   7   5       3632.42       3696.06        65.34 o                         
  -6   7   5        633.05        661.94        28.90 o                         
  -5   7   5          4.49         -7.51        13.34 o                         
  -4   7   5         40.24         32.43        13.23 o                         
  -3   7   5        491.89        445.12        24.95 o                         
  -2   7   5        206.02        270.18        18.15 o                         
  -1   7   5       1153.58       1173.62        30.28 o                         
   0   7   5       2179.63       2010.76        36.36 o                         
   1   7   5        495.73        553.35        29.54 o                         
   2   7   5       7500.28       7210.76       117.51 o                         
   3   7   5       6698.55       6827.83       114.02 o                         
   4   7   5       5024.19       4759.12        89.91 o                         
   5   7   5       7597.73       7403.61       136.52 o                         
   6   7   5       5337.60       4931.02       165.38 o                         
   7   7   5       3493.21       3437.05        94.45 o                         
   8   7   5         34.55         13.07        22.42 o                         
   9   7   5       3620.86       3525.27        82.98 o                         
  10   7   5         52.07         41.23        27.38 o                         
  11   7   5        136.78        110.72        40.50 o                         
  12   7   5       1036.12        938.98        70.40 o                         
  13   7   5        180.51        182.75        49.75 o                         
  14   7   5          9.52          1.38        50.08 o                         
  15   7   5        119.33        135.15        67.51 o                         
  16   7   5        130.83        150.83        57.80 o                         
 -17   8   5        365.72        267.51        68.20 o                         
 -16   8   5        101.39         11.55        45.00 o                         
 -15   8   5       1927.51       1930.43        99.71 o                         
 -14   8   5         27.70         11.92        37.71 o                         
 -13   8   5       2235.82       2279.10        88.10 o                         
 -12   8   5         54.60         83.07        34.32 o                         
 -11   8   5       1213.27       1233.31        62.26 o                         
 -10   8   5         28.20         69.64        23.04 o                         
  -9   8   5        142.69        166.83        26.28 o                         
  -8   8   5        665.19        661.33        32.65 o                         
  -7   8   5        882.12        939.58        35.60 o                         
  -6   8   5        183.80        177.00        20.72 o                         
  -5   8   5       3424.41       3367.54        60.95 o                         
  -4   8   5         40.54         35.03        14.92 o                         
  -3   8   5       4189.97       4376.43        69.42 o                         
  -2   8   5         78.57         80.43        14.47 o                         
  -1   8   5       7031.14       7123.14        97.17 o                         
   0   8   5        236.40        276.14        16.45 o                         
   1   8   5      11456.04      11752.36       148.18 o                         
   2   8   5       1429.13       1338.43        46.33 o                         
   3   8   5       8064.35       7887.18       130.52 o                         
   4   8   5         29.29         23.17        20.10 o                         
   5   8   5       4366.14       4060.09        91.64 o                         
   6   8   5         34.08         28.08        22.09 o                         
   7   8   5        475.32        493.43        46.96 o                         
   8   8   5         63.74         33.03        25.08 o                         
   9   8   5       1207.85       1198.51        55.00 o                         
  10   8   5         20.60         48.29        31.17 o                         
  11   8   5       1930.80       1892.53        93.16 o                         
  12   8   5        413.18        551.78        74.38 o                         
  13   8   5        671.77        672.45        93.59 o                         
  14   8   5         11.54         -5.30        48.12 o                         
  15   8   5          4.70        -33.43        47.36 o                         
 -16   9   5        229.97        219.56        69.57 o                         
 -15   9   5        364.45        460.90        64.91 o                         
 -14   9   5        656.44        669.56        60.15 o                         
 -13   9   5         88.74         47.55        36.99 o                         
 -12   9   5        100.74        117.90        35.65 o                         
 -11   9   5        544.26        519.23        46.58 o                         
 -10   9   5        113.38        104.77        28.42 o                         
  -9   9   5        322.99        294.22        37.73 o                         
  -8   9   5       2620.05       2691.37        85.56 o                         
  -7   9   5        304.38        273.35        25.14 o                         
  -6   9   5       4036.15       4091.78        72.41 o                         
  -5   9   5       4541.00       4561.07        76.35 o                         
  -4   9   5       1109.02       1249.42        39.63 o                         
  -3   9   5        120.96        119.32        17.79 o                         
  -2   9   5       2255.95       2372.51        49.05 o                         
  -1   9   5         73.77         63.75        15.03 o                         
   0   9   5       2719.13       2499.23        49.89 o                         
   1   9   5       2458.11       2481.13        57.06 o                         
   2   9   5       8305.95       8303.16       137.50 o                         
   3   9   5       2539.80       2224.08        70.88 o                         
   4   9   5       5830.75       5412.52       153.54 o                         
   5   9   5        439.85        435.44        34.99 o                         
   6   9   5        634.56        603.13        40.49 o                         
   7   9   5       1581.85       1540.75        60.13 o                         
   8   9   5        180.17        210.95        31.60 o                         
   9   9   5         47.41         25.42        30.30 o                         
  10   9   5       1804.15       1898.50        79.62 o                         
  11   9   5        497.87        534.51        58.94 o                         
  12   9   5       1396.24       1415.98        87.95 o                         
  13   9   5         36.17         87.93        48.16 o                         
  14   9   5        175.88        159.93        55.29 o                         
  15   9   5          2.98        -40.39        49.24 o                         
 -15  10   5        132.32        138.48        54.73 o                         
 -14  10   5        348.86        345.95        84.75 o                         
 -13  10   5        173.26        184.36        62.32 o                         
 -12  10   5         66.85         54.57        51.25 o                         
 -11  10   5          3.96         -3.33        28.16 o                         
 -10  10   5       1675.84       1785.18        66.59 o                         
  -9  10   5        417.93        450.50        34.18 o                         
  -8  10   5       2209.62       2056.56        76.86 o                         
  -7  10   5       2790.52       2656.84        65.82 o                         
  -6  10   5       7988.31       7713.99       114.12 o                         
  -5  10   5        190.24        202.74        22.74 o                         
  -4  10   5      11177.44      10968.46       181.16 o                         
  -3  10   5       1147.28       1160.77        45.48 o                         
  -2  10   5        619.63        624.16        37.66 o                         
  -1  10   5          9.37         12.38        14.83 o                         
   0  10   5        438.81        455.23        29.97 o                         
   1  10   5        145.61        105.02        21.36 o                         
   2  10   5       5056.90       4901.72        89.97 o                         
   3  10   5       4861.04       4739.12        97.11 o                         
   4  10   5       2019.84       1843.76        90.40 o                         
   5  10   5       1189.09       1085.77        51.48 o                         
   6  10   5        967.72        903.20        48.60 o                         
   7  10   5         15.04         59.06        27.70 o                         
   8  10   5       1150.22       1194.72        68.04 o                         
   9  10   5        569.66        608.38        45.73 o                         
  10  10   5        364.47        365.89        45.97 o                         
  11  10   5        637.83        638.86        73.77 o                         
  12  10   5        547.61        607.51        65.77 o                         
  13  10   5         14.46         18.98        46.37 o                         
  14  10   5         34.41         15.50        51.79 o                         
 -15  11   5        127.30         70.96        54.30 o                         
 -14  11   5        107.55         97.31        53.54 o                         
 -13  11   5        291.12        215.20        59.05 o                         
 -12  11   5          0.69        -48.36        48.36 o                         
 -11  11   5        599.40        577.54        51.93 o                         
 -10  11   5          5.57         11.95        27.67 o                         
  -9  11   5        894.04        801.74        44.68 o                         
  -8  11   5        316.74        301.93        35.88 o                         
  -7  11   5       2088.01       2012.24        72.57 o                         
  -6  11   5        455.87        422.41        33.11 o                         
  -5  11   5       4924.60       4538.90        87.37 o                         
  -4  11   5       4624.95       4809.90        82.32 o                         
  -3  11   5       2249.19       2104.94        51.22 o                         
  -2  11   5       3566.44       3638.14        74.40 o                         
  -1  11   5          3.97         14.23        22.57 o                         
   0  11   5        229.70        247.99        26.71 o                         
   1  11   5       2647.05       2420.05        63.14 o                         
   2  11   5        354.37        292.14        29.47 o                         
   3  11   5       1716.07       1703.80        68.61 o                         
   4  11   5       1934.05       1904.44        79.77 o                         
   5  11   5        472.78        549.80        48.46 o                         
   6  11   5        310.66        331.48        47.92 o                         
   7  11   5         79.54         75.06        29.09 o                         
   8  11   5        338.17        364.83        40.55 o                         
   9  11   5        268.69        292.16        38.49 o                         
  10  11   5          3.09         36.83        34.39 o                         
  11  11   5        369.40        306.44        65.25 o                         
  12  11   5         67.89         87.64        55.22 o                         
  13  11   5        204.25        228.87        58.10 o                         
  14  11   5        137.85        123.97        64.98 o                         
 -14  12   5        101.94        127.30        61.82 o                         
 -13  12   5         26.28         88.75        50.85 o                         
 -12  12   5         33.82         89.65        47.23 o                         
 -11  12   5        650.40        629.12        58.20 o                         
 -10  12   5         55.86         70.10        37.51 o                         
  -9  12   5        241.18        250.50        36.55 o                         
  -8  12   5         88.13         88.56        28.05 o                         
  -7  12   5          2.77         -6.50        23.09 o                         
  -6  12   5        294.24        283.62        43.89 o                         
  -5  12   5        990.92        949.41        44.60 o                         
  -4  12   5        382.86        318.62        34.47 o                         
  -3  12   5       8717.62       8677.42       278.98 o                         
  -2  12   5          2.50         17.83        26.88 o                         
  -1  12   5       9865.38       9099.37       189.71 o                         
   0  12   5        889.81        841.11        46.29 o                         
   1  12   5       4294.01       4147.17        85.88 o                         
   2  12   5       1011.43        991.51        50.58 o                         
   3  12   5         58.18         79.08        24.56 o                         
   4  12   5        286.78        295.00        34.45 o                         
   5  12   5         33.90         13.17        27.15 o                         
   6  12   5          9.59        -21.53        26.16 o                         
   7  12   5         27.00         63.78        30.70 o                         
   8  12   5         18.96        104.23        33.20 o                         
   9  12   5        153.86        161.47        37.61 o                         
  10  12   5         65.25        106.08        39.95 o                         
  11  12   5         68.49         99.30        41.36 o                         
  12  12   5         75.71         77.57        60.25 o                         
  13  12   5        174.46        113.98        57.42 o                         
 -13  13   5          0.21         -7.72        51.96 o                         
 -12  13   5        350.23        325.85        57.63 o                         
 -11  13   5        164.72        228.24        51.76 o                         
 -10  13   5        665.28        786.81        60.59 o                         
  -9  13   5        221.76        242.10        39.36 o                         
  -8  13   5        311.05        385.75        40.41 o                         
  -7  13   5         44.18         -6.58        28.57 o                         
  -6  13   5         25.09        -27.40        27.40 o                         
  -5  13   5         19.03          4.20        30.26 o                         
  -4  13   5       3024.98       2853.52        91.82 o                         
  -3  13   5         58.98         92.61        32.09 o                         
  -2  13   5       2200.94       2097.68        79.12 o                         
  -1  13   5          1.01         -3.53        34.09 o                         
   0  13   5       2956.02       2975.45        83.55 o                         
   1  13   5          6.23        -24.92        24.92 o                         
   2  13   5        928.25        919.99        47.56 o                         
   3  13   5         29.12         24.95        24.99 o                         
   4  13   5        155.66        204.91        33.97 o                         
   5  13   5        529.70        601.13        47.28 o                         
   6  13   5        162.85        209.88        36.26 o                         
   7  13   5       1138.25       1188.50        63.15 o                         
   8  13   5         14.86        -31.56        32.68 o                         
   9  13   5         12.78         38.39        39.58 o                         
  10  13   5        119.67        115.65        42.75 o                         
  11  13   5          8.74         29.68        44.29 o                         
  12  13   5          0.23         48.20        54.35 o                         
 -12  14   5         59.91         25.41        50.99 o                         
 -11  14   5         69.27         62.09        43.88 o                         
 -10  14   5        638.55        689.41        63.15 o                         
  -9  14   5         69.16         73.67        38.94 o                         
  -8  14   5        456.01        487.70        51.92 o                         
  -7  14   5          1.06         56.16        39.31 o                         
  -6  14   5        110.42         86.19        55.85 o                         
  -5  14   5        427.22        455.45        61.98 o                         
  -4  14   5          2.23        -31.02        31.02 o                         
  -3  14   5       1397.70       1446.67        84.25 o                         
  -2  14   5          4.48         50.86        34.66 o                         
  -1  14   5       1208.59       1192.50        66.93 o                         
   0  14   5         28.22        -22.59        31.25 o                         
   1  14   5        616.63        653.69        54.24 o                         
   2  14   5        459.42        488.15        38.89 o                         
   3  14   5        188.16        144.28        30.62 o                         
   4  14   5       1186.34       1162.59        55.59 o                         
   5  14   5          4.23         38.78        31.52 o                         
   6  14   5       1872.48       1890.69        99.43 o                         
   7  14   5          0.78         -6.33        32.91 o                         
   8  14   5        343.13        342.21        45.59 o                         
   9  14   5          8.19         -5.75        39.36 o                         
  10  14   5         16.66         -1.54        42.19 o                         
  11  14   5         38.75        114.02        52.78 o                         
 -11  15   5        479.40        483.13        78.96 o                         
 -10  15   5         17.48         11.33        63.72 o                         
  -9  15   5       1064.32       1010.52       109.12 o                         
  -8  15   5         43.78         60.63        47.20 o                         
  -7  15   5        501.72        696.54        82.13 o                         
  -6  15   5          3.59        -32.08        39.99 o                         
  -5  15   5        223.02        254.14        50.82 o                         
  -4  15   5         78.85         53.59        48.13 o                         
  -3  15   5         43.95         58.77        44.72 o                         
  -2  15   5         34.05         77.13        43.49 o                         
  -1  15   5        355.47        382.91        48.48 o                         
   0  15   5         29.59        -32.18        32.18 o                         
   1  15   5          7.59        -15.52        33.80 o                         
   2  15   5        136.68        196.48        37.01 o                         
   3  15   5        322.62        387.79        39.08 o                         
   4  15   5        212.09        232.98        35.86 o                         
   5  15   5        729.11        785.76        59.95 o                         
   6  15   5          2.43        -14.97        34.55 o                         
   7  15   5       1099.27       1093.92        70.84 o                         
   8  15   5          0.17        -17.32        36.19 o                         
   9  15   5        177.29        280.55        52.82 o                         
  -9  16   5         28.16        122.86        94.54 o                         
  -8  16   5        260.58        349.55        60.85 o                         
  -7  16   5          6.62         19.94        74.03 o                         
  -6  16   5        145.93        212.97        54.43 o                         
  -5  16   5        208.61        148.62        58.23 o                         
  -4  16   5        160.66        172.13        52.98 o                         
  -3  16   5        267.48        323.81        56.58 o                         
  -2  16   5         61.43         38.20        53.06 o                         
  -1  16   5        132.95         46.60        46.77 o                         
   0  16   5        598.95        502.19        64.87 o                         
   1  16   5         39.57         78.73        40.62 o                         
   2  16   5         73.45         68.17        35.77 o                         
   3  16   5          3.28          7.25        33.97 o                         
   4  16   5         73.08         96.08        37.06 o                         
   5  16   5         21.30        -33.45        36.66 o                         
   6  16   5        346.75        371.36        44.49 o                         
   7  16   5        281.08        360.41        49.36 o                         
   8  16   5        212.14        250.59        48.05 o                         
  -7  17   5          6.26          9.88        53.22 o                         
  -6  17   5        123.24        119.85        53.32 o                         
  -5  17   5        101.61        222.50        57.55 o                         
  -4  17   5        153.63        181.21        56.60 o                         
  -3  17   5        104.41        225.88        55.58 o                         
  -2  17   5        135.39        244.79        57.62 o                         
  -1  17   5          1.62         76.52        51.38 o                         
   0  17   5        174.58        234.15        57.82 o                         
   1  17   5         75.51        107.44        51.49 o                         
   2  17   5         79.19         68.87        48.95 o                         
   3  17   5         72.21         18.95        54.01 o                         
   4  17   5          2.25         19.93        37.60 o                         
   5  17   5          1.72         23.13        37.04 o                         
   6  17   5          4.71         27.56        40.49 o                         
  -3  18   5          8.03         65.49        51.95 o                         
  -2  18   5         13.32         70.05        55.06 o                         
  -1  18   5         25.27         31.53        54.00 o                         
   0  18   5         91.84         90.02        56.19 o                         
   1  18   5        133.36        167.32        59.87 o                         
   2  18   5        151.18        202.42        94.39 o                         
 -18   0   6        230.98        251.62        66.36 o                         
 -16   0   6         74.92        128.20        68.71 o                         
 -14   0   6        584.80        672.55       167.27 o                         
 -12   0   6       1928.89       1807.45        88.74 o                         
 -10   0   6         20.63         54.88        30.19 o                         
  -8   0   6       4798.26       4649.24       114.14 o                         
  -6   0   6       2812.08       2780.35        64.75 o                         
  -4   0   6       7810.69       7828.08       135.94 o                         
  -2   0   6       6157.16       6403.46       110.59 o                         
   0   0   6      45122.51      47826.04       722.65 o                         
   2   0   6      61148.10      65325.07       983.97 o                         
   4   0   6      46108.93      47120.79       720.71 o                         
   6   0   6       9591.42      10322.76       182.91 o                         
   8   0   6        602.51        576.72        36.43 o                         
  10   0   6        970.25       1135.82       108.19 o                         
  12   0   6        445.35        467.23        87.23 o                         
  14   0   6         80.54        188.85        50.63 o                         
  16   0   6        372.85        266.42        67.70 o                         
 -18   1   6         76.97        143.53        43.12 o                         
 -17   1   6         24.81         17.68        35.04 o                         
 -16   1   6        201.11        190.35        38.72 o                         
 -15   1   6        825.92        779.72        65.27 o                         
 -14   1   6       1330.10       1393.72        63.20 o                         
 -13   1   6        481.44        491.78        41.39 o                         
 -12   1   6          8.35         36.92        25.19 o                         
 -11   1   6         41.73         32.03        22.09 o                         
 -10   1   6        170.74        169.84        24.48 o                         
  -9   1   6        221.45        242.31        19.84 o                         
  -8   1   6        973.03       1055.43        29.74 o                         
  -7   1   6        165.76        135.96        13.69 o                         
  -6   1   6        862.84        834.40        24.49 o                         
  -5   1   6       1365.93       1329.50        28.63 o                         
  -4   1   6       1969.13       1894.83        33.41 o                         
  -3   1   6       5353.15       5289.28        68.25 o                         
  -2   1   6      14276.54      15102.34       183.56 o                         
  -1   1   6      12534.07      13500.01       164.96 o                         
   0   1   6        148.60        187.60        10.36 o                         
   1   1   6      15842.63      16045.45       169.61 o                         
   2   1   6       2093.46       2140.69        38.24 o                         
   3   1   6      58431.23      62303.10       666.06 o                         
   4   1   6       7190.26       7819.43        99.06 o                         
   5   1   6       9955.09       9573.77       127.69 o                         
   6   1   6        434.88        469.44        22.77 o                         
   7   1   6        735.94        778.25        27.70 o                         
   8   1   6       1843.10       1953.46        43.07 o                         
   9   1   6        458.23        461.98        25.60 o                         
  10   1   6       1912.78       1959.92        52.78 o                         
  11   1   6        351.06        494.05        37.35 o                         
  12   1   6        618.35        537.29        40.63 o                         
  13   1   6         26.28         35.38        28.63 o                         
  14   1   6        218.57        163.91        35.05 o                         
  15   1   6        116.45        105.14        36.55 o                         
  16   1   6          7.11         -3.75        39.84 o                         
  17   1   6        106.79         89.72        44.53 o                         
 -18   2   6          4.99         19.41        41.09 o                         
 -17   2   6         80.44         60.41        38.55 o                         
 -16   2   6         73.87         58.76        35.34 o                         
 -15   2   6        565.12        558.87        48.74 o                         
 -14   2   6        121.42        115.77        31.57 o                         
 -13   2   6        268.83        290.59        34.67 o                         
 -12   2   6       1277.60       1218.94        54.20 o                         
 -11   2   6          9.81        -24.39        24.39 o                         
 -10   2   6       2443.65       2370.84        63.42 o                         
  -9   2   6         93.00         72.38        21.42 o                         
  -8   2   6        582.97        491.29        22.30 o                         
  -7   2   6       1002.09        885.76        27.33 o                         
  -6   2   6       1815.33       1916.20        37.22 o                         
  -5   2   6       1087.71        883.65        28.54 o                         
  -4   2   6       2666.15       2500.40        40.88 o                         
  -3   2   6      18838.53      19069.18       213.90 o                         
  -2   2   6      12824.62      13139.85       150.42 o                         
  -1   2   6      10380.58      10570.60       122.89 o                         
   0   2   6        433.20        438.03        14.25 o                         
   1   2   6       2059.25       2071.02        32.09 o                         
   2   2   6       6517.97       6726.63        78.73 o                         
   3   2   6        746.19        809.68        25.69 o                         
   4   2   6       2934.62       2775.60        45.35 o                         
   5   2   6      15320.79      15975.82       186.86 o                         
   6   2   6         72.75         57.24        11.93 o                         
   7   2   6       1100.16       1005.41        31.12 o                         
   8   2   6       3553.61       3474.86        60.52 o                         
   9   2   6       6016.93       5886.39        89.40 o                         
  10   2   6       1076.82       1152.81        42.65 o                         
  11   2   6       4205.22       4084.00        89.93 o                         
  12   2   6        141.06        126.82        28.87 o                         
  13   2   6        887.70        931.44        57.41 o                         
  14   2   6         68.06         58.14        31.31 o                         
  15   2   6        974.11        859.56        63.61 o                         
  16   2   6         21.65        -38.00        38.00 o                         
  17   2   6          0.03         20.08        48.35 o                         
 -18   3   6         12.05         50.60        41.96 o                         
 -17   3   6        154.18        125.02        41.61 o                         
 -16   3   6         14.34        -18.62        51.18 o                         
 -15   3   6        303.75        218.62        41.06 o                         
 -14   3   6        191.71        214.79        42.33 o                         
 -13   3   6        214.76        214.77        33.93 o                         
 -12   3   6        233.69        232.29        31.74 o                         
 -11   3   6       2106.72       1895.64        62.03 o                         
 -10   3   6          1.19          3.22        18.18 o                         
  -9   3   6       9790.78       9411.48       124.70 o                         
  -8   3   6       1884.07       1928.97        42.00 o                         
  -7   3   6       9789.36       9827.27       125.47 o                         
  -6   3   6       7197.76       6642.34        89.82 o                         
  -5   3   6       1179.86       1156.30        28.58 o                         
  -4   3   6      19161.82      19291.67       218.94 o                         
  -3   3   6       3271.83       3238.48        48.67 o                         
  -2   3   6      11503.65      11940.53       139.51 o                         
  -1   3   6        157.20        139.51        15.53 o                         
   0   3   6        882.35        931.10        25.15 o                         
   1   3   6       5099.38       5654.25        68.93 o                         
   2   3   6       1617.50       1653.52        30.40 o                         
   3   3   6        133.82        150.38        11.83 o                         
   4   3   6       1240.86       1249.83        33.32 o                         
   5   3   6       2957.09       2960.87        58.26 o                         
   6   3   6       8367.49       8201.13       108.01 o                         
   7   3   6       4191.58       4217.16        96.61 o                         
   8   3   6       2938.91       2632.66        51.55 o                         
   9   3   6       3388.64       3420.06        62.72 o                         
  10   3   6       6047.06       5938.37       163.65 o                         
  11   3   6        355.59        375.64        33.65 o                         
  12   3   6        850.07       1013.32        51.21 o                         
  13   3   6        306.04        393.95        40.01 o                         
  14   3   6       1930.86       1914.94        82.81 o                         
  15   3   6        409.88        335.15        54.74 o                         
  16   3   6        218.93        185.57        55.26 o                         
  17   3   6        121.48        132.07        55.24 o                         
 -18   4   6        134.82        153.65        51.64 o                         
 -17   4   6         28.58          6.98        37.54 o                         
 -16   4   6        432.76        523.47        50.43 o                         
 -15   4   6         46.60         63.84        33.27 o                         
 -14   4   6         78.96         82.54        31.77 o                         
 -13   4   6          0.91          1.95        27.76 o                         
 -12   4   6       2158.37       2118.72        68.58 o                         
 -11   4   6        221.71        239.68        30.91 o                         
 -10   4   6      10613.91      10324.06       160.29 o                         
  -9   4   6       1342.16       1304.77        44.28 o                         
  -8   4   6      15099.13      15019.60       183.56 o                         
  -7   4   6         65.99         35.19        13.94 o                         
  -6   4   6        298.19        278.83        18.10 o                         
  -5   4   6        414.39        395.49        22.30 o                         
  -4   4   6         69.79         71.03        11.81 o                         
  -3   4   6        438.13        494.64        19.55 o                         
  -2   4   6      12443.87      12827.00       150.70 o                         
  -1   4   6       1007.76       1022.26        24.84 o                         
   0   4   6       2046.34       2039.10        33.27 o                         
   1   4   6        191.25        172.20        10.62 o                         
   2   4   6        258.95        277.66        16.82 o                         
   3   4   6        193.01        233.15        11.27 o                         
   4   4   6       8220.05       8239.64       105.03 o                         
   5   4   6        705.45        704.84        23.80 o                         
   6   4   6       3953.93       4073.81        64.07 o                         
   7   4   6         76.07         54.35        14.53 o                         
   8   4   6       4992.49       4611.32       103.75 o                         
   9   4   6        597.18        706.03        38.32 o                         
  10   4   6        396.96        397.28        29.17 o                         
  11   4   6        601.89        512.24        41.01 o                         
  12   4   6        395.45        438.59        50.36 o                         
  13   4   6         73.03         39.91        39.57 o                         
  14   4   6       1073.82        997.14        74.70 o                         
  15   4   6        145.32        142.03        50.06 o                         
  16   4   6        968.12       1169.05       119.19 o                         
  17   4   6          0.32        -51.64        51.64 o                         
 -18   5   6        255.82        243.25        53.30 o                         
 -17   5   6         59.25          2.38        43.85 o                         
 -16   5   6        933.89        921.97        60.46 o                         
 -15   5   6         93.30         28.88        33.31 o                         
 -14   5   6         76.09         60.92        30.82 o                         
 -13   5   6        590.47        525.09        43.30 o                         
 -12   5   6         95.46        114.22        30.39 o                         
 -11   5   6       1432.17       1428.95        56.25 o                         
 -10   5   6         79.59        119.67        22.99 o                         
  -9   5   6       5888.66       5911.97        90.43 o                         
  -8   5   6        587.32        539.92        26.98 o                         
  -7   5   6       4794.87       5048.17        77.47 o                         
  -6   5   6        713.89        735.95        27.71 o                         
  -5   5   6       5383.41       5168.26        75.57 o                         
  -4   5   6       3586.52       3570.37        56.96 o                         
  -3   5   6      11755.18      11451.68       139.31 o                         
  -2   5   6      26352.70      27248.28       303.53 o                         
  -1   5   6       4298.76       3961.70        58.03 o                         
   0   5   6       5869.34       5585.17        70.71 o                         
   1   5   6        147.82        196.50        14.40 o                         
   2   5   6       2137.93       2023.78        41.27 o                         
   3   5   6        143.18         98.44        17.44 o                         
   4   5   6        312.73        318.98        14.91 o                         
   5   5   6       5716.57       5681.25        80.21 o                         
   6   5   6       2277.81       2293.47        45.71 o                         
   7   5   6       2172.10       2084.30        60.27 o                         
   8   5   6        215.72        249.38        24.72 o                         
   9   5   6       3383.36       3259.59        82.91 o                         
  10   5   6        625.84        605.18        44.41 o                         
  11   5   6          4.35         29.08        31.60 o                         
  12   5   6        375.72        377.27        49.71 o                         
  13   5   6        106.53        112.43        43.62 o                         
  14   5   6        119.24        154.44        48.82 o                         
  15   5   6       1555.41       1604.03        97.32 o                         
  16   5   6        119.91        121.83        63.94 o                         
 -17   6   6        826.83        721.66        67.54 o                         
 -16   6   6        200.93        283.71        51.31 o                         
 -15   6   6       1590.16       1626.50        80.66 o                         
 -14   6   6          8.95         62.85        31.29 o                         
 -13   6   6         19.55          9.67        28.88 o                         
 -12   6   6        280.59        211.36        33.00 o                         
 -11   6   6        263.13        267.15        40.65 o                         
 -10   6   6        435.11        465.69        31.71 o                         
  -9   6   6         51.27         18.86        21.13 o                         
  -8   6   6       2436.04       2397.29        51.37 o                         
  -7   6   6       1257.43       1347.80        38.68 o                         
  -6   6   6       1744.59       1683.86        40.80 o                         
  -5   6   6       3725.59       3831.53        63.01 o                         
  -4   6   6       5506.83       5789.78        82.85 o                         
  -3   6   6      14421.19      14336.74       171.87 o                         
  -2   6   6      15841.85      15968.49       187.71 o                         
  -1   6   6      14251.88      13838.28       164.36 o                         
   0   6   6       3407.52       3702.54        53.11 o                         
   1   6   6       8900.01       9021.62       115.93 o                         
   2   6   6       1278.11       1199.96        32.43 o                         
   3   6   6        543.95        460.96        20.26 o                         
   4   6   6        172.35        192.27        18.73 o                         
   5   6   6        957.12        978.16        33.22 o                         
   6   6   6       1100.97       1049.49        31.47 o                         
   7   6   6       2134.99       2179.66        61.61 o                         
   8   6   6       3105.36       2989.66        72.94 o                         
   9   6   6        711.79        732.57        42.53 o                         
  10   6   6        511.12        584.05        45.23 o                         
  11   6   6          0.36        -21.49        36.58 o                         
  12   6   6         98.22         65.31        37.74 o                         
  13   6   6         83.58        -16.86        39.36 o                         
  14   6   6        541.40        560.72        64.53 o                         
  15   6   6         73.59         76.29        49.90 o                         
  16   6   6        488.13        560.00        69.66 o                         
 -17   7   6         42.66         31.25        45.48 o                         
 -16   7   6        556.60        622.02        60.57 o                         
 -15   7   6        500.16        475.92        53.77 o                         
 -14   7   6       1024.51       1095.24        67.49 o                         
 -13   7   6        323.84        293.58        42.52 o                         
 -12   7   6         44.15         -2.38        27.25 o                         
 -11   7   6        663.64        629.69        42.05 o                         
 -10   7   6        183.40        241.65        31.60 o                         
  -9   7   6          6.12        -17.53        17.53 o                         
  -8   7   6         14.95        -16.96        20.44 o                         
  -7   7   6        896.06        894.58        39.22 o                         
  -6   7   6          7.19         -0.28        14.42 o                         
  -5   7   6       8021.26       8245.42       112.47 o                         
  -4   7   6         11.23         13.33        13.29 o                         
  -3   7   6       4879.25       5035.99        79.63 o                         
  -2   7   6       8515.57       8415.38       110.60 o                         
  -1   7   6       3311.75       3349.95        54.85 o                         
   0   7   6       2229.51       2065.06        37.28 o                         
   1   7   6      13020.99      12885.09       159.05 o                         
   2   7   6       2234.63       2233.17        45.68 o                         
   3   7   6       9016.82       8667.83       138.16 o                         
   4   7   6       1810.95       1800.90        64.00 o                         
   5   7   6       4286.23       4026.67        83.20 o                         
   6   7   6       2306.05       2341.80        69.83 o                         
   7   7   6         20.26         26.84        21.51 o                         
   8   7   6        288.66        329.45        32.52 o                         
   9   7   6        467.73        455.52        37.53 o                         
  10   7   6        665.23        682.07        49.65 o                         
  11   7   6         17.81         22.13        36.67 o                         
  12   7   6         63.69         71.07        42.28 o                         
  13   7   6        101.84        157.35        48.73 o                         
  14   7   6        248.16        194.71        51.97 o                         
  15   7   6         42.26         74.79        51.41 o                         
  16   7   6         34.34         -8.37        51.85 o                         
 -17   8   6          1.41        107.67        54.47 o                         
 -16   8   6        349.69        342.74        54.60 o                         
 -15   8   6          7.95         21.95        39.08 o                         
 -14   8   6        644.37        731.88        59.47 o                         
 -13   8   6         47.98         66.94        36.26 o                         
 -12   8   6       1201.03       1282.64        66.60 o                         
 -11   8   6       2001.30       1812.66        85.85 o                         
 -10   8   6       1866.45       1814.22        63.97 o                         
  -9   8   6        440.93        408.40        28.69 o                         
  -8   8   6       1489.59       1544.62        45.37 o                         
  -7   8   6        257.13        256.23        24.56 o                         
  -6   8   6       4561.03       4117.43        71.01 o                         
  -5   8   6          3.58        -10.02        14.54 o                         
  -4   8   6       9443.68       9198.87       123.48 o                         
  -3   8   6       1435.18       1317.63        36.67 o                         
  -2   8   6        883.61        790.80        28.69 o                         
  -1   8   6       2670.38       2534.15        47.77 o                         
   0   8   6       5876.34       5916.63        79.32 o                         
   1   8   6         74.65        100.41        14.48 o                         
   2   8   6      24699.50      24744.31       369.62 o                         
   3   8   6         33.43         23.29        19.19 o                         
   4   8   6       9854.57       9691.77       155.58 o                         
   5   8   6       3656.11       3527.67        87.19 o                         
   6   8   6       2139.99       1917.64        61.56 o                         
   7   8   6       1241.33       1323.73        54.41 o                         
   8   8   6         39.44          0.34        24.37 o                         
   9   8   6        730.92        750.17        47.82 o                         
  10   8   6        130.92         69.54        31.74 o                         
  11   8   6          4.12        -40.55        40.77 o                         
  12   8   6          0.06        -16.23        40.52 o                         
  13   8   6         82.18         40.55        45.59 o                         
  14   8   6          3.68          5.20        45.97 o                         
  15   8   6        270.52        292.82        60.69 o                         
 -16   9   6        166.91        263.63        58.55 o                         
 -15   9   6         25.94         15.04        43.19 o                         
 -14   9   6        278.45        332.84        60.26 o                         
 -13   9   6        252.43        240.07        42.91 o                         
 -12   9   6       1398.84       1339.40        68.94 o                         
 -11   9   6         12.51        -20.28        30.32 o                         
 -10   9   6        220.57        258.64        38.95 o                         
  -9   9   6        795.25        828.56        41.73 o                         
  -8   9   6         37.90         31.11        19.74 o                         
  -7   9   6       2369.27       2240.29        84.72 o                         
  -6   9   6        623.08        626.12        32.02 o                         
  -5   9   6       3761.99       3464.38        68.70 o                         
  -4   9   6       6029.40       6033.07        96.40 o                         
  -3   9   6       5407.49       5157.36        80.99 o                         
  -2   9   6        244.89        265.60        24.95 o                         
  -1   9   6       1350.71       1231.99        57.25 o                         
   0   9   6        829.45        876.44        46.49 o                         
   1   9   6       1415.35       1491.24        62.98 o                         
   2   9   6        118.02         96.41        20.04 o                         
   3   9   6       4593.57       4323.65       161.24 o                         
   4   9   6       2020.97       1860.32       115.84 o                         
   5   9   6       1312.14       1368.66        59.92 o                         
   6   9   6       1618.46       1586.23        59.52 o                         
   7   9   6         47.74         55.67        25.33 o                         
   8   9   6        604.85        602.22        42.95 o                         
   9   9   6          6.03        -24.86        24.86 o                         
  10   9   6        155.96        229.96        39.18 o                         
  11   9   6          5.92         16.40        38.67 o                         
  12   9   6        114.12        120.94        48.14 o                         
  13   9   6          0.33        -41.99        41.99 o                         
  14   9   6         21.12         90.88        54.52 o                         
  15   9   6         15.45          2.51        49.07 o                         
 -15  10   6        192.31        188.10        56.36 o                         
 -14  10   6          8.59         77.84        63.42 o                         
 -13  10   6        326.92        334.89        47.87 o                         
 -12  10   6          5.28        -11.75        33.99 o                         
 -11  10   6        480.71        501.30        43.01 o                         
 -10  10   6        101.65        125.88        30.37 o                         
  -9  10   6        190.40        203.88        29.14 o                         
  -8  10   6        124.71         98.76        24.90 o                         
  -7  10   6       1483.29       1500.75        59.27 o                         
  -6  10   6        726.21        732.72        34.85 o                         
  -5  10   6       5716.61       5756.44        92.38 o                         
  -4  10   6       2559.14       2385.27        54.25 o                         
  -3  10   6       5712.47       5896.60        91.69 o                         
  -2  10   6        334.03        388.24        25.03 o                         
  -1  10   6       3907.13       4008.68        75.98 o                         
   0  10   6         22.74         29.10        19.71 o                         
   1  10   6        727.70        709.44        37.55 o                         
   2  10   6        467.05        463.89        35.76 o                         
   3  10   6        352.52        389.64        34.45 o                         
   4  10   6       1623.56       1570.35        58.56 o                         
   5  10   6        324.67        299.11        33.81 o                         
   6  10   6          5.88        -10.52        23.62 o                         
   7  10   6        565.44        582.76        43.66 o                         
   8  10   6        129.98        130.71        35.62 o                         
   9  10   6        607.45        689.38        48.94 o                         
  10  10   6        318.06        301.68        43.13 o                         
  11  10   6       1610.13       1574.80        80.61 o                         
  12  10   6         37.19         29.96        45.47 o                         
  13  10   6        325.72        239.92        56.75 o                         
  14  10   6         45.09         45.61        53.02 o                         
 -15  11   6         19.79         38.36        54.06 o                         
 -14  11   6        255.87        307.48        60.39 o                         
 -13  11   6         11.97         59.38        46.87 o                         
 -12  11   6        535.98        550.30        60.70 o                         
 -11  11   6        717.77        686.17        78.18 o                         
 -10  11   6         40.69         36.57        29.72 o                         
  -9  11   6        756.92        773.94        44.37 o                         
  -8  11   6        407.46        418.60        50.48 o                         
  -7  11   6         53.91         64.47        24.51 o                         
  -6  11   6       3337.17       3218.05        73.01 o                         
  -5  11   6        353.76        292.50        29.44 o                         
  -4  11   6       5282.62       5099.42        99.58 o                         
  -3  11   6        221.74        245.30        27.04 o                         
  -2  11   6       3088.77       2781.81        94.68 o                         
  -1  11   6         12.03        -20.67        20.67 o                         
   0  11   6       1233.88       1172.63        46.84 o                         
   1  11   6         23.32         -1.19        21.18 o                         
   2  11   6        428.75        422.66        33.14 o                         
   3  11   6         90.07        123.42        31.06 o                         
   4  11   6         58.73         48.72        24.91 o                         
   5  11   6         31.73         -7.02        26.05 o                         
   6  11   6        114.85        103.59        29.26 o                         
   7  11   6        150.71        160.49        33.44 o                         
   8  11   6        494.33        541.47        48.74 o                         
   9  11   6         26.06         -9.97        29.92 o                         
  10  11   6        320.12        388.63        54.12 o                         
  11  11   6        118.44         91.31        40.93 o                         
  12  11   6        489.01        444.69        66.49 o                         
  13  11   6         97.18         58.00        64.02 o                         
 -14  12   6         12.39         14.17        48.10 o                         
 -13  12   6        184.46        135.25        53.74 o                         
 -12  12   6       1346.47       1168.89        80.63 o                         
 -11  12   6        515.05        504.83        51.67 o                         
 -10  12   6       2297.53       2388.49       122.99 o                         
  -9  12   6        347.74        306.70        37.71 o                         
  -8  12   6        963.95        998.51        63.20 o                         
  -7  12   6          6.32         37.34        24.38 o                         
  -6  12   6        631.44        687.18        41.27 o                         
  -5  12   6        285.76        344.80        35.49 o                         
  -4  12   6        223.66        203.82        37.23 o                         
  -3  12   6          0.92         -8.04        23.11 o                         
  -2  12   6         32.02         21.97        23.96 o                         
  -1  12   6          3.24         39.68        25.87 o                         
   0  12   6        504.59        526.14        39.41 o                         
   1  12   6          3.21         13.59        22.59 o                         
   2  12   6        697.54        652.21        39.90 o                         
   3  12   6         77.88         24.48        28.20 o                         
   4  12   6        377.30        392.09        38.29 o                         
   5  12   6        289.59        322.93        37.11 o                         
   6  12   6       2146.47       2261.98        78.72 o                         
   7  12   6        117.69        154.38        34.41 o                         
   8  12   6        417.46        438.41        44.87 o                         
   9  12   6          6.87          2.02        31.63 o                         
  10  12   6        114.57        100.29        41.80 o                         
  11  12   6          3.58         -2.89        37.51 o                         
  12  12   6          0.79        -25.19        46.85 o                         
 -13  13   6        300.33        328.82        67.54 o                         
 -12  13   6          4.12         10.88        74.79 o                         
 -11  13   6       2065.34       2105.56        90.97 o                         
 -10  13   6         10.66         15.14        36.48 o                         
  -9  13   6       1663.92       1758.44        72.53 o                         
  -8  13   6         36.05         38.38        31.41 o                         
  -7  13   6        954.38        836.34        52.39 o                         
  -6  13   6         55.72        129.37        33.05 o                         
  -5  13   6        133.11        154.00        36.58 o                         
  -4  13   6         68.46         61.57        31.86 o                         
  -3  13   6        987.46        962.44        58.80 o                         
  -2  13   6       1013.31        976.16        58.84 o                         
  -1  13   6        122.10        184.40        31.79 o                         
   0  13   6       1873.54       1743.88        65.60 o                         
   1  13   6        258.10        248.68        31.71 o                         
   2  13   6         16.19        -22.52        29.37 o                         
   3  13   6        476.86        527.17        59.24 o                         
   4  13   6        156.15        138.24        30.09 o                         
   5  13   6       1427.20       1550.10        93.23 o                         
   6  13   6        176.75        141.59        35.79 o                         
   7  13   6       1199.02       1216.38        64.64 o                         
   8  13   6         59.96        111.30        36.83 o                         
   9  13   6        281.08        369.19        58.43 o                         
  10  13   6         53.25         51.68        50.99 o                         
  11  13   6        186.89        190.38        56.56 o                         
  12  13   6         25.97          8.78        53.29 o                         
 -12  14   6        132.45        165.64        71.66 o                         
 -11  14   6         30.78         79.37        43.89 o                         
 -10  14   6        638.52        686.22        70.19 o                         
  -9  14   6         11.11         41.35        45.90 o                         
  -8  14   6        767.57        771.93        59.91 o                         
  -7  14   6        262.92        119.67        64.22 o                         
  -6  14   6        293.85        204.97        47.81 o                         
  -5  14   6         93.19        108.61        36.23 o                         
  -4  14   6          5.02         16.93        34.12 o                         
  -3  14   6        322.13        404.43        45.84 o                         
  -2  14   6         61.41        -10.77        31.08 o                         
  -1  14   6        846.47        878.54        60.96 o                         
   0  14   6        384.23        365.41        48.70 o                         
   1  14   6        977.94        992.59        51.31 o                         
   2  14   6        116.69         91.66        29.22 o                         
   3  14   6         15.05        -17.32        26.60 o                         
   4  14   6         78.62         51.37        30.07 o                         
   5  14   6        136.38        175.27        40.31 o                         
   6  14   6         52.64         60.64        33.00 o                         
   7  14   6        149.48        208.26        40.93 o                         
   8  14   6        117.91        181.90        41.10 o                         
   9  14   6         12.16         29.69        40.58 o                         
  10  14   6         52.77        126.60        45.93 o                         
 -10  15   6         83.87         84.33       101.83 o                         
  -9  15   6         16.88        117.41        58.96 o                         
  -8  15   6         40.24         73.06        62.62 o                         
  -7  15   6         42.85         81.16        45.75 o                         
  -6  15   6         89.52        117.34        47.93 o                         
  -5  15   6          2.93        -39.01        39.01 o                         
  -4  15   6        860.28       1078.49        77.56 o                         
  -3  15   6         53.19         55.16        37.14 o                         
  -2  15   6       1309.53       1406.01        75.15 o                         
  -1  15   6        174.08        220.61        43.59 o                         
   0  15   6       1400.61       1480.52        77.13 o                         
   1  15   6       1267.45       1390.99        75.91 o                         
   2  15   6        196.61        276.64        40.54 o                         
   3  15   6       1512.20       1617.50        82.37 o                         
   4  15   6          1.56         12.85        29.90 o                         
   5  15   6        773.58        876.33        53.94 o                         
   6  15   6        174.68        208.23        45.11 o                         
   7  15   6         85.65        136.34        41.02 o                         
   8  15   6        390.12        424.24        57.72 o                         
   9  15   6          1.96         14.16        42.11 o                         
  -9  16   6          9.84        134.90       116.55 o                         
  -8  16   6        113.40         65.99        50.86 o                         
  -7  16   6          4.58        -45.07        45.07 o                         
  -6  16   6        230.43        274.61        58.06 o                         
  -5  16   6         40.01        -27.42        40.31 o                         
  -4  16   6        264.42        324.17        56.90 o                         
  -3  16   6        191.10        284.38        54.38 o                         
  -2  16   6          0.56        -22.52        43.04 o                         
  -1  16   6        584.65        559.40        68.18 o                         
   0  16   6        399.07        434.74        54.96 o                         
   1  16   6        420.07        511.35        63.96 o                         
   2  16   6        971.29       1018.22        70.19 o                         
   3  16   6         17.06         21.20        34.30 o                         
   4  16   6        606.06        707.18        56.25 o                         
   5  16   6          3.15         -0.97        32.11 o                         
   6  16   6         67.93         36.71        33.21 o                         
   7  16   6         91.38        161.09        49.19 o                         
  -7  17   6        110.53         32.53        53.60 o                         
  -6  17   6        182.81        199.57        59.74 o                         
  -5  17   6        162.92        136.21        56.15 o                         
  -4  17   6        122.32        106.65        54.52 o                         
  -3  17   6         80.37        118.71        68.47 o                         
  -2  17   6         74.21         66.66        51.18 o                         
  -1  17   6          7.24        -31.23        46.56 o                         
   0  17   6         42.34         20.59        84.09 o                         
   1  17   6        356.94        319.39        62.42 o                         
   2  17   6          7.02         38.24        43.21 o                         
   3  17   6        355.38        374.71        47.88 o                         
   4  17   6          0.65        -34.12        34.12 o                         
   5  17   6        177.53        205.22        43.71 o                         
  -2  18   6         18.81         66.90        50.74 o                         
  -1  18   6         46.62         43.69        53.83 o                         
   0  18   6        255.55        329.44        63.04 o                         
   1  18   6         12.93         14.27        55.69 o                         
 -17   0   7         11.32         77.71        55.58 o                         
 -15   0   7        318.89        370.77        73.72 o                         
 -13   0   7        313.05        264.34        47.94 o                         
 -11   0   7        690.44        586.90        73.12 o                         
  -9   0   7        144.48        148.76        26.22 o                         
  -7   0   7      15256.88      14764.14       249.61 o                         
  -5   0   7      23146.23      23884.06       378.54 o                         
  -3   0   7      44716.81      46566.09       708.23 o                         
  -1   0   7       2540.40       2879.35        58.05 o                         
   1   0   7       2234.95       2031.63        42.95 o                         
   3   0   7      10299.08      10578.42       180.82 o                         
   5   0   7       2059.53       1841.04        52.91 o                         
   7   0   7         14.02         -7.55        16.27 o                         
   9   0   7       6112.63       5914.18       150.89 o                         
  11   0   7       2089.41       1768.93        97.51 o                         
  13   0   7       1521.65       1626.05        93.25 o                         
  15   0   7        121.50        118.01        51.67 o                         
  17   0   7        122.55        114.97        64.29 o                         
 -18   1   7          6.95        -37.86        37.86 o                         
 -17   1   7         12.55        -36.34        36.34 o                         
 -16   1   7         29.63         16.33        38.12 o                         
 -15   1   7        135.01        146.04        35.13 o                         
 -14   1   7        633.41        591.41        45.50 o                         
 -13   1   7       2638.03       2456.84        93.19 o                         
 -12   1   7         53.38         35.27        26.64 o                         
 -11   1   7       2741.12       2719.96        71.70 o                         
 -10   1   7        258.92        232.63        26.94 o                         
  -9   1   7       1494.80       1466.57        37.28 o                         
  -8   1   7       4254.68       3903.87        62.89 o                         
  -7   1   7        343.14        430.99        32.01 o                         
  -6   1   7      18561.62      17381.53       201.53 o                         
  -5   1   7        595.94        603.77        20.89 o                         
  -4   1   7      31281.26      33020.82       361.43 o                         
  -3   1   7       3644.86       3819.44        53.21 o                         
  -2   1   7       4025.08       4105.58        65.95 o                         
  -1   1   7      29421.92      31843.53       400.98 o                         
   0   1   7      12615.60      13385.85       153.45 o                         
   1   1   7      29305.90      31743.79       325.43 o                         
   2   1   7       4943.92       4999.11        66.82 o                         
   3   1   7      23333.80      25006.76       278.79 o                         
   4   1   7       3254.66       3228.87        51.49 o                         
   5   1   7       9696.88       9846.03       123.86 o                         
   6   1   7        911.93        940.51        29.54 o                         
   7   1   7       1876.54       1701.42        42.93 o                         
   8   1   7       1638.77       1701.20        44.81 o                         
   9   1   7        278.91        265.13        21.80 o                         
  10   1   7       3821.19       3605.07        72.87 o                         
  11   1   7        278.97        315.12        32.58 o                         
  12   1   7       1028.06       1018.90        51.94 o                         
  13   1   7          6.22        -15.34        27.63 o                         
  14   1   7       2116.62       2068.93        84.63 o                         
  15   1   7        350.47        340.97        44.72 o                         
  16   1   7         48.06        -34.43        39.17 o                         
  17   1   7        256.04        158.36        58.37 o                         
 -18   2   7          3.01        -19.50        43.36 o                         
 -17   2   7        258.59        254.32        45.20 o                         
 -16   2   7          4.79        -31.73        31.73 o                         
 -15   2   7         88.49        102.99        34.67 o                         
 -14   2   7        832.92        808.04        50.60 o                         
 -13   2   7         14.56         21.70        27.34 o                         
 -12   2   7       1019.74        914.23        48.99 o                         
 -11   2   7         29.24         19.72        22.80 o                         
 -10   2   7       1227.18       1244.92        48.57 o                         
  -9   2   7        888.88        972.78        31.66 o                         
  -8   2   7       3002.89       2873.94        56.67 o                         
  -7   2   7       4537.85       4194.56        65.01 o                         
  -6   2   7       3741.85       3897.88        60.07 o                         
  -5   2   7      21169.75      22461.38       254.05 o                         
  -4   2   7        142.43        164.16        15.92 o                         
  -3   2   7       7628.54       8163.92       100.54 o                         
  -2   2   7       2317.71       2139.89        34.64 o                         
  -1   2   7        407.97        486.23        15.66 o                         
   0   2   7      15422.64      15872.71       180.35 o                         
   1   2   7      10131.72      10262.21       115.30 o                         
   2   2   7      22719.34      23516.88       245.73 o                         
   3   2   7       2815.56       2853.79        46.07 o                         
   4   2   7      23714.25      24019.25       270.70 o                         
   5   2   7        622.66        634.66        24.59 o                         
   6   2   7       1736.85       1711.70        44.78 o                         
   7   2   7       1136.86       1170.36        36.25 o                         
   8   2   7        203.45        177.62        19.06 o                         
   9   2   7        132.59        126.39        18.98 o                         
  10   2   7         19.67         39.16        19.82 o                         
  11   2   7       1361.25       1275.76        58.20 o                         
  12   2   7        103.64        112.11        30.82 o                         
  13   2   7       1064.16       1077.99        56.32 o                         
  14   2   7        387.95        365.44        42.82 o                         
  15   2   7        368.07        405.71        51.53 o                         
  16   2   7        384.53        396.03        68.25 o                         
  17   2   7         19.41         15.56        53.01 o                         
 -18   3   7        235.98        265.62        48.64 o                         
 -17   3   7        149.22        156.45        42.59 o                         
 -16   3   7        770.64        862.15        58.87 o                         
 -15   3   7          6.32         -2.49        31.69 o                         
 -14   3   7         13.15        -21.01        28.10 o                         
 -13   3   7        902.93        977.10        52.59 o                         
 -12   3   7        674.98        631.21        42.56 o                         
 -11   3   7        138.01        166.99        33.54 o                         
 -10   3   7        988.74        975.41        50.35 o                         
  -9   3   7        489.21        514.43        25.77 o                         
  -8   3   7       1307.86       1329.29        42.77 o                         
  -7   3   7        121.39        115.87        15.20 o                         
  -6   3   7        101.03         60.24        12.68 o                         
  -5   3   7        227.88        259.81        16.64 o                         
  -4   3   7        108.07         94.40        22.49 o                         
  -3   3   7        987.12       1035.17        36.12 o                         
  -2   3   7       4299.93       4148.65        58.36 o                         
  -1   3   7      29981.44      31385.73       343.26 o                         
   0   3   7      18442.11      18676.57       198.57 o                         
   1   3   7       2244.65       1992.56        33.26 o                         
   2   3   7       9016.36       9341.09       114.47 o                         
   3   3   7      12791.95      13207.34       146.00 o                         
   4   3   7        414.35        388.93        24.03 o                         
   5   3   7       7584.10       7644.94       101.28 o                         
   6   3   7       8364.25       7696.46       111.92 o                         
   7   3   7         54.26         33.21        14.97 o                         
   8   3   7       6361.60       5881.81       145.67 o                         
   9   3   7        467.53        512.80        28.35 o                         
  10   3   7        752.45        733.32        36.63 o                         
  11   3   7        699.98        721.72        42.32 o                         
  12   3   7         72.09         80.99        29.21 o                         
  13   3   7        218.51        286.08        40.47 o                         
  14   3   7         37.43         46.29        40.11 o                         
  15   3   7        263.21        274.02        55.27 o                         
  16   3   7         29.77         42.74        48.10 o                         
 -18   4   7         32.82         49.10        59.64 o                         
 -17   4   7        541.13        533.34        53.58 o                         
 -16   4   7          5.98        -12.78        34.66 o                         
 -15   4   7       1428.88       1476.87        69.35 o                         
 -14   4   7         18.09         34.78        29.65 o                         
 -13   4   7        153.20        113.78        31.48 o                         
 -12   4   7          1.63        -24.04        24.04 o                         
 -11   4   7       2447.85       2241.21        67.26 o                         
 -10   4   7        120.14        127.38        22.76 o                         
  -9   4   7       5762.19       5813.15        88.71 o                         
  -8   4   7        722.54        813.87        33.62 o                         
  -7   4   7       5177.36       5174.04        78.16 o                         
  -6   4   7        635.90        584.40        24.31 o                         
  -5   4   7       2529.78       2545.41        62.15 o                         
  -4   4   7       1955.45       1962.58        38.26 o                         
  -3   4   7       7804.76       7819.44       100.06 o                         
  -2   4   7       1853.80       1920.03        35.83 o                         
  -1   4   7       8223.50       8027.18       100.78 o                         
   0   4   7         99.98         96.91        10.59 o                         
   1   4   7      16177.02      16310.18       177.22 o                         
   2   4   7       1648.51       1497.60        30.73 o                         
   3   4   7       1958.48       2032.26        37.53 o                         
   4   4   7       2766.75       2431.52        49.95 o                         
   5   4   7       6404.18       6345.80        87.86 o                         
   6   4   7       1163.97       1182.55        33.03 o                         
   7   4   7      17707.21      17366.84       222.18 o                         
   8   4   7        368.81        347.11        23.12 o                         
   9   4   7       7625.46       7365.38       107.93 o                         
  10   4   7        157.39        211.70        29.00 o                         
  11   4   7        643.76        629.84        64.26 o                         
  12   4   7          5.41        -20.25        33.83 o                         
  13   4   7         88.55         30.88        40.01 o                         
  14   4   7         24.72         48.49        43.50 o                         
  15   4   7         70.86         87.14        51.87 o                         
  16   4   7          3.91         34.37        50.18 o                         
 -18   5   7        194.39        191.42        65.04 o                         
 -17   5   7          2.61         14.56        44.32 o                         
 -16   5   7        595.10        641.29        54.25 o                         
 -15   5   7          3.39        -31.60        31.60 o                         
 -14   5   7        117.79        138.78        34.60 o                         
 -13   5   7        329.85        287.76        37.00 o                         
 -12   5   7       1722.22       1646.95        65.90 o                         
 -11   5   7        857.85        797.70        45.18 o                         
 -10   5   7        616.78        559.22        33.92 o                         
  -9   5   7       2182.08       2043.76        48.95 o                         
  -8   5   7       1333.57       1354.95        39.16 o                         
  -7   5   7       3268.88       3031.42        55.82 o                         
  -6   5   7        162.65        205.61        17.95 o                         
  -5   5   7       1137.84       1225.02        33.47 o                         
  -4   5   7       1079.39       1122.15        46.21 o                         
  -3   5   7         74.90         58.62        13.73 o                         
  -2   5   7       4674.42       4566.01        66.31 o                         
  -1   5   7        192.55        186.47        17.62 o                         
   0   5   7       5414.58       5545.79        71.54 o                         
   1   5   7       9961.97      11169.43       138.00 o                         
   2   5   7      15336.61      16437.66       207.78 o                         
   3   5   7       1306.95       1510.87        38.01 o                         
   4   5   7       3941.08       3570.48        50.69 o                         
   5   5   7        356.86        402.56        33.25 o                         
   6   5   7       8654.93       8554.06       114.26 o                         
   7   5   7        223.92        266.98        22.27 o                         
   8   5   7       7164.19       7082.07       109.56 o                         
   9   5   7        639.07        554.60        37.85 o                         
  10   5   7       1048.29       1091.16        57.28 o                         
  11   5   7        131.47        170.25        49.75 o                         
  12   5   7         25.82         10.42        35.84 o                         
  13   5   7        679.37        685.67        64.11 o                         
  14   5   7         16.11         -3.66        42.58 o                         
  15   5   7        113.41        140.09        54.87 o                         
  16   5   7        102.15        138.69        56.21 o                         
 -17   6   7          2.38          6.91        41.81 o                         
 -16   6   7         33.24          4.29        41.43 o                         
 -15   6   7         23.01        -18.49        36.66 o                         
 -14   6   7        720.86        655.59        49.87 o                         
 -13   6   7        680.74        739.76        48.62 o                         
 -12   6   7       1455.86       1391.55        59.69 o                         
 -11   6   7       1832.32       1797.05        69.00 o                         
 -10   6   7       1934.44       2050.55        58.29 o                         
  -9   6   7        271.82        273.10        24.39 o                         
  -8   6   7       4444.16       4366.28       104.30 o                         
  -7   6   7         68.81         71.33        16.75 o                         
  -6   6   7       2557.53       2425.05        49.42 o                         
  -5   6   7       3579.10       3442.93        59.49 o                         
  -4   6   7        282.91        353.99        20.66 o                         
  -3   6   7        103.74         74.56        13.63 o                         
  -2   6   7       6478.34       6355.01        87.41 o                         
  -1   6   7         33.37         26.36        11.16 o                         
   0   6   7       9516.05       9142.31       109.02 o                         
   1   6   7       4851.90       4950.39        73.83 o                         
   2   6   7       5545.58       5411.42        90.75 o                         
   3   6   7         21.96          8.86        15.61 o                         
   4   6   7       6806.26       6769.94       102.17 o                         
   5   6   7       8549.43       8718.76       126.66 o                         
   6   6   7        580.41        506.51        45.10 o                         
   7   6   7       1426.28       1348.15        51.51 o                         
   8   6   7       1359.02       1363.55        53.77 o                         
   9   6   7       2426.74       2406.18        70.62 o                         
  10   6   7          2.34         59.78        26.84 o                         
  11   6   7         73.95         68.39        37.24 o                         
  12   6   7         79.80        105.69        40.50 o                         
  13   6   7         11.05         37.81        41.71 o                         
  14   6   7        238.56        295.25        56.81 o                         
  15   6   7          5.53         28.88        49.72 o                         
  16   6   7        361.86        461.02        67.47 o                         
 -17   7   7         71.78         97.52        46.35 o                         
 -16   7   7         80.09         59.77        43.95 o                         
 -15   7   7        162.47        169.56        43.69 o                         
 -14   7   7        413.88        521.40        52.02 o                         
 -13   7   7        768.98        697.59        49.25 o                         
 -12   7   7       2363.73       2304.32        75.12 o                         
 -11   7   7       1614.07       1532.79        60.04 o                         
 -10   7   7        919.52        892.28        51.56 o                         
  -9   7   7       4111.48       4150.81        75.13 o                         
  -8   7   7         30.27         25.61        18.25 o                         
  -7   7   7       2495.68       2426.78        53.37 o                         
  -6   7   7       4623.93       4620.52        75.55 o                         
  -5   7   7       1016.14       1120.45        50.65 o                         
  -4   7   7       3713.51       3685.37        84.33 o                         
  -3   7   7       1984.45       1918.77        42.06 o                         
  -2   7   7        518.51        548.90        23.80 o                         
  -1   7   7       7638.74       7589.97       101.63 o                         
   0   7   7        220.52        236.33        14.63 o                         
   1   7   7       5588.02       5610.60        85.07 o                         
   2   7   7       1546.13       1342.26        34.85 o                         
   3   7   7       7712.42       7498.16       125.13 o                         
   4   7   7        105.74        120.87        23.05 o                         
   5   7   7       2025.54       2017.46        88.96 o                         
   6   7   7        562.42        523.20        36.18 o                         
   7   7   7       2375.92       2345.41        68.00 o                         
   8   7   7        430.18        520.30        38.67 o                         
   9   7   7        105.43        100.71        28.15 o                         
  10   7   7        217.89        204.29        36.19 o                         
  11   7   7         43.28         82.07        59.85 o                         
  12   7   7        178.75        210.69        48.19 o                         
  13   7   7        165.61        150.30        47.35 o                         
  14   7   7         65.00         85.31        50.07 o                         
  15   7   7        378.88        418.00        66.79 o                         
 -16   8   7         82.94         99.93        47.89 o                         
 -15   8   7        274.69        307.70        49.80 o                         
 -14   8   7          2.66         45.86        38.91 o                         
 -13   8   7        911.59        958.06        62.77 o                         
 -12   8   7        646.85        625.87        51.53 o                         
 -11   8   7        731.23        668.39        44.70 o                         
 -10   8   7         55.97        106.43        25.11 o                         
  -9   8   7        249.29        304.19        26.71 o                         
  -8   8   7        332.88        299.83        26.15 o                         
  -7   8   7       2753.34       2644.56        57.65 o                         
  -6   8   7        558.03        638.38        30.80 o                         
  -5   8   7       8180.72       8175.25       114.85 o                         
  -4   8   7         76.02         82.26        17.55 o                         
  -3   8   7       7812.01       7538.88       105.40 o                         
  -2   8   7       6380.71       6153.39        89.27 o                         
  -1   8   7        313.86        289.89        23.49 o                         
   0   8   7        412.34        420.22        23.57 o                         
   1   8   7       1089.30       1046.45        32.96 o                         
   2   8   7          4.14          1.07        15.99 o                         
   3   8   7       2257.25       2155.48        61.07 o                         
   4   8   7          9.14         17.89        20.01 o                         
   5   8   7         61.60         38.68        22.29 o                         
   6   8   7       1252.26       1368.69        59.61 o                         
   7   8   7         44.98         59.90        25.11 o                         
   8   8   7        686.03        708.81        54.31 o                         
   9   8   7        410.77        395.38        47.07 o                         
  10   8   7         52.44         78.64        34.54 o                         
  11   8   7        414.80        563.64        66.62 o                         
  12   8   7          1.49        -22.33        57.76 o                         
  13   8   7        122.09        103.42        48.56 o                         
  14   8   7        197.61        265.28        76.11 o                         
  15   8   7          3.59        -25.28        48.43 o                         
 -16   9   7         86.04         87.95        48.68 o                         
 -15   9   7         83.37        129.82        45.87 o                         
 -14   9   7        228.61        246.96        46.06 o                         
 -13   9   7        884.18        907.26        63.20 o                         
 -12   9   7        817.88        859.16        59.28 o                         
 -11   9   7       2324.75       2360.23       117.90 o                         
 -10   9   7         21.08         36.03        28.63 o                         
  -9   9   7        332.13        323.15        28.05 o                         
  -8   9   7       1650.39       1593.81        54.73 o                         
  -7   9   7        358.43        385.63        27.89 o                         
  -6   9   7       6243.78       6183.47       110.18 o                         
  -5   9   7        220.98        237.73        25.33 o                         
  -4   9   7       8963.72       8586.36       120.11 o                         
  -3   9   7       1361.41       1237.50        38.25 o                         
  -2   9   7       6287.08       5940.55        93.76 o                         
  -1   9   7        241.40        259.99        23.23 o                         
   0   9   7         48.81         71.69        16.48 o                         
   1   9   7        485.74        443.65        30.30 o                         
   2   9   7         42.24         23.48        20.24 o                         
   3   9   7        636.65        578.92        37.92 o                         
   4   9   7         95.33         91.47        31.06 o                         
   5   9   7       1366.06       1327.40        55.18 o                         
   6   9   7         94.47         82.29        36.41 o                         
   7   9   7         66.43         48.28        27.09 o                         
   8   9   7         75.39        104.94        28.87 o                         
   9   9   7        104.57        158.22        32.83 o                         
  10   9   7        251.75        374.25        44.62 o                         
  11   9   7          9.54        -10.86        37.61 o                         
  12   9   7        437.95        424.72        59.66 o                         
  13   9   7         42.23        -44.20        44.20 o                         
  14   9   7        272.76        318.68        62.63 o                         
 -15  10   7         92.61        197.77        67.59 o                         
 -14  10   7        141.83        183.25        44.72 o                         
 -13  10   7        118.10         81.00        40.30 o                         
 -12  10   7       1193.86       1275.61        80.56 o                         
 -11  10   7        728.70        670.45        46.89 o                         
 -10  10   7        760.43        820.35        49.79 o                         
  -9  10   7         13.93          3.76        23.62 o                         
  -8  10   7        258.17        194.54        28.64 o                         
  -7  10   7       1059.87       1053.56        41.95 o                         
  -6  10   7         50.78         56.56        19.95 o                         
  -5  10   7        632.10        689.86        39.38 o                         
  -4  10   7          2.85          9.90        17.95 o                         
  -3  10   7       1125.02       1163.90        38.92 o                         
  -2  10   7       2376.43       2312.42        57.81 o                         
  -1  10   7        990.24        871.43        43.37 o                         
   0  10   7        229.07        206.44        26.09 o                         
   1  10   7        712.45        669.86        37.66 o                         
   2  10   7       2528.30       2383.33        69.98 o                         
   3  10   7         79.60         86.16        28.14 o                         
   4  10   7       1741.48       1866.73        64.53 o                         
   5  10   7        437.85        404.61        41.43 o                         
   6  10   7         42.32         65.87        26.66 o                         
   7  10   7        617.22        575.54        43.09 o                         
   8  10   7        698.14        613.23        46.68 o                         
   9  10   7         15.64         13.12        29.37 o                         
  10  10   7        281.88        346.37        45.71 o                         
  11  10   7         31.78         38.67        45.51 o                         
  12  10   7        253.49        373.45        59.58 o                         
  13  10   7        124.18         44.18        76.67 o                         
  14  10   7        112.20         66.99        53.55 o                         
 -15  11   7        125.53        165.91        58.23 o                         
 -14  11   7          1.78         17.73        48.09 o                         
 -13  11   7       1003.17        906.67       112.73 o                         
 -12  11   7          6.34         46.54        38.81 o                         
 -11  11   7       1559.26       1506.36        68.03 o                         
 -10  11   7        555.16        628.75        46.78 o                         
  -9  11   7        147.19        156.38        30.41 o                         
  -8  11   7        109.29        147.69        39.82 o                         
  -7  11   7          1.30          9.17        22.92 o                         
  -6  11   7        305.17        264.24        29.56 o                         
  -5  11   7        379.58        400.33        30.39 o                         
  -4  11   7        149.78        171.92        26.58 o                         
  -3  11   7          7.20          8.21        23.59 o                         
  -2  11   7       1686.40       1453.69        55.84 o                         
  -1  11   7        195.70        194.54        29.14 o                         
   0  11   7       4147.74       4163.07        91.69 o                         
   1  11   7       3909.33       3725.02       101.72 o                         
   2  11   7        552.22        498.65        38.47 o                         
   3  11   7       3233.46       3135.78        76.49 o                         
   4  11   7          2.37        -11.57        25.25 o                         
   5  11   7       1470.10       1481.87        62.34 o                         
   6  11   7       1788.99       1756.54        69.35 o                         
   7  11   7         15.68         37.79        28.24 o                         
   8  11   7        841.05        901.12        56.18 o                         
   9  11   7        343.94        412.69        43.90 o                         
  10  11   7        261.79        299.21        46.43 o                         
  11  11   7        248.68        223.74        52.55 o                         
  12  11   7         70.94        116.61        50.74 o                         
  13  11   7         37.57        -22.06        70.01 o                         
 -14  12   7        322.07        451.16        83.35 o                         
 -13  12   7         56.98        105.67        49.73 o                         
 -12  12   7        622.17        669.28        90.30 o                         
 -11  12   7          9.45        -35.20        35.20 o                         
 -10  12   7        362.35        339.12        41.50 o                         
  -9  12   7        161.17        251.49        34.45 o                         
  -8  12   7         43.19         51.35        27.19 o                         
  -7  12   7        146.06        151.10        29.26 o                         
  -6  12   7        130.36         82.03        29.10 o                         
  -5  12   7       1229.14       1239.06        55.84 o                         
  -4  12   7         30.63         74.29        30.16 o                         
  -3  12   7        320.77        305.79        33.67 o                         
  -2  12   7        182.13        116.88        28.12 o                         
  -1  12   7       2761.54       2790.14        77.79 o                         
   0  12   7         37.88         54.62        26.17 o                         
   1  12   7       1899.77       1749.01        65.24 o                         
   2  12   7       1219.03       1152.23        69.60 o                         
   3  12   7         44.50         45.89        25.19 o                         
   4  12   7       1002.37        892.66        47.71 o                         
   5  12   7         77.59         55.31        33.64 o                         
   6  12   7        585.80        558.19        46.49 o                         
   7  12   7       1888.15       1901.29        76.20 o                         
   8  12   7          9.99         28.58        32.85 o                         
   9  12   7        539.62        532.20        48.65 o                         
  10  12   7         18.99          8.19        38.30 o                         
  11  12   7        269.45        283.23        57.47 o                         
  12  12   7         20.45         31.46        49.69 o                         
 -13  13   7         15.85        -24.94        48.33 o                         
 -12  13   7         12.42         12.99        48.29 o                         
 -11  13   7         94.78         86.81        43.10 o                         
 -10  13   7          1.90        -36.25        36.25 o                         
  -9  13   7         84.32        108.72        35.01 o                         
  -8  13   7         85.32        109.43        33.80 o                         
  -7  13   7        216.43        242.25        36.96 o                         
  -6  13   7         39.56         64.34        33.60 o                         
  -5  13   7         14.38         26.42        32.08 o                         
  -4  13   7         53.31         12.18        31.14 o                         
  -3  13   7        141.23         73.60        39.94 o                         
  -2  13   7          2.88         19.72        32.93 o                         
  -1  13   7       1058.35       1055.91        54.19 o                         
   0  13   7        314.42        272.65        36.02 o                         
   1  13   7       1750.86       1684.71        61.07 o                         
   2  13   7         89.30        111.32        28.74 o                         
   3  13   7         62.63         62.34        30.40 o                         
   4  13   7          2.96        -15.57        27.70 o                         
   5  13   7        117.54        173.61        39.89 o                         
   6  13   7        898.15        913.13        57.42 o                         
   7  13   7         33.32         -7.25        33.23 o                         
   8  13   7        759.83        801.95        56.87 o                         
   9  13   7         39.24          1.45        44.16 o                         
  10  13   7        104.34         80.03        43.36 o                         
  11  13   7          3.68        -46.70        46.70 o                         
 -12  14   7        145.63          0.64        61.37 o                         
 -11  14   7         10.87         -8.20        45.22 o                         
 -10  14   7        631.53        793.88        86.14 o                         
  -9  14   7         23.90         23.65        50.14 o                         
  -8  14   7        666.36        619.38        65.20 o                         
  -7  14   7          3.37         51.95        41.36 o                         
  -6  14   7        639.75        619.67        53.35 o                         
  -5  14   7        131.10        105.90        37.53 o                         
  -4  14   7         11.25        -28.09        38.05 o                         
  -3  14   7        247.64        173.02        39.32 o                         
  -2  14   7        326.13        336.02        47.25 o                         
  -1  14   7        844.41        720.96        69.81 o                         
   0  14   7       1384.96       1376.09        72.34 o                         
   1  14   7        720.44        864.82        59.25 o                         
   2  14   7       1341.48       1337.71        58.85 o                         
   3  14   7        209.65        209.09        36.33 o                         
   4  14   7        509.20        469.21        41.06 o                         
   5  14   7         54.87         84.54        31.11 o                         
   6  14   7        428.47        545.67        50.48 o                         
   7  14   7        211.22        189.16        40.11 o                         
   8  14   7        100.47        131.86        48.68 o                         
   9  14   7          8.58        -39.41        39.41 o                         
  10  14   7        274.13        345.89        55.50 o                         
 -10  15   7          6.16         17.87        63.24 o                         
  -9  15   7        294.43        375.01        83.77 o                         
  -8  15   7        108.08         61.96        68.74 o                         
  -7  15   7        425.54        596.14        66.10 o                         
  -6  15   7        175.41        233.67        52.80 o                         
  -5  15   7         33.73        104.81        44.69 o                         
  -4  15   7        187.06        201.31        43.49 o                         
  -3  15   7        170.39        138.67        40.58 o                         
  -2  15   7         26.69        -22.32        33.62 o                         
  -1  15   7        443.50        441.62        53.23 o                         
   0  15   7         56.13         76.50        39.55 o                         
   1  15   7        600.24        587.30        56.83 o                         
   2  15   7        353.09        327.07        39.29 o                         
   3  15   7         29.41         15.93        29.95 o                         
   4  15   7        279.24        276.40        38.66 o                         
   5  15   7         39.44         29.54        32.41 o                         
   6  15   7         32.78        102.81        34.82 o                         
   7  15   7         11.54        -10.94        37.63 o                         
   8  15   7         79.37        170.07        43.82 o                         
   9  15   7          9.34          0.57        42.96 o                         
  -8  16   7         72.96        101.62        56.24 o                         
  -7  16   7        743.36        653.24        73.62 o                         
  -6  16   7        170.71        234.68        56.78 o                         
  -5  16   7       1233.00       1451.36        93.69 o                         
  -4  16   7          0.84         -6.96        47.38 o                         
  -3  16   7       1040.22       1135.07        83.42 o                         
  -2  16   7         33.41         17.57        45.79 o                         
  -1  16   7        252.45        343.88        50.30 o                         
   0  16   7         39.34         -9.40        39.19 o                         
   1  16   7         15.21        -14.38        40.63 o                         
   2  16   7         25.39         59.82        40.29 o                         
   3  16   7         35.15          8.74        36.23 o                         
   4  16   7        112.69        123.17        40.41 o                         
   5  16   7         98.54        148.65        38.16 o                         
   6  16   7         30.04          8.16        34.01 o                         
   7  16   7        365.75        392.62        47.51 o                         
  -6  17   7        839.51        804.79       104.52 o                         
  -5  17   7         56.15         79.66        52.80 o                         
  -4  17   7        742.48        923.56        82.67 o                         
  -3  17   7          0.64        -12.96        46.22 o                         
  -2  17   7        352.71        469.84        67.78 o                         
  -1  17   7          3.14        -12.21        48.71 o                         
   0  17   7        200.06        265.08        60.59 o                         
   1  17   7         56.03         19.38        43.70 o                         
   2  17   7          1.92         27.29        47.29 o                         
   3  17   7        233.59        300.14        46.69 o                         
   4  17   7         29.86         75.28        39.89 o                         
 -18   0   8         46.49        -11.98        56.67 o                         
 -16   0   8        112.32         85.93        51.48 o                         
 -14   0   8       4604.68       4436.76       147.42 o                         
 -12   0   8       9237.73       8590.45       211.58 o                         
 -10   0   8       8755.15       8439.47       198.44 o                         
  -8   0   8         12.70         -3.38        18.10 o                         
  -6   0   8       6391.23       6334.29       121.99 o                         
  -4   0   8       3801.05       3797.13        78.16 o                         
  -2   0   8      12235.20      12803.60       250.96 o                         
   0   0   8      11438.33      12220.19       201.90 o                         
   2   0   8      22901.61      24559.33       344.73 o                         
   4   0   8      48788.04      50737.27       779.02 o                         
   6   0   8      17519.27      17354.05       291.87 o                         
   8   0   8       2297.06       2150.97        73.75 o                         
  10   0   8       2749.38       2891.86       117.59 o                         
  12   0   8       1905.68       1877.23        98.84 o                         
  14   0   8        428.98        649.24        71.46 o                         
  16   0   8         53.78         18.18        53.28 o                         
 -18   1   8          0.99          9.16        39.66 o                         
 -17   1   8          0.44         25.49        36.83 o                         
 -16   1   8         11.12         10.39        33.80 o                         
 -15   1   8        431.75        509.29        46.44 o                         
 -14   1   8          3.41         26.50        32.98 o                         
 -13   1   8       3636.17       3468.46        99.94 o                         
 -12   1   8        368.93        352.38        35.58 o                         
 -11   1   8       3218.29       3118.34        76.46 o                         
 -10   1   8       2000.61       2054.71        76.87 o                         
  -9   1   8         70.15         75.93        18.09 o                         
  -8   1   8       2360.41       2230.04        50.03 o                         
  -7   1   8       6770.26       6696.69        92.22 o                         
  -6   1   8       3333.67       3384.97        63.79 o                         
  -5   1   8       3954.51       3953.61        65.19 o                         
  -4   1   8        795.53        666.68        20.06 o                         
  -3   1   8       5015.89       4922.97        73.25 o                         
  -2   1   8       1170.34       1017.43        26.13 o                         
  -1   1   8       3749.52       3922.61        60.54 o                         
   0   1   8       1586.07       1605.79        29.63 o                         
   1   1   8        548.38        690.85        19.45 o                         
   2   1   8       2548.33       2361.23        35.79 o                         
   3   1   8       9838.49       9633.55       128.79 o                         
   4   1   8       7814.28       7514.75        99.00 o                         
   5   1   8      12043.11      12345.45       151.96 o                         
   6   1   8       6737.30       6637.75        99.80 o                         
   7   1   8       5016.25       4881.98        76.37 o                         
   8   1   8       2461.99       2479.90        70.53 o                         
   9   1   8        713.12        758.43        32.92 o                         
  10   1   8        645.45        699.83        33.33 o                         
  11   1   8       3905.24       4016.56       110.25 o                         
  12   1   8        125.04        142.73        31.34 o                         
  13   1   8       1012.18       1070.93        57.55 o                         
  14   1   8          6.71         41.46        32.78 o                         
  15   1   8        236.59        293.33        47.74 o                         
  16   1   8         72.15         51.55        48.35 o                         
 -18   2   8        173.93        141.45        45.12 o                         
 -17   2   8         11.58        -37.37        41.67 o                         
 -16   2   8        205.04        185.40        40.10 o                         
 -15   2   8         69.41         45.01        32.03 o                         
 -14   2   8        398.35        436.11        41.96 o                         
 -13   2   8        263.03        317.03        36.75 o                         
 -12   2   8         71.94         59.51        26.32 o                         
 -11   2   8        834.45        795.61        56.96 o                         
 -10   2   8          7.64          7.18        18.59 o                         
  -9   2   8       5682.57       5632.43       107.64 o                         
  -8   2   8       1533.98       1490.02        37.71 o                         
  -7   2   8       9947.77       9487.60       122.75 o                         
  -6   2   8      14641.14      14795.09       176.73 o                         
  -5   2   8      19851.65      20079.19       230.27 o                         
  -4   2   8          4.70         17.75         9.23 o                         
  -3   2   8      15447.82      15269.44       191.03 o                         
  -2   2   8         34.37         28.11        10.18 o                         
  -1   2   8       6153.97       6267.86        80.51 o                         
   0   2   8       6015.08       6482.01        83.27 o                         
   1   2   8       3535.54       3776.84        52.30 o                         
   2   2   8         87.30        132.40        15.23 o                         
   3   2   8       8212.02       8391.61        99.84 o                         
   4   2   8       4606.47       4616.16        68.31 o                         
   5   2   8       8740.10       8873.83       115.44 o                         
   6   2   8       5162.38       5274.59        78.89 o                         
   7   2   8       4609.40       4626.94        73.58 o                         
   8   2   8          4.41          6.07        14.41 o                         
   9   2   8       4823.73       4611.27        91.08 o                         
  10   2   8       1669.39       1624.45        55.36 o                         
  11   2   8        200.74        278.93        35.40 o                         
  12   2   8        546.91        618.19        47.14 o                         
  13   2   8       1130.16       1199.57        58.94 o                         
  14   2   8        320.16        321.92        65.03 o                         
  15   2   8         42.63         88.96        48.18 o                         
  16   2   8          3.63         16.12        48.18 o                         
 -18   3   8          8.68         -8.92        40.24 o                         
 -17   3   8         19.06        -11.58        37.31 o                         
 -16   3   8         12.64         24.02        35.62 o                         
 -15   3   8          2.34         27.18        31.69 o                         
 -14   3   8         83.15         59.42        30.20 o                         
 -13   3   8        231.45        269.04        55.84 o                         
 -12   3   8       2910.81       2595.30        75.83 o                         
 -11   3   8        100.44         56.70        24.86 o                         
 -10   3   8       2767.72       2770.57        66.07 o                         
  -9   3   8       2364.74       2299.93        54.43 o                         
  -8   3   8       6989.93       6759.97        96.72 o                         
  -7   3   8       2561.71       2426.77        47.32 o                         
  -6   3   8       5330.33       4993.36        74.07 o                         
  -5   3   8         16.55         38.51        11.60 o                         
  -4   3   8      20692.55      20511.82       234.24 o                         
  -3   3   8        825.55        724.36        21.83 o                         
  -2   3   8      16529.90      17237.46       197.40 o                         
  -1   3   8      10510.56       9771.66       118.91 o                         
   0   3   8       3311.02       3635.58        53.88 o                         
   1   3   8       8440.59       7614.68        91.52 o                         
   2   3   8        478.42        498.52        20.03 o                         
   3   3   8        351.59        300.14        15.22 o                         
   4   3   8       1583.64       1469.23        34.24 o                         
   5   3   8       3920.84       4043.47        64.09 o                         
   6   3   8       1119.70       1123.15        33.42 o                         
   7   3   8       2033.66       2071.05        46.08 o                         
   8   3   8       5369.81       5115.54        81.86 o                         
   9   3   8        211.92        237.69        22.78 o                         
  10   3   8        576.12        627.48        35.05 o                         
  11   3   8         53.78         69.09        27.27 o                         
  12   3   8        124.91        105.97        38.66 o                         
  13   3   8        273.73        392.77        71.99 o                         
  14   3   8        463.41        490.50        91.36 o                         
  15   3   8        261.68        268.78        59.30 o                         
  16   3   8         94.29         91.12        52.78 o                         
 -18   4   8        105.41        135.47        46.44 o                         
 -17   4   8         96.62         55.29        40.75 o                         
 -16   4   8         19.65          4.33        36.07 o                         
 -15   4   8        152.56        161.96        37.77 o                         
 -14   4   8        288.34        233.26        36.60 o                         
 -13   4   8       1444.99       1383.93        61.85 o                         
 -12   4   8        204.05        204.57        34.93 o                         
 -11   4   8         29.30          6.43        23.24 o                         
 -10   4   8       1789.97       1798.17        52.66 o                         
  -9   4   8          3.91          0.74        16.56 o                         
  -8   4   8       3026.35       2949.03        56.37 o                         
  -7   4   8        211.87        253.15        19.83 o                         
  -6   4   8        773.55        765.75        27.86 o                         
  -5   4   8          4.45         21.27        11.88 o                         
  -4   4   8       5272.38       5229.95        82.81 o                         
  -3   4   8       2956.59       2823.75        47.70 o                         
  -2   4   8      43259.69      43904.80       477.72 o                         
  -1   4   8       4590.85       4759.27        67.48 o                         
   0   4   8      24890.10      25027.28       280.21 o                         
   1   4   8         56.39         62.07        10.71 o                         
   2   4   8      10819.20      10012.23       117.29 o                         
   3   4   8       3684.02       3581.88        56.16 o                         
   4   4   8        205.23        238.95        15.21 o                         
   5   4   8        655.21        704.52        25.99 o                         
   6   4   8       2358.23       2249.96        50.34 o                         
   7   4   8        221.06        185.58        22.44 o                         
   8   4   8        902.71        939.92        35.06 o                         
   9   4   8        913.56        869.79        35.36 o                         
  10   4   8       1301.10       1380.69        87.36 o                         
  11   4   8         26.12        -30.31        30.31 o                         
  12   4   8        337.04        290.30        46.17 o                         
  13   4   8        391.67        490.06       100.19 o                         
  14   4   8        793.35        903.37        74.33 o                         
  15   4   8         62.91        116.18        51.77 o                         
  16   4   8        426.09        452.97        69.77 o                         
 -17   5   8        113.51         71.56        44.98 o                         
 -16   5   8        588.98        574.35        53.01 o                         
 -15   5   8        303.45        316.42        43.87 o                         
 -14   5   8        346.34        382.59        42.79 o                         
 -13   5   8        172.44        130.03        37.30 o                         
 -12   5   8        962.70        937.47        59.97 o                         
 -11   5   8        911.55        825.98        46.87 o                         
 -10   5   8        696.46        702.09        37.24 o                         
  -9   5   8       7367.74       7125.34       105.40 o                         
  -8   5   8       1617.26       1658.80        43.54 o                         
  -7   5   8        651.89        583.40        27.71 o                         
  -6   5   8       2010.75       1912.02        43.76 o                         
  -5   5   8       2576.43       2655.81        49.35 o                         
  -4   5   8       3517.75       3270.43        55.17 o                         
  -3   5   8       6605.20       6684.92        90.98 o                         
  -2   5   8         45.26         41.02        11.55 o                         
  -1   5   8      18664.16      18574.91       214.65 o                         
   0   5   8       4271.33       4281.94        70.86 o                         
   1   5   8      21063.61      21173.67       228.14 o                         
   2   5   8        186.80        196.88        16.42 o                         
   3   5   8       9930.63       9989.50       138.02 o                         
   4   5   8         20.26         18.77        11.02 o                         
   5   5   8         71.68         63.96        15.16 o                         
   6   5   8       1327.25       1265.55        50.53 o                         
   7   5   8       2125.93       1892.98        53.04 o                         
   8   5   8       3620.84       3543.85        80.52 o                         
   9   5   8        125.12         67.39        25.35 o                         
  10   5   8        148.27        162.39        32.73 o                         
  11   5   8         72.24         44.71        36.87 o                         
  12   5   8          3.52        -15.08        35.54 o                         
  13   5   8         17.97        -10.62        39.29 o                         
  14   5   8         87.30         52.51        45.69 o                         
  15   5   8        247.01        222.51        56.74 o                         
  16   5   8          7.69        -42.85        46.07 o                         
 -17   6   8        210.70        273.80        52.06 o                         
 -16   6   8         46.57        -13.78        40.56 o                         
 -15   6   8        361.30        243.05        43.47 o                         
 -14   6   8          2.64        -30.16        30.16 o                         
 -13   6   8         81.95         85.28        34.14 o                         
 -12   6   8        233.66        269.26        34.84 o                         
 -11   6   8        136.14        182.77        30.03 o                         
 -10   6   8        796.30        720.14        38.38 o                         
  -9   6   8       1583.56       1619.06        48.26 o                         
  -8   6   8       1445.53       1344.34        41.55 o                         
  -7   6   8       5776.72       5669.44        87.72 o                         
  -6   6   8        588.86        614.60        27.87 o                         
  -5   6   8       2426.97       2309.44        59.43 o                         
  -4   6   8         17.59         23.55        16.26 o                         
  -3   6   8        739.03        754.78        27.29 o                         
  -2   6   8      10919.17      10868.77       136.14 o                         
  -1   6   8        416.62        443.64        23.46 o                         
   0   6   8       5194.86       5039.78        88.87 o                         
   1   6   8         28.78         35.51        13.09 o                         
   2   6   8       3754.24       3723.27        62.23 o                         
   3   6   8        982.51        931.26        32.68 o                         
   4   6   8         33.43         39.78        14.10 o                         
   5   6   8       3957.26       3702.56       109.81 o                         
   6   6   8        453.16        478.99        34.27 o                         
   7   6   8       8126.81       8125.13       139.47 o                         
   8   6   8        275.24        249.13        30.92 o                         
   9   6   8        551.48        581.77        40.53 o                         
  10   6   8        406.92        433.90        43.65 o                         
  11   6   8          1.47         28.05        38.56 o                         
  12   6   8        493.64        452.53        56.04 o                         
  13   6   8         82.42         48.93        53.31 o                         
  14   6   8          1.56        -42.33        42.33 o                         
  15   6   8        378.27        435.13        66.12 o                         
 -17   7   8         15.84        -34.67        49.63 o                         
 -16   7   8        159.24         85.82        45.19 o                         
 -15   7   8        316.40        177.70        45.93 o                         
 -14   7   8         43.45         43.22        35.93 o                         
 -13   7   8       2297.90       2234.38        77.48 o                         
 -12   7   8          1.86        -12.20        27.34 o                         
 -11   7   8       2873.37       2898.65       140.06 o                         
 -10   7   8       1475.31       1554.85        53.30 o                         
  -9   7   8         37.15         46.18        20.91 o                         
  -8   7   8       4915.98       4769.55        81.09 o                         
  -7   7   8         30.45         29.57        17.02 o                         
  -6   7   8       1097.96       1181.80        46.46 o                         
  -5   7   8         65.95         46.89        15.92 o                         
  -4   7   8       4028.20       3825.42        65.13 o                         
  -3   7   8        185.31        179.12        21.04 o                         
  -2   7   8        187.23        226.10        24.04 o                         
  -1   7   8       1918.71       1895.46        40.97 o                         
   0   7   8        326.36        372.52        17.85 o                         
   1   7   8        231.02        264.76        19.35 o                         
   2   7   8         71.44         57.21        13.97 o                         
   3   7   8        853.09        823.17        30.55 o                         
   4   7   8       2893.68       2790.63        68.12 o                         
   5   7   8       3319.17       3226.81        75.42 o                         
   6   7   8       1950.03       1848.51       101.22 o                         
   7   7   8        645.49        686.38        46.14 o                         
   8   7   8       6120.12       5836.84       125.86 o                         
   9   7   8        101.87         63.43        26.79 o                         
  10   7   8       1722.30       1732.56        74.74 o                         
  11   7   8        452.18        389.93        54.46 o                         
  12   7   8          3.68         -0.71        41.29 o                         
  13   7   8        139.71        128.65        47.72 o                         
  14   7   8         19.85        -45.43        45.43 o                         
  15   7   8          7.87         46.22        51.28 o                         
 -16   8   8        115.79        238.57        57.90 o                         
 -15   8   8        216.46        253.01        48.49 o                         
 -14   8   8       1320.95       1400.07        76.08 o                         
 -13   8   8         42.53         86.48        37.82 o                         
 -12   8   8       3671.96       3517.27       103.41 o                         
 -11   8   8        279.97        242.71        34.28 o                         
 -10   8   8       1268.17       1295.12        57.64 o                         
  -9   8   8       2834.51       2643.20        61.39 o                         
  -8   8   8          7.09        -14.92        19.90 o                         
  -7   8   8       2155.97       1980.27        51.06 o                         
  -6   8   8         76.54         30.47        17.89 o                         
  -5   8   8        324.00        306.38        23.48 o                         
  -4   8   8        495.21        491.35        27.09 o                         
  -3   8   8       1455.72       1499.57        40.16 o                         
  -2   8   8         19.12         -2.88        13.68 o                         
  -1   8   8        563.30        602.72        28.40 o                         
   0   8   8        610.71        626.17        28.23 o                         
   1   8   8       1049.98       1052.29        34.13 o                         
   2   8   8       1362.73       1253.70        74.61 o                         
   3   8   8        138.50        155.63        27.48 o                         
   4   8   8       3029.41       2966.12        72.60 o                         
   5   8   8         53.42         17.22        27.61 o                         
   6   8   8       1659.65       1586.48        81.43 o                         
   7   8   8        364.94        366.97        35.38 o                         
   8   8   8        329.39        364.27        40.54 o                         
   9   8   8         73.37         86.84        36.64 o                         
  10   8   8       1421.86       1481.89        72.83 o                         
  11   8   8          4.83         16.81        50.23 o                         
  12   8   8       1296.06       1257.66        89.81 o                         
  13   8   8         73.16        138.97        51.29 o                         
  14   8   8        248.31        367.22        72.27 o                         
 -16   9   8          0.33         -0.86        50.28 o                         
 -15   9   8         59.41         43.26        42.60 o                         
 -14   9   8         24.47         -4.41        38.84 o                         
 -13   9   8        674.33        733.03        58.94 o                         
 -12   9   8          3.41          4.58        34.10 o                         
 -11   9   8        244.44        276.14        43.23 o                         
 -10   9   8         44.80         50.48        24.96 o                         
  -9   9   8          0.84         28.55        20.68 o                         
  -8   9   8         10.73         -0.71        19.04 o                         
  -7   9   8       1125.09       1149.18        43.12 o                         
  -6   9   8       2931.92       2877.12        63.76 o                         
  -5   9   8       1016.00       1049.20        38.88 o                         
  -4   9   8        244.43        267.83        23.80 o                         
  -3   9   8         29.04         15.91        16.39 o                         
  -2   9   8        248.46        263.09        29.37 o                         
  -1   9   8        102.81        129.48        20.05 o                         
   0   9   8        156.54        151.61        24.63 o                         
   1   9   8          0.58         15.61        18.84 o                         
   2   9   8       2529.13       2548.35        63.69 o                         
   3   9   8        938.46        833.79        41.29 o                         
   4   9   8          4.71        -20.53        20.53 o                         
   5   9   8        552.46        512.35        38.69 o                         
   6   9   8       1269.05       1321.90        84.85 o                         
   7   9   8        105.74        115.03        29.09 o                         
   8   9   8          1.38          6.02        26.54 o                         
   9   9   8        926.70        934.70        76.43 o                         
  10   9   8          0.24        -32.45        32.45 o                         
  11   9   8       1333.55       1524.89        94.09 o                         
  12   9   8          4.53         14.14        45.45 o                         
  13   9   8       1170.38       1309.22        94.49 o                         
  14   9   8         57.41         72.17        54.80 o                         
 -15  10   8         33.22        122.06        51.64 o                         
 -14  10   8        365.30        438.41        54.56 o                         
 -13  10   8        253.98        174.28        44.07 o                         
 -12  10   8        347.32        327.40        45.52 o                         
 -11  10   8        107.06        118.57        33.20 o                         
 -10  10   8        129.12         83.26        38.43 o                         
  -9  10   8          0.66         19.30        25.05 o                         
  -8  10   8        543.84        516.18        33.42 o                         
  -7  10   8       1124.90       1153.95        43.98 o                         
  -6  10   8        248.52        247.99        25.81 o                         
  -5  10   8       3874.45       3705.76        71.01 o                         
  -4  10   8        657.79        621.95        32.73 o                         
  -3  10   8       2395.07       2143.27        57.19 o                         
  -2  10   8         33.21         20.87        20.19 o                         
  -1  10   8       2785.50       2864.13        94.71 o                         
   0  10   8       1444.42       1415.82        54.53 o                         
   1  10   8         13.53         48.58        22.66 o                         
   2  10   8        257.36        256.53        28.98 o                         
   3  10   8        478.56        430.95        34.26 o                         
   4  10   8         28.44         36.05        25.80 o                         
   5  10   8        352.02        428.30        48.20 o                         
   6  10   8        526.02        509.06        42.45 o                         
   7  10   8        700.62        662.15        46.81 o                         
   8  10   8         80.36         46.25        30.29 o                         
   9  10   8         18.37         34.78        39.26 o                         
  10  10   8        794.28        927.35        64.84 o                         
  11  10   8        242.33        253.85        53.28 o                         
  12  10   8        288.11        387.81        86.29 o                         
  13  10   8         10.48         42.03        50.37 o                         
 -14  11   8          3.19         12.27        57.58 o                         
 -13  11   8          4.07        -12.49        38.68 o                         
 -12  11   8          2.30        -37.18        37.18 o                         
 -11  11   8          7.52         -8.43        31.42 o                         
 -10  11   8         24.52         13.59        30.26 o                         
  -9  11   8         56.30          3.42        26.21 o                         
  -8  11   8          7.03         21.43        24.66 o                         
  -7  11   8        896.91        929.55        46.22 o                         
  -6  11   8        790.04        827.50        39.46 o                         
  -5  11   8        519.03        525.63        35.37 o                         
  -4  11   8       1523.34       1436.13        58.24 o                         
  -3  11   8        343.95        417.48        42.06 o                         
  -2  11   8       1918.58       1797.64        61.69 o                         
  -1  11   8       2085.45       1897.26        64.33 o                         
   0  11   8         36.36         84.71        27.07 o                         
   1  11   8       2998.06       2823.14        76.60 o                         
   2  11   8        715.82        707.64        41.50 o                         
   3  11   8         72.22         43.64        24.94 o                         
   4  11   8        833.80        734.78        43.24 o                         
   5  11   8        190.30        209.13        36.76 o                         
   6  11   8       1471.92       1349.18        64.18 o                         
   7  11   8       1905.47       1917.84        74.60 o                         
   8  11   8         11.86         19.01        31.14 o                         
   9  11   8         17.06         86.99        34.26 o                         
  10  11   8         13.04          2.17        36.93 o                         
  11  11   8         10.87        -40.94        40.94 o                         
  12  11   8         21.36         28.72        49.41 o                         
  13  11   8         53.31         62.99        54.96 o                         
 -14  12   8         10.76         -1.06        59.63 o                         
 -13  12   8         97.93         46.95        57.06 o                         
 -12  12   8        357.25        404.97        58.40 o                         
 -11  12   8          3.44         31.05        33.96 o                         
 -10  12   8        826.57        934.94        56.82 o                         
  -9  12   8        100.75        153.64        32.47 o                         
  -8  12   8       1162.55       1121.20        53.03 o                         
  -7  12   8         66.61         97.11        31.05 o                         
  -6  12   8        494.61        540.38        43.22 o                         
  -5  12   8         80.39        116.43        28.37 o                         
  -4  12   8        237.79        333.96        35.32 o                         
  -3  12   8        994.93        966.39        52.91 o                         
  -2  12   8       1580.90       1546.74       100.92 o                         
  -1  12   8         19.49          0.65        26.16 o                         
   0  12   8       5396.16       5054.87       107.94 o                         
   1  12   8        178.67        228.61        30.78 o                         
   2  12   8       1513.48       1506.20        58.31 o                         
   3  12   8       1016.28        867.98        48.21 o                         
   4  12   8        178.64        138.72        29.50 o                         
   5  12   8        449.94        429.96        42.36 o                         
   6  12   8         80.62         46.36        32.58 o                         
   7  12   8         34.89         11.71        41.00 o                         
   8  12   8        113.42        186.93        39.61 o                         
   9  12   8          0.76          0.35        33.19 o                         
  10  12   8          8.65         34.91        39.77 o                         
  11  12   8          0.11        -65.78        65.78 o                         
  12  12   8        145.19        196.81        60.16 o                         
 -13  13   8         74.82         97.68        85.45 o                         
 -12  13   8          0.08          3.89        59.05 o                         
 -11  13   8        487.02        523.52        56.27 o                         
 -10  13   8        224.46        329.77        53.14 o                         
  -9  13   8        847.98        880.55        62.00 o                         
  -8  13   8        417.14        474.79        44.93 o                         
  -7  13   8       1521.41       1501.49        66.29 o                         
  -6  13   8        494.60        553.43        50.77 o                         
  -5  13   8        175.56        164.05        38.02 o                         
  -4  13   8        135.83        154.39        36.76 o                         
  -3  13   8        260.41        289.48        41.96 o                         
  -2  13   8        371.54        384.34        50.88 o                         
  -1  13   8       1063.30       1086.68        56.56 o                         
   0  13   8          5.15        -26.48        26.48 o                         
   1  13   8        557.83        525.23        44.07 o                         
   2  13   8         36.51         41.66        28.93 o                         
   3  13   8         11.90         11.08        28.89 o                         
   4  13   8         58.03         67.12        28.35 o                         
   5  13   8         15.48        -17.42        27.51 o                         
   6  13   8        657.03        681.03        51.75 o                         
   7  13   8         99.32        135.13        37.73 o                         
   8  13   8        422.56        513.03        48.51 o                         
   9  13   8          3.34          9.55        38.89 o                         
  10  13   8         76.83        126.00        44.98 o                         
  11  13   8          7.75          4.49        47.01 o                         
 -11  14   8         87.93        201.03        59.03 o                         
 -10  14   8         20.08        109.49        48.65 o                         
  -9  14   8        585.90        641.00       102.07 o                         
  -8  14   8        285.96        177.70        49.76 o                         
  -7  14   8        815.65        803.18        60.05 o                         
  -6  14   8        109.40        121.03        39.14 o                         
  -5  14   8        358.95        363.70        46.65 o                         
  -4  14   8         20.58         -9.82        35.01 o                         
  -3  14   8         39.54         23.29        34.34 o                         
  -2  14   8         94.91         86.06        36.40 o                         
  -1  14   8          1.06        -15.15        33.22 o                         
   0  14   8        260.62        285.34        39.98 o                         
   1  14   8         14.89        -17.35        28.34 o                         
   2  14   8          1.52        -27.10        27.10 o                         
   3  14   8         23.90         13.45        28.32 o                         
   4  14   8         72.93         37.42        30.47 o                         
   5  14   8        882.43        893.73        55.69 o                         
   6  14   8        331.47        374.62        44.29 o                         
   7  14   8       1044.30       1143.31        66.90 o                         
   8  14   8        102.22         86.66        50.00 o                         
   9  14   8        571.06        523.25        60.32 o                         
 -10  15   8        400.40        745.35       101.80 o                         
  -9  15   8         15.89         59.95        53.11 o                         
  -8  15   8        783.89        819.71        75.83 o                         
  -7  15   8         42.99         54.52        47.18 o                         
  -6  15   8        868.47        839.38        74.42 o                         
  -5  15   8         14.45         36.59        38.07 o                         
  -4  15   8        110.54        117.65        42.09 o                         
  -3  15   8         10.03         38.07        38.55 o                         
  -2  15   8        154.60        114.88        40.12 o                         
  -1  15   8          8.87         91.85        44.01 o                         
   0  15   8         60.69         45.53        38.93 o                         
   1  15   8         91.02         81.33        41.02 o                         
   2  15   8          4.15         18.60        29.55 o                         
   3  15   8        503.09        529.41        45.22 o                         
   4  15   8         20.51         60.73        32.79 o                         
   5  15   8        438.74        538.22        59.63 o                         
   6  15   8        328.27        384.22        55.52 o                         
   7  15   8        149.42        106.96        38.08 o                         
   8  15   8        389.88        392.82        51.89 o                         
  -8  16   8         28.33         -9.39        59.26 o                         
  -7  16   8         81.45         92.00       117.81 o                         
  -6  16   8         44.37         92.56        51.68 o                         
  -5  16   8          7.91         44.39        52.80 o                         
  -4  16   8        198.00        161.61        63.05 o                         
  -3  16   8         43.49        -43.07        45.55 o                         
  -2  16   8        486.09        375.10        53.89 o                         
  -1  16   8          0.44         20.40        40.70 o                         
   0  16   8        675.18        714.87        62.65 o                         
   1  16   8         61.27         65.93        42.18 o                         
   2  16   8        590.92        602.50        72.77 o                         
   3  16   8        108.57         82.21        42.89 o                         
   4  16   8        592.33        575.07        50.01 o                         
   5  16   8          4.85          8.05        37.52 o                         
   6  16   8        126.55         85.24        36.65 o                         
  -5  17   8         93.92         39.67        52.27 o                         
  -4  17   8        476.37        572.03        71.34 o                         
  -3  17   8         78.76        194.18        76.12 o                         
  -2  17   8        181.82        192.50        56.56 o                         
  -1  17   8        256.28        369.43        63.47 o                         
   0  17   8          6.82          1.70        44.33 o                         
   1  17   8        603.83        681.10        66.49 o                         
   2  17   8         16.41         27.75        44.28 o                         
   3  17   8        402.71        375.62        58.94 o                         
   4  17   8         41.81         38.67        41.68 o                         
 -17   0   9         39.71        -14.87        51.53 o                         
 -15   0   9        710.21        706.08        74.16 o                         
 -13   0   9       4374.05       4236.22       138.88 o                         
 -11   0   9       1715.49       1773.94        93.76 o                         
  -9   0   9       3275.68       3040.08       102.61 o                         
  -7   0   9       5587.57       6006.23       121.39 o                         
  -5   0   9      13069.74      12844.41       253.69 o                         
  -3   0   9      15972.64      15470.63       301.63 o                         
  -1   0   9         43.67         58.32        11.51 o                         
   1   0   9       4452.86       4540.56        90.79 o                         
   3   0   9      34722.04      35043.18       486.91 o                         
   5   0   9      27567.80      28552.55       457.15 o                         
   7   0   9      12491.49      13042.52       233.58 o                         
   9   0   9       2043.87       1857.65       154.97 o                         
  11   0   9         99.26         55.03        34.57 o                         
  13   0   9        366.47        321.76        54.78 o                         
  15   0   9          2.02         12.41        51.74 o                         
 -18   1   9         28.61         28.61        41.21 o                         
 -17   1   9        108.07         66.06        38.92 o                         
 -16   1   9          6.15         24.38        35.84 o                         
 -15   1   9        919.16        936.30        90.85 o                         
 -14   1   9        921.87        952.34        55.02 o                         
 -13   1   9        601.04        594.52        50.04 o                         
 -12   1   9        485.08        495.37        44.02 o                         
 -11   1   9       4427.09       4196.76        91.19 o                         
 -10   1   9        302.62        350.04        27.62 o                         
  -9   1   9       2976.94       2788.99        70.03 o                         
  -8   1   9        851.48        865.59        42.62 o                         
  -7   1   9         76.27         94.37        17.32 o                         
  -6   1   9       2098.27       2152.07        41.73 o                         
  -5   1   9        303.54        367.25        17.74 o                         
  -4   1   9      21318.78      21763.98       266.45 o                         
  -3   1   9       5282.57       5229.31        78.52 o                         
  -2   1   9       6184.16       6392.78        90.95 o                         
  -1   1   9        211.97        159.49        13.35 o                         
   0   1   9       3668.65       4042.96        57.94 o                         
   1   1   9       5684.38       5803.44        77.92 o                         
   2   1   9       7019.14       7001.99        81.69 o                         
   3   1   9       2095.76       1927.30        38.24 o                         
   4   1   9      26880.06      27545.15       310.67 o                         
   5   1   9          9.82         21.41        12.18 o                         
   6   1   9       3391.15       3371.95        63.35 o                         
   7   1   9        872.79        849.36        33.09 o                         
   8   1   9       1619.63       1628.45        47.05 o                         
   9   1   9        340.61        333.58        25.41 o                         
  10   1   9        125.90        138.84        22.06 o                         
  11   1   9        105.05        119.56        28.62 o                         
  12   1   9        301.17        211.99        37.38 o                         
  13   1   9          0.89        -32.30        32.30 o                         
  14   1   9        256.91        226.59        39.99 o                         
  15   1   9          0.40         56.69        53.12 o                         
  16   1   9         52.87         27.10        48.33 o                         
 -18   2   9        116.29        135.62        49.57 o                         
 -17   2   9         21.62         41.90        36.59 o                         
 -16   2   9        597.42        557.83        58.48 o                         
 -15   2   9         29.41         24.26        33.77 o                         
 -14   2   9       1086.42       1172.29        60.18 o                         
 -13   2   9        552.49        578.03        61.42 o                         
 -12   2   9       1039.98       1130.53        53.13 o                         
 -11   2   9        272.75        258.82        31.39 o                         
 -10   2   9       4026.49       3943.12        77.01 o                         
  -9   2   9       1947.30       1944.61        45.65 o                         
  -8   2   9        472.57        511.07        29.66 o                         
  -7   2   9        223.21        230.53        18.34 o                         
  -6   2   9       2931.08       3033.28        52.40 o                         
  -5   2   9       1814.83       1916.27        37.85 o                         
  -4   2   9       6733.23       6634.51        98.22 o                         
  -3   2   9      17076.48      18145.60       225.42 o                         
  -2   2   9      21330.28      21361.05       260.69 o                         
  -1   2   9      14918.62      15558.80       195.12 o                         
   0   2   9       4145.09       3576.18        53.72 o                         
   1   2   9       1600.99       1694.61        32.08 o                         
   2   2   9      20126.16      19920.71       214.81 o                         
   3   2   9        590.97        547.78        21.36 o                         
   4   2   9       1271.96       1317.89        43.82 o                         
   5   2   9         27.41         33.55        12.81 o                         
   6   2   9        759.69        747.54        29.28 o                         
   7   2   9       1215.82       1174.63        37.01 o                         
   8   2   9        264.51        292.07        24.85 o                         
   9   2   9        559.64        542.87        31.40 o                         
  10   2   9       2160.28       2068.77        90.44 o                         
  11   2   9       1076.98        944.65        53.39 o                         
  12   2   9        525.03        555.40        46.59 o                         
  13   2   9        114.89         67.99        35.56 o                         
  14   2   9        471.35        490.94        58.60 o                         
  15   2   9        207.32        189.51        53.42 o                         
  16   2   9          3.59        -34.48        47.99 o                         
 -18   3   9         43.96         86.63        50.91 o                         
 -17   3   9         99.84         89.13        47.37 o                         
 -16   3   9        137.34        206.48        42.76 o                         
 -15   3   9        561.81        598.11        52.50 o                         
 -14   3   9        407.20        441.44        43.80 o                         
 -13   3   9        541.23        494.40        46.09 o                         
 -12   3   9        389.79        381.75        37.52 o                         
 -11   3   9        172.07        187.11        28.83 o                         
 -10   3   9       1674.43       1742.82        51.59 o                         
  -9   3   9         67.44         77.91        18.31 o                         
  -8   3   9       9265.66       9120.30       122.94 o                         
  -7   3   9       6802.57       7176.77       100.29 o                         
  -6   3   9       4625.69       4572.72        70.48 o                         
  -5   3   9       8313.05       8630.88       112.00 o                         
  -4   3   9        869.06       1004.37        27.31 o                         
  -3   3   9      26723.21      26683.07       298.55 o                         
  -2   3   9       6619.79       7033.83        91.38 o                         
  -1   3   9      21432.65      21140.19       239.69 o                         
   0   3   9         59.71         90.70        12.05 o                         
   1   3   9       8027.20       7532.10        92.30 o                         
   2   3   9        198.97        227.75        15.57 o                         
   3   3   9       8221.83       8336.93       108.35 o                         
   4   3   9       2360.71       2438.87        42.42 o                         
   5   3   9       1066.36       1043.50        36.88 o                         
   6   3   9        143.88        149.13        17.69 o                         
   7   3   9        807.49        738.81        33.47 o                         
   8   3   9       2627.45       2571.43        58.16 o                         
   9   3   9       1840.24       1886.73        49.69 o                         
  10   3   9       1503.18       1571.07        51.76 o                         
  11   3   9       1217.39       1072.63        58.65 o                         
  12   3   9         14.06         28.00        38.35 o                         
  13   3   9        629.32        593.15        86.86 o                         
  14   3   9        409.16        422.88        57.05 o                         
  15   3   9        185.19        212.79        55.86 o                         
  16   3   9        155.64         87.09        50.27 o                         
 -18   4   9         84.42         -2.66        49.85 o                         
 -17   4   9        156.90        132.19        53.86 o                         
 -16   4   9         22.41          5.70        37.29 o                         
 -15   4   9        633.67        670.33        52.29 o                         
 -14   4   9        179.60        131.19        35.78 o                         
 -13   4   9        447.21        395.83        39.84 o                         
 -12   4   9         70.52         53.35        26.96 o                         
 -11   4   9       1251.95       1146.12        51.66 o                         
 -10   4   9       1270.64       1294.24        49.88 o                         
  -9   4   9      15313.36      14852.37       199.56 o                         
  -8   4   9         49.89         88.53        18.24 o                         
  -7   4   9      13142.87      12948.89       187.97 o                         
  -6   4   9        228.39        237.27        18.91 o                         
  -5   4   9       7789.78       7616.95       102.77 o                         
  -4   4   9        310.63        356.43        18.82 o                         
  -3   4   9        136.27        133.73        16.07 o                         
  -2   4   9       2429.81       2392.24        46.62 o                         
  -1   4   9       3827.09       3701.01        57.24 o                         
   0   4   9        458.59        442.73        19.50 o                         
   1   4   9       1551.39       1691.62        36.11 o                         
   2   4   9        373.23        328.32        17.32 o                         
   3   4   9        702.67        764.15        26.06 o                         
   4   4   9        564.45        557.53        25.57 o                         
   5   4   9          6.42         16.40        14.33 o                         
   6   4   9        532.65        537.72        25.56 o                         
   7   4   9       4161.90       3982.34        68.61 o                         
   8   4   9       1867.36       1816.40        50.25 o                         
   9   4   9       4737.19       4594.77        87.36 o                         
  10   4   9          7.17        -11.84        26.56 o                         
  11   4   9        504.97        536.97        53.36 o                         
  12   4   9         78.02         69.56        39.44 o                         
  13   4   9          0.01         35.23        41.75 o                         
  14   4   9        111.47         37.07        45.03 o                         
  15   4   9        420.52        454.51        74.17 o                         
  16   4   9        167.34        225.51        73.53 o                         
 -17   5   9         84.54        132.86        49.01 o                         
 -16   5   9         26.39         -4.60        47.65 o                         
 -15   5   9        105.92        103.84        38.05 o                         
 -14   5   9          3.79         31.06        31.06 o                         
 -13   5   9        350.33        327.02        38.35 o                         
 -12   5   9         42.61         26.68        26.51 o                         
 -11   5   9          0.94         -2.69        23.71 o                         
 -10   5   9       4181.18       4104.02        81.46 o                         
  -9   5   9        509.98        524.20        29.80 o                         
  -8   5   9      13968.11      13651.06       184.15 o                         
  -7   5   9         18.62         20.94        15.78 o                         
  -6   5   9       3879.04       3713.88        63.63 o                         
  -5   5   9        336.22        324.09        20.60 o                         
  -4   5   9        118.15        115.96        14.89 o                         
  -3   5   9        474.19        484.00        22.30 o                         
  -2   5   9       2431.25       2376.57        44.04 o                         
  -1   5   9       3436.73       3352.01        54.82 o                         
   0   5   9       1935.16       1871.60        38.14 o                         
   1   5   9       2651.70       2517.47        53.84 o                         
   2   5   9        714.05        701.70        22.94 o                         
   3   5   9        878.64        898.66        28.55 o                         
   4   5   9        959.58        967.95        31.86 o                         
   5   5   9        448.88        450.46        26.75 o                         
   6   5   9        755.27        831.09        35.53 o                         
   7   5   9       1027.89       1004.91        48.93 o                         
   8   5   9       5307.11       5214.26       129.51 o                         
   9   5   9       1185.79       1128.96        51.79 o                         
  10   5   9       3312.15       3208.89        93.50 o                         
  11   5   9       1279.60       1337.53        81.04 o                         
  12   5   9       1079.78       1069.95        75.07 o                         
  13   5   9        448.62        460.52        56.67 o                         
  14   5   9         86.42         80.30        48.33 o                         
  15   5   9        259.96        301.59        60.32 o                         
 -17   6   9         13.67        -48.55        48.55 o                         
 -16   6   9        382.28        419.58        63.47 o                         
 -15   6   9         42.11         61.00        39.38 o                         
 -14   6   9       1019.06       1043.06        59.61 o                         
 -13   6   9         84.87         56.70        31.71 o                         
 -12   6   9        975.08        906.72        51.87 o                         
 -11   6   9        260.51        284.39        33.43 o                         
 -10   6   9        836.22        717.20        38.86 o                         
  -9   6   9       5515.27       5318.71        87.99 o                         
  -8   6   9          1.38        -16.41        16.59 o                         
  -7   6   9       1461.67       1440.20        42.02 o                         
  -6   6   9        809.50        846.81        32.56 o                         
  -5   6   9         26.42         37.63        14.71 o                         
  -4   6   9       2303.01       2179.52        45.73 o                         
  -3   6   9        861.14        805.07        28.71 o                         
  -2   6   9       5066.90       4663.05        75.14 o                         
  -1   6   9       1929.50       1797.78        48.46 o                         
   0   6   9       9104.35       8903.77       115.48 o                         
   1   6   9          1.90         -3.34        12.42 o                         
   2   6   9       5269.14       5416.00        82.56 o                         
   3   6   9         27.86         33.56        15.87 o                         
   4   6   9         76.72        104.37        16.60 o                         
   5   6   9        301.87        287.74        28.64 o                         
   6   6   9        221.17        232.51        28.21 o                         
   7   6   9        202.16        211.64        35.11 o                         
   8   6   9        541.45        581.95        39.66 o                         
   9   6   9       3107.48       3180.34        83.31 o                         
  10   6   9        840.82        873.27        56.05 o                         
  11   6   9        930.61        957.90        70.17 o                         
  12   6   9        331.53        345.16        53.84 o                         
  13   6   9        320.68        300.74        54.83 o                         
  14   6   9         62.30         99.92        49.97 o                         
  15   6   9         37.91         16.29        50.72 o                         
 -17   7   9        115.73         99.84        55.95 o                         
 -16   7   9         76.00         69.11        52.73 o                         
 -15   7   9        908.44        910.43        76.75 o                         
 -14   7   9         64.81         81.15        34.96 o                         
 -13   7   9        331.93        327.77        39.93 o                         
 -12   7   9         90.75         90.26        31.46 o                         
 -11   7   9        767.26        770.51        47.22 o                         
 -10   7   9         34.77         92.73        24.61 o                         
  -9   7   9        176.72        159.72        23.00 o                         
  -8   7   9        575.85        531.97        30.89 o                         
  -7   7   9         76.81         90.58        19.58 o                         
  -6   7   9        361.20        347.36        25.65 o                         
  -5   7   9         46.03         50.78        16.47 o                         
  -4   7   9        162.27        162.73        18.73 o                         
  -3   7   9       1246.04       1304.41        36.92 o                         
  -2   7   9       1053.97       1075.35        32.83 o                         
  -1   7   9       4560.07       4630.17        71.53 o                         
   0   7   9       1215.38       1408.50        43.30 o                         
   1   7   9       6226.40       6101.05        91.07 o                         
   2   7   9       2650.43       2607.73        52.61 o                         
   3   7   9       2354.42       2256.41        61.68 o                         
   4   7   9       6128.94       5719.61       116.36 o                         
   5   7   9        124.58        151.38        26.16 o                         
   6   7   9       9549.35       8503.48       259.71 o                         
   7   7   9        224.40        264.75        31.61 o                         
   8   7   9         80.33         81.21        26.96 o                         
   9   7   9        581.81        647.29        45.67 o                         
  10   7   9         60.37         83.10        33.42 o                         
  11   7   9        226.82        169.92        45.00 o                         
  12   7   9        140.65        100.19        45.48 o                         
  13   7   9        115.02         83.72        48.77 o                         
  14   7   9         63.53         -0.06        48.71 o                         
  15   7   9         38.30        -42.63        66.11 o                         
 -16   8   9         77.13         77.13        74.17 o                         
 -15   8   9         98.10        138.56        51.01 o                         
 -14   8   9        104.41        150.37        49.15 o                         
 -13   8   9         19.12         74.88        37.76 o                         
 -12   8   9         63.53         99.06        31.90 o                         
 -11   8   9        348.70        406.42        39.65 o                         
 -10   8   9        178.61        197.32        28.80 o                         
  -9   8   9         89.21        138.64        23.24 o                         
  -8   8   9       1080.17       1053.32        40.90 o                         
  -7   8   9        175.91        159.39        22.60 o                         
  -6   8   9          4.95         17.32        17.22 o                         
  -5   8   9       2137.07       2062.25        50.30 o                         
  -4   8   9        719.23        691.61        31.15 o                         
  -3   8   9       1120.21       1155.12        37.31 o                         
  -2   8   9        673.89        676.27        29.01 o                         
  -1   8   9         65.98         80.06        17.74 o                         
   0   8   9       1274.49       1156.52        61.02 o                         
   1   8   9       3675.58       3638.36        65.31 o                         
   2   8   9       3407.56       3301.09       102.78 o                         
   3   8   9       7708.42       7587.86       131.39 o                         
   4   8   9          0.02         19.22        22.40 o                         
   5   8   9      10653.03      10260.78       310.26 o                         
   6   8   9         89.96         76.75        27.40 o                         
   7   8   9       2772.50       2715.53        85.30 o                         
   8   8   9        847.89        843.22        55.86 o                         
   9   8   9         14.95         36.16        28.11 o                         
  10   8   9         84.48         55.57        34.80 o                         
  11   8   9        158.62        144.17        45.75 o                         
  12   8   9         21.48        -10.93        41.55 o                         
  13   8   9        174.50        161.49        67.56 o                         
  14   8   9        163.54        111.31        52.31 o                         
 -16   9   9         16.37        -14.19        47.87 o                         
 -15   9   9         15.62         84.17        50.03 o                         
 -14   9   9         57.71         59.94        52.45 o                         
 -13   9   9         64.26         -9.45        59.79 o                         
 -12   9   9         67.82         51.73        35.85 o                         
 -11   9   9        234.46        270.11        43.49 o                         
 -10   9   9         74.11         80.26        26.95 o                         
  -9   9   9         75.39         56.52        22.71 o                         
  -8   9   9        112.76         94.29        22.51 o                         
  -7   9   9        200.48        196.94        28.19 o                         
  -6   9   9        541.65        527.58        31.51 o                         
  -5   9   9       2490.59       2239.92        53.98 o                         
  -4   9   9       2218.50       2195.05        63.89 o                         
  -3   9   9       3180.73       3150.26        64.48 o                         
  -2   9   9       1102.78       1128.71        42.28 o                         
  -1   9   9       1361.08       1273.51        66.12 o                         
   0   9   9        608.49        626.91        52.09 o                         
   1   9   9        307.41        255.40        27.03 o                         
   2   9   9       2106.37       2098.36        59.73 o                         
   3   9   9        329.19        317.45        30.12 o                         
   4   9   9       2576.79       2554.88       158.64 o                         
   5   9   9        154.22        163.39        28.86 o                         
   6   9   9       1206.40       1190.42        56.75 o                         
   7   9   9         95.17        117.24        30.53 o                         
   8   9   9          2.21         -9.01        26.77 o                         
   9   9   9        292.13        209.54        36.47 o                         
  10   9   9        190.43        234.18        42.22 o                         
  11   9   9        743.02        681.73        66.59 o                         
  12   9   9         41.75         66.84        46.53 o                         
  13   9   9        393.94        323.90        69.11 o                         
 -15  10   9        163.03         67.53        51.43 o                         
 -14  10   9         26.52        -36.43        50.65 o                         
 -13  10   9        170.72        185.45        48.71 o                         
 -12  10   9        270.30        244.21        51.83 o                         
 -11  10   9         21.85         -3.20        30.39 o                         
 -10  10   9        322.55        268.73        36.85 o                         
  -9  10   9        176.64        153.97        29.53 o                         
  -8  10   9        126.61        148.77        25.07 o                         
  -7  10   9        405.28        416.88        30.68 o                         
  -6  10   9       1320.70       1282.13        45.03 o                         
  -5  10   9        412.17        410.22        32.84 o                         
  -4  10   9       3990.26       3962.74        80.67 o                         
  -3  10   9       1027.81       1056.37        43.64 o                         
  -2  10   9       1614.42       1663.20        84.22 o                         
  -1  10   9        298.63        286.56        31.55 o                         
   0  10   9       1108.80       1142.67        50.89 o                         
   1  10   9        811.42        843.63        42.72 o                         
   2  10   9         40.25         37.51        22.33 o                         
   3  10   9       2948.32       2649.01       101.33 o                         
   4  10   9        118.70        147.42        27.38 o                         
   5  10   9        646.40        593.13        44.12 o                         
   6  10   9        427.24        424.47        41.80 o                         
   7  10   9        193.39        248.64        48.92 o                         
   8  10   9        502.13        518.52        44.89 o                         
   9  10   9         62.16         81.65        33.23 o                         
  10  10   9       1303.82       1275.29       128.98 o                         
  11  10   9         57.11         25.79        64.43 o                         
  12  10   9       1535.59       1610.54       157.90 o                         
  13  10   9         21.19         47.71        51.73 o                         
 -14  11   9        335.42        391.05        60.88 o                         
 -13  11   9        395.78        330.03        57.98 o                         
 -12  11   9         68.74         27.14        53.39 o                         
 -11  11   9        790.02        790.30        61.04 o                         
 -10  11   9        428.21        532.57        45.75 o                         
  -9  11   9        383.08        430.33        38.36 o                         
  -8  11   9        898.65        924.84        47.81 o                         
  -7  11   9          3.96        -23.50        23.50 o                         
  -6  11   9        839.16        825.26        47.16 o                         
  -5  11   9       1060.99       1126.01        58.89 o                         
  -4  11   9        146.06        136.39        25.73 o                         
  -3  11   9       1233.31       1242.19        54.33 o                         
  -2  11   9         66.48         89.76        27.26 o                         
  -1  11   9        539.80        507.48        39.24 o                         
   0  11   9        115.55         83.37        27.42 o                         
   1  11   9        380.99        399.07        34.42 o                         
   2  11   9        436.34        382.53        34.28 o                         
   3  11   9        101.02         71.12        26.05 o                         
   4  11   9        347.38        314.09        34.73 o                         
   5  11   9         34.69          1.99        30.35 o                         
   6  11   9         32.83         58.85        30.94 o                         
   7  11   9          6.04        -27.78        27.78 o                         
   8  11   9        136.88        119.43        35.32 o                         
   9  11   9        592.98        657.53        51.70 o                         
  10  11   9        149.79        171.19        45.55 o                         
  11  11   9        724.16        776.82        79.93 o                         
  12  11   9          0.91        -43.13        64.27 o                         
 -13  12   9         26.21         60.97        59.77 o                         
 -12  12   9        105.27         69.75        78.20 o                         
 -11  12   9        426.47        417.15        51.09 o                         
 -10  12   9        465.24        482.26        57.94 o                         
  -9  12   9       1024.82       1123.40        77.07 o                         
  -8  12   9        150.48        208.74        36.23 o                         
  -7  12   9       2903.71       2814.73        83.02 o                         
  -6  12   9          9.83         47.35        30.11 o                         
  -5  12   9        146.17        238.07        44.79 o                         
  -4  12   9         44.32        -20.90        26.96 o                         
  -3  12   9        140.36        120.87        30.62 o                         
  -2  12   9         60.01         51.27        27.94 o                         
  -1  12   9        588.83        609.03        67.59 o                         
   0  12   9        108.83        115.95        29.77 o                         
   1  12   9        891.96        866.36        50.68 o                         
   2  12   9         84.69        105.48        28.46 o                         
   3  12   9         25.90         29.16        26.35 o                         
   4  12   9          5.07         24.91        26.85 o                         
   5  12   9        816.81        724.26        51.00 o                         
   6  12   9        161.01        155.58        35.67 o                         
   7  12   9        666.13        672.97        51.38 o                         
   8  12   9          0.50         -9.04        32.10 o                         
   9  12   9        440.03        484.05        54.71 o                         
  10  12   9         10.62         24.84        40.41 o                         
  11  12   9         64.55         63.60        50.21 o                         
 -12  13   9         55.66         29.17        73.85 o                         
 -11  13   9          1.22         39.78        53.88 o                         
 -10  13   9        430.35        549.69        62.64 o                         
  -9  13   9          1.96         59.50        42.41 o                         
  -8  13   9        831.69        753.94        52.90 o                         
  -7  13   9          1.39         63.16        35.45 o                         
  -6  13   9        455.06        469.37        48.23 o                         
  -5  13   9         57.91         67.07        34.67 o                         
  -4  13   9         56.81        106.79        36.05 o                         
  -3  13   9         13.03          3.33        27.54 o                         
  -2  13   9        450.49        471.96        42.68 o                         
  -1  13   9        628.51        569.73        45.46 o
[truncated: 352,756 more chars]
